# Supplementary material for: DNA methylation and transcriptional trajectories during human development and reprogramming of isogenic pluripotent stem cells
Source: Nat Commun. 2017 Oct 13;8:908. doi: 10.1038/s41467-017-01077-3 (PMC5640655; doi:10.1038/s41467-017-01077-3)
Supplement: Supplementary file 4 — Supplementary Data 1 [file 41467_2017_1077_MOESM4_ESM.xlsx]

## Sheet: Table S1
Supplementary Data File 1: Illumina 450K samples and matching RNA sequencing.
Sample	Organ	Gestational Age	Group	Sex	Embryo ID	Reference	RNAseq - Roost et al 2015
CL3 Amnion	Amnion	8.2	Amnion_9	Female	CL3	Slieker et al 2015
CZ1 Gonad	Gonad	8.5	Gonad_9	Male	CZ1
CZ1 Liver	Liver	8.5	Liver_9	Male	CZ1
CZ1 Lung	Lung	8.5	Lung_9	Male	CZ1
DL1 Muscle	Muscle	8.6	Muscle_9	Male	DL1	Slieker et al 2015
CJ1 Adrenal	Adrenal	9	Adrenal_9	Male	CJ1	Slieker et al 2015
CJ1 Amnion	Amnion	9	Amnion_9	Male	CJ1	Slieker et al 2015	x
CJ1 Eye	Eye	9	Eye_9	Male	CJ1		x
CJ1 Gonad	Gonad	9	Gonad_9	Male	CJ1
CJ1 HeartA	HeartA	9	HeartA_9	Male	CJ1
CJ1 HeartV	HeartV	9	HeartV_9	Male	CJ1		x
CJ1 Intestine	Intestine	9	Intestine_9	Male	CJ1		x
CJ1 Kidney	Kidney	9	Kidney_9	Male	CJ1
CJ1 Pancreas	Pancreas	9	Pancreas_9	Male	CJ1	Slieker et al 2015	x
CJ1 Placenta	Placenta	9	Placenta_9	Male	CJ1		x
CJ1 Spinal Cord	Spinal Cord	9	Spinal Cord_9	Male	CJ1		x
CJ1 Stomach	Stomach	9	Stomach_9	Male	CJ1		x
CJ1 Tongue	Tongue	9	Tongue_9	Male	CJ1		x
CJ1 Umb. Cord	Umb. Cord	9	Umb. Cord_9	Male	CJ1		x
BP1 Adrenal	Adrenal	9.1	Adrenal_9	Male	BP1	Slieker et al 2015
BP1 Muscle	Muscle	9.1	Muscle_9	Male	BP1	Slieker et al 2015
BP1 Pancreas	Pancreas	9.1	Pancreas_9	Male	BP1	Slieker et al 2015	x
DF1 Brain	Brain	9.3	Brain_9	Male	DF1
DF1 Chorion	Chorion	9.3	Chorion_9	Male	DF1
DF1 Intestine	Intestine	9.3	Intestine_9	Male	DF1
DF1 Placenta	Placenta	9.3	Placenta_9	Male	DF1
DF1 Skin	Skin	9.3	Skin_9	Male	DF1
DF1 Stomach	Stomach	9.3	Stomach_9	Male	DF1
DF1 Tongue	Tongue	9.3	Tongue_9	Male	DF1
CH1 Adrenal	Adrenal	9.4	Adrenal_9	Female	CH1	Slieker et al 2015	x
CH1 Amnion	Amnion	9.4	Amnion_9	Female	CH1	Slieker et al 2015
CH1 Muscle	Muscle	9.4	Muscle_9	Female	CH1	Slieker et al 2015	x
CH1 Pancreas	Pancreas	9.4	Pancreas_9	Female	CH1	Slieker et al 2015
DJ1 Brain	Brain	9.6	Brain_9	Male	DJ1		x
DJ1 Heart A	Heart Atrium	9.6	Heart A_9	Male	DJ1
DJ1 Kidney	Kidney	9.6	Kidney_9	Male	DJ1		x
DJ1 Liver	Liver	9.6	Liver_9	Male	DJ1		x
DJ1 Lung	Lung	9.6	Lung_9	Male	DJ1		x
DJ1 Skin	Skin	9.6	Skin_9	Male	DJ1		x
DJ1_Heart V	Heart Ventricle	9.6	Heart V_9	Male	DJ1
DM2 Spleen	Spleen	12.5	Spleen_9	Female	DM2
CF1 Adrenal	Adrenal	18-	Adrenal_18	Female	CF1	Slieker et al 2015
CF1 Amnion	Amnion	18-	Amnion_18	Female	CF1	Slieker et al 2015
CF1 Muscle	Muscle	18-	Muscle_18	Female	CF1	Slieker et al 2015
CF1 Pancreas	Pancreas	18-	Pancreas_18	Female	CF1	Slieker et al 2015
CC2 Adrenal	Adrenal	18	Adrenal_18	Female	CC2	Slieker et al 2015	x
CC2 Amnion	Amnion	18	Amnion_18	Female	CC2	Slieker et al 2015	x
CC2 Brain	Brain	18	Brain_18	Female	CC2		x
CC2 Intestine	Intestine	18	Intestine_18	Female	CC2		x
CC2 Kidney	Kidney	18	Kidney_18	Female	CC2		x
CC2 Liver	Liver	18	Liver_18	Female	CC2		x
CC2 Lung	Lung	18	Lung_18	Female	CC2		x
CC2 Muscle	Muscle	18	Muscle_18	Female	CC2	Slieker et al 2015
CC2 Pancreas	Pancreas	18	Pancreas_18	Female	CC2	Slieker et al 2015	x
CC2 Skin	Skin	18	Skin_18	Female	CC2		x
CC2 Spleen	Spleen	18	Spleen_18	Female	CC2		x
CC2 Stomach	Stomach	18	Stomach_18	Female	CC2		x
CC2 Tongue	Tongue	18	Tongue_18	Female	CC2		x
CC2 Umb. Cord	Umb. Cord	18	Umb. Cord_18	Female	CC2
DN2 Adrenal	Adrenal	18+	Adrenal_18	Male	DN2	Slieker et al 2015
DN2 Amnion	Amnion	18+	Amnion_18	Male	DN2	Slieker et al 2015
DN2 Chorion	Chorion	18+	Chorion_18	Male	DN2
DN2 Eye	Eye	18+	Eye_18	Male	DN2
DN2 Gonad	Gonad	18+	Gonad_18	Male	DN2
DN2 Heart A	Heart Atrium	18+	Heart A_18	Male	DN2
DN2 Heart V	Heart Ventricle	18+	Heart V_18	Male	DN2
DN2 Muscle	Muscle	18+	Muscle_18	Male	DN2	Slieker et al 2015
DN2 Pancreas	Pancreas	18+	Pancreas_18	Male	DN2	Slieker et al 2015
BM1 Gonad	Gonad	21	Gonad_22	Male	BM1
BO1 Adrenal	Adrenal	21	Adrenal_22	Male	BO1	Slieker et al 2015
BO1 Amnion	Amnion	21	Amnion_22	Male	BO1	Slieker et al 2015
BO1 Brain	Brain	21	Brain_22	Male	BO1
BO1 Eye	Eye	21	Eye_22	Male	BO1
BO1 Intestine	Intestine	21	Intestine_22	Male	BO1
BO1 Kidney	Kidney	21	Kidney_22	Male	BO1
BO1 Liver	Liver	21	Liver_22	Male	BO1
BO1 Lung	Lung	21	Lung_22	Male	BO1
BO1 Muscle	Muscle	21	Muscle_22	Male	BO1	Slieker et al 2015
BO1 Pancreas	Pancreas	21	Pancreas_22	Male	BO1	Slieker et al 2015	x
BO1 Placenta	Placenta	21	Placenta_22	Male	BO1
BO1 Skin	Skin	21	Skin_22	Male	BO1
BO1 Stomach	Stomach	21	Stomach_22	Male	BO1
BO1 Tongue	Tongue	21	Tongue_22	Male	BO1
CC3 Heart A	Heart Atrium	21	Heart A_22	Female	CC3		x
CC3 Heart V	Heart Ventricle	21	Heart V_22	Female	CC3		x
CC3 Kidney	Kidney	21	Kidney_22	Female	CC3
CF2 Adrenal	Adrenal	22	Adrenal_22	Female	CF2	Slieker et al 2015	x
CF2 Amnion	Amnion	22	Amnion_22	Female	CF2	Slieker et al 2015	x
CF2 Heart A	Heart Atrium	22	Heart A_22	Female	CF2		x
CF2 Heart V	Heart Ventricle	22	Heart V_22	Female	CF2
CF2 Muscle	Muscle	22	Muscle_22	Female	CF2	Slieker et al 2015	x
CF2 Pancreas	Pancreas	22	Pancreas_22	Female	CF2	Slieker et al 2015	x
CF2 Spleen	Spleen	22	Spleen_22	Female	CF2		x
CP1 Chorion	Chorion	22	Chorion_22	Male	CP1		x
CP1 Gonad	Gonad	22	Gonad_22	Male	CP1
CR1 Adrenal	Adrenal	22	Adrenal_22	Male	CR1	Slieker et al 2015
CR1 Brain	Brain	22	Brain_22	Male	CR1
CR1 Intestine	Intestine	22	Intestine_22	Male	CR1
CR1 Liver	Liver	22	Liver_22	Male	CR1
CR1 Lung	Lung	22	Lung_22	Male	CR1
CR1 Muscle	Muscle	22	Muscle_22	Male	CR1	Slieker et al 2015	x
CR1 Placenta	Placenta	22	Placenta_22	Male	CR1
CR1 Skin	Skin	22	Skin_22	Male	CR1
CR1 Stomach	Stomach	22	Stomach_22	Male	CR1
CR1 Tongue	Tongue	22	Tongue_22	Male	CR1
Sample	Origin	Background	Group	Sex	Embryo ID
iPS Brain #1	Brain	BO1 - 21	iPS	Male	BO1
iPS Skin #1	Skin	BO1 - 21	iPS	Male	BO1
iPS Muscle #1	Muscle	BO1 - 21	iPS	Male	BO1
iPS Kidney #1	Kidney	BO1 - 21	iPS	Male	BO1
iPS Lung #1	Lung	BO1 - 21	iPS	Male	BO1
iPS Pancreas #1	Pancreas	BO1 - 21	iPS	Male	BO1
iPS Brain #2	Brain	BO1 - 21	iPS	Male	BO1
iPS Skin #2	Skin	BO1 - 21	iPS	Male	BO1
iPS Kidney #2	Muscle	BO1 - 21	iPS	Male	BO1
iPS Muscle #2	Kidney	BO1 - 21	iPS	Male	BO1
iPS Lung #2	Lung	BO1 - 21	iPS	Male	BO1
iPS Pancreas #3	Pancreas	BO1 - 21	iPS	Male	BO1
