# Supplementary material for: DNA methylation and transcriptional trajectories during human development and reprogramming of isogenic pluripotent stem cells
Source: Nat Commun. 2017 Oct 13;8:908. doi: 10.1038/s41467-017-01077-3 (PMC5640655; doi:10.1038/s41467-017-01077-3)
Supplement: Supplementary file 5 — Supplementary Data 2 [file 41467_2017_1077_MOESM5_ESM.xlsx]

## Sheet: Sheet1
Supplementary Data File 2: Differentially expressed genes (unique) between W8 and W22
Upregulated					Downregulated
Ensembl Gene ID	Gene Name	Chromosome	Organ		Ensembl Gene ID	Gene Name	Chromosome	Organ
ENSG00000039068	CDH1	16	Adrenal		ENSG00000166863	TAC3	12	Amnion
ENSG00000052344	PRSS8	16	Adrenal		ENSG00000169594	BNC1	15	Amnion
ENSG00000068078	FGFR3	4	Adrenal		ENSG00000175093	SPSB4	3	Amnion
ENSG00000080493	SLC4A4	4	Adrenal		ENSG00000250424	AQP1	7	Amnion
ENSG00000101443	WFDC2	20	Adrenal		ENSG00000100053	CRYBB3	22	Eye
ENSG00000105707	HPN	19	Adrenal		ENSG00000100122	CRYBB1	22	Eye
ENSG00000106927	AMBP	9	Adrenal		ENSG00000108255	CRYBA1	17	Eye
ENSG00000108753	HNF1B	17	Adrenal		ENSG00000135517	MIP	12	Eye
ENSG00000109610	SOD3	4	Adrenal		ENSG00000145692	BHMT	5	Eye
ENSG00000116833	NR5A2	1	Adrenal		ENSG00000163254	CRYGC	2	Eye
ENSG00000120057	SFRP5	10	Adrenal		ENSG00000196431	CRYBA4	22	Eye
ENSG00000125798	FOXA2	20	Adrenal		ENSG00000244752	CRYBB2	22	Eye
ENSG00000130675	MNX1	7	Adrenal		ENSG00000257345	RP11-511B23.1	12	Eye
ENSG00000136883	KIF12	9	Adrenal		ENSG00000259871	CTA-363E6.1	16	Eye
ENSG00000145192	AHSG	3	Adrenal		ENSG00000248874	C5orf17	5	Heart V
ENSG00000145864	GABRB2	5	Adrenal		ENSG00000106631	MYL7	7	Liver
ENSG00000149418	ST14	11	Adrenal		ENSG00000155657	TTN	2	Liver
ENSG00000155629	PIK3AP1	10	Adrenal		ENSG00000163209	SPRR3	1	Liver
ENSG00000163623	NKX6-1	4	Adrenal		ENSG00000064195	DLX3	17	Mat. Endometrium
ENSG00000165215	CLDN3	7	Adrenal		ENSG00000069011	PITX1	5	Mat. Endometrium
ENSG00000166145	SPINT1	15	Adrenal		ENSG00000069812	HES2	1	Mat. Endometrium
ENSG00000168267	PTF1A	10	Adrenal		ENSG00000100593	ISM2	14	Mat. Endometrium
ENSG00000171560	FGA	4	Adrenal		ENSG00000104760	FGL1	8	Mat. Endometrium
ENSG00000171564	FGB	4	Adrenal		ENSG00000110347	MMP12	11	Mat. Endometrium
ENSG00000174498	IGDCC3	15	Adrenal		ENSG00000112195	TREML2	6	Mat. Endometrium
ENSG00000184292	TACSTD2	1	Adrenal		ENSG00000116183	PAPPA2	1	Mat. Endometrium
ENSG00000188064	WNT7B	22	Adrenal		ENSG00000121570	DPPA4	3	Mat. Endometrium
ENSG00000188176	SMTNL2	17	Adrenal		ENSG00000137203	TFAP2A	6	Mat. Endometrium
ENSG00000189266	PNRC2	1	Adrenal		ENSG00000137270	GCM1	6	Mat. Endometrium
ENSG00000196415	PRTN3	19	Adrenal		ENSG00000137869	CYP19A1	15	Mat. Endometrium
ENSG00000205795	CYS1	2	Adrenal		ENSG00000147571	CRH	8	Mat. Endometrium
ENSG00000243709	LEFTY1	1	Adrenal		ENSG00000149043	SYT8	11	Mat. Endometrium
ENSG00000259974	LINC00261	20	Adrenal		ENSG00000164007	CLDN19	1	Mat. Endometrium
ENSG00000050344	NFE2L3	7	Amnion		ENSG00000167618	LAIR2	19	Mat. Endometrium
ENSG00000053747	LAMA3	18	Amnion		ENSG00000170498	KISS1	1	Mat. Endometrium
ENSG00000070526	ST6GALNAC1	17	Amnion		ENSG00000170848	PSG6	19	Mat. Endometrium
ENSG00000073282	TP63	3	Amnion		ENSG00000172901	AQPEP	5	Mat. Endometrium
ENSG00000101276	SLC52A3	20	Amnion		ENSG00000174697	LEP	7	Mat. Endometrium
ENSG00000119630	PGF	14	Amnion		ENSG00000183668	PSG9	19	Mat. Endometrium
ENSG00000131746	TNS4	17	Amnion		ENSG00000185269	NOTUM	17	Mat. Endometrium
ENSG00000136244	IL6	7	Amnion		ENSG00000186652	PRG2	11	Mat. Endometrium
ENSG00000149201	CCDC81	11	Amnion		ENSG00000187772	LIN28B	6	Mat. Endometrium
ENSG00000151025	GPR158	10	Amnion		ENSG00000198502	HLA-DRB5	6	Mat. Endometrium
ENSG00000158525	CPA5	7	Amnion		ENSG00000203857	HSD3B1	1	Mat. Endometrium
ENSG00000160179	ABCG1	21	Amnion		ENSG00000204525	HLA-C	6	Mat. Endometrium
ENSG00000162438	CTRC	1	Amnion		ENSG00000242950	ERVW-1	7	Mat. Endometrium
ENSG00000163734	CXCL3	4	Amnion		ENSG00000243130	PSG11	19	Mat. Endometrium
ENSG00000167618	LAIR2	19	Amnion		ENSG00000262117	BCAR4	16	Mat. Endometrium
ENSG00000167634	NLRP7	19	Amnion		ENSG00000083782	EPYC	12	Muscle
ENSG00000168065	SLC22A11	11	Amnion		ENSG00000145681	HAPLN1	5	Muscle
ENSG00000172215	CXCR6	3	Amnion		ENSG00000113196	HAND1	5	Pancreas
ENSG00000173391	OLR1	12	Amnion		ENSG00000166589	CDH16	16	Pancreas
ENSG00000173578	XCR1	3	Amnion		ENSG00000254695	RP11-396O20.1	11	Pancreas
ENSG00000177494	ZBED2	3	Amnion
ENSG00000179388	EGR3	8	Amnion
ENSG00000184261	KCNK12	2	Amnion
ENSG00000186081	KRT5	12	Amnion
ENSG00000186652	PRG2	11	Amnion
ENSG00000186847	KRT14	17	Amnion
ENSG00000196878	LAMB3	1	Amnion
ENSG00000196917	HCAR1	12	Amnion
ENSG00000197646	PDCD1LG2	9	Amnion
ENSG00000204362	RP11-380J14.1	1	Amnion
ENSG00000205420	KRT6A	12	Amnion
ENSG00000219073	CELA3B	1	Amnion
ENSG00000236449	AC018890.6	2	Amnion
ENSG00000237643	RP11-462G2.1	6	Amnion
ENSG00000251095	RP11-115D19.1	4	Amnion
ENSG00000251259	AC004069.2	4	Amnion
ENSG00000254453	NAV2-AS2	11	Amnion
ENSG00000257512	RP11-486A14.1	12	Amnion
ENSG00000260266	CTD-2311M21.2	15	Amnion
ENSG00000091137	SLC26A4	7	Brain
ENSG00000094796	KRT31	17	Brain
ENSG00000095596	CYP26A1	10	Brain
ENSG00000099869	IGF2-AS	11	Brain
ENSG00000100065	CARD10	22	Brain
ENSG00000100351	GRAP2	22	Brain
ENSG00000115919	KYNU	2	Brain
ENSG00000130545	CRB3	19	Brain
ENSG00000131095	GFAP	17	Brain
ENSG00000131737	KRT34	17	Brain
ENSG00000131771	PPP1R1B	17	Brain
ENSG00000134321	RSAD2	2	Brain
ENSG00000136535	TBR1	2	Brain
ENSG00000138669	PRKG2	4	Brain
ENSG00000152931	PART1	5	Brain
ENSG00000156218	ADAMTSL3	15	Brain
ENSG00000159166	LAD1	1	Brain
ENSG00000161509	GRIN2C	17	Brain
ENSG00000162641	AKNAD1	1	Brain
ENSG00000163814	CDCP1	3	Brain
ENSG00000166828	SCNN1G	16	Brain
ENSG00000168539	CHRM1	11	Brain
ENSG00000171509	RXFP1	4	Brain
ENSG00000176165	FOXG1	14	Brain
ENSG00000176194	CIDEA	18	Brain
ENSG00000180347	CCDC129	7	Brain
ENSG00000180509	KCNE1	21	Brain
ENSG00000183929	DUSP5P1	1	Brain
ENSG00000184162	NR2C2AP	19	Brain
ENSG00000186960	C14orf23	14	Brain
ENSG00000196267	ZNF836	19	Brain
ENSG00000197385	ZNF860	3	Brain
ENSG00000204807	FAM27E2	9	Brain
ENSG00000213036	RP11-365D23.4	1	Brain
ENSG00000225953	SATB2-AS1	2	Brain
ENSG00000228971	RP11-286B14.1	1	Brain
ENSG00000229743	AC018730.3	2	Brain
ENSG00000232400	RAD17P1	7	Brain
ENSG00000249506	ZEB2P1	4	Brain
ENSG00000250538	RP11-92A5.2	4	Brain
ENSG00000250555	CTC-467M3.2	5	Brain
ENSG00000251603	RP11-164P12.4	4	Brain
ENSG00000253123	RP11-527N22.1	8	Brain
ENSG00000254102	RP11-21C4.1	8	Brain
ENSG00000264920	RP11-6N17.4	17	Brain
ENSG00000267325	RP11-397A16.2	18	Brain
ENSG00000007908	SELE	1	Eye
ENSG00000103089	FA2H	16	Eye
ENSG00000187242	KRT12	17	Eye
ENSG00000052850	ALX4	11	Heart V
ENSG00000123838	C4BPA	1	Heart V
ENSG00000134760	DSG1	18	Heart V
ENSG00000145087	STXBP5L	3	Heart V
ENSG00000160654	CD3G	11	Heart V
ENSG00000172901	AQPEP	5	Heart V
ENSG00000182612	TSPAN10	17	Heart V
ENSG00000189410	SH2D5	1	Heart V
ENSG00000204581	AC096670.3	2	Heart V
ENSG00000205056	RP11-693J15.5	12	Heart V
ENSG00000225518	RP11-396C23.2	1	Heart V
ENSG00000230185	C9orf147	9	Heart V
ENSG00000230371	KARSP2	13	Heart V
ENSG00000235052	RP1-150O5.3	1	Heart V
ENSG00000235079	ZRANB2-AS1	1	Heart V
ENSG00000239317	RP11-449H3.2	5	Heart V
ENSG00000240770	C21orf91-OT1	21	Heart V
ENSG00000241537	RP11-624D20.1	3	Heart V
ENSG00000241720	RP4-735C1.4	1	Heart V
ENSG00000244414	CFHR1	1	Heart V
ENSG00000250072	CTC-529P8.1	5	Heart V
ENSG00000251540	RP11-32M23.4	9	Heart V
ENSG00000255595	RP4-809F18.1	12	Heart V
ENSG00000257613	RP11-320P7.1	12	Heart V
ENSG00000257831	RP11-596D21.1	14	Heart V
ENSG00000258676	RP11-386M24.3	15	Heart V
ENSG00000266221	RP11-746E8.1	17	Heart V
ENSG00000266878	RP11-1090M7.2	17	Heart V
ENSG00000267114	CTB-129P6.11	19	Heart V
ENSG00000006074	CCL18	17	Intestine
ENSG00000026751	SLAMF7	1	Intestine
ENSG00000030419	IKZF2	2	Intestine
ENSG00000039987	BEST2	19	Intestine
ENSG00000043039	BARX2	11	Intestine
ENSG00000066230	SLC9A3	5	Intestine
ENSG00000066405	CLDN18	3	Intestine
ENSG00000066923	STAG3	7	Intestine
ENSG00000069424	KCNAB2	1	Intestine
ENSG00000072444	ASAH2C	10	Intestine
ENSG00000073578	SDHA	5	Intestine
ENSG00000078081	LAMP3	3	Intestine
ENSG00000080293	SCTR	2	Intestine
ENSG00000089012	SIRPG	20	Intestine
ENSG00000092529	CAPN3	15	Intestine
ENSG00000094755	GABRP	5	Intestine
ENSG00000095981	KCNK16	6	Intestine
ENSG00000096996	IL12RB1	19	Intestine
ENSG00000100197	CYP2D6	22	Intestine
ENSG00000100342	APOL1	22	Intestine
ENSG00000101307	SIRPB1	20	Intestine
ENSG00000103194	USP10	16	Intestine
ENSG00000104371	DKK4	8	Intestine
ENSG00000104951	IL4I1	19	Intestine
ENSG00000105219	CNTD2	19	Intestine
ENSG00000106178	CCL24	7	Intestine
ENSG00000108961	RANGRF	17	Intestine
ENSG00000109158	GABRA4	4	Intestine
ENSG00000109265	KIAA1211	4	Intestine
ENSG00000110347	MMP12	11	Intestine
ENSG00000112486	CCR6	6	Intestine
ENSG00000114113	RBP2	3	Intestine
ENSG00000115009	CCL20	2	Intestine
ENSG00000115165	CYTIP	2	Intestine
ENSG00000115523	GNLY	2	Intestine
ENSG00000116031	CD207	2	Intestine
ENSG00000116824	CD2	1	Intestine
ENSG00000121933	ADORA3	1	Intestine
ENSG00000123146	CD97	19	Intestine
ENSG00000124587	PEX6	6	Intestine
ENSG00000131142	CCL25	19	Intestine
ENSG00000132196	HSD17B7	1	Intestine
ENSG00000132357	CARD6	5	Intestine
ENSG00000132464	ENAM	4	Intestine
ENSG00000134955	SLC37A2	11	Intestine
ENSG00000135702	CHST5	16	Intestine
ENSG00000137558	PI15	8	Intestine
ENSG00000138100	TRIM54	2	Intestine
ENSG00000138166	DUSP5	10	Intestine
ENSG00000138755	CXCL9	4	Intestine
ENSG00000140988	RPS2	16	Intestine
ENSG00000141293	SKAP1	17	Intestine
ENSG00000141316	SPACA3	17	Intestine
ENSG00000142606	MMEL1	1	Intestine
ENSG00000142661	MYOM3	1	Intestine
ENSG00000143257	NR1I3	1	Intestine
ENSG00000143365	RORC	1	Intestine
ENSG00000143450	OAZ3	1	Intestine
ENSG00000143595	AQP10	1	Intestine
ENSG00000146216	TTBK1	6	Intestine
ENSG00000152213	ARL11	13	Intestine
ENSG00000152292	SH2D6	2	Intestine
ENSG00000157017	GHRL	3	Intestine
ENSG00000157315	TMED6	16	Intestine
ENSG00000157890	MEGF11	15	Intestine
ENSG00000158773	USF1	1	Intestine
ENSG00000159184	HOXB13	17	Intestine
ENSG00000160202	CRYAA	21	Intestine
ENSG00000161132	XXbac-B444P24.10	22	Intestine
ENSG00000161929	SCIMP	17	Intestine
ENSG00000162757	C1orf74	1	Intestine
ENSG00000162894	FAIM3	1	Intestine
ENSG00000162896	PIGR	1	Intestine
ENSG00000163082	SGPP2	2	Intestine
ENSG00000163545	NUAK2	1	Intestine
ENSG00000163687	DNASE1L3	3	Intestine
ENSG00000164600	NEUROD6	7	Intestine
ENSG00000164816	DEFA5	8	Intestine
ENSG00000164822	DEFA6	8	Intestine
ENSG00000164976	KIAA1161	9	Intestine
ENSG00000166682	TMPRSS5	11	Intestine
ENSG00000166689	PLEKHA7	11	Intestine
ENSG00000167230	C17orf78	17	Intestine
ENSG00000167286	CD3D	11	Intestine
ENSG00000168421	RHOH	4	Intestine
ENSG00000168453	HR	8	Intestine
ENSG00000170421	KRT8	12	Intestine
ENSG00000170442	KRT86	12	Intestine
ENSG00000170946	DNAJC24	11	Intestine
ENSG00000171532	NEUROD2	17	Intestine
ENSG00000174327	SLC16A13	17	Intestine
ENSG00000174837	EMR1	19	Intestine
ENSG00000175489	LRRC25	19	Intestine
ENSG00000176381	PRR18	6	Intestine
ENSG00000176919	C8G	9	Intestine
ENSG00000178464	CTD-2192J16.15	19	Intestine
ENSG00000179168	GGN	19	Intestine
ENSG00000179344	HLA-DQB1	6	Intestine
ENSG00000179477	ALOX12B	17	Intestine
ENSG00000180616	SSTR2	17	Intestine
ENSG00000180776	ZDHHC20	13	Intestine
ENSG00000180871	CXCR2	2	Intestine
ENSG00000181577	C6orf223	6	Intestine
ENSG00000181649	PHLDA2	11	Intestine
ENSG00000182718	ANXA2	15	Intestine
ENSG00000182938	OTOP3	17	Intestine
ENSG00000183486	MX2	21	Intestine
ENSG00000183784	C9orf66	9	Intestine
ENSG00000185052	SLC24A3	20	Intestine
ENSG00000185332	TMEM105	17	Intestine
ENSG00000185404	SP140L	2	Intestine
ENSG00000186063	AIDA	1	Intestine
ENSG00000186496	ZNF396	18	Intestine
ENSG00000187094	CCK	3	Intestine
ENSG00000187546	AGMO	7	Intestine
ENSG00000187961	KLHL17	1	Intestine
ENSG00000188611	ASAH2	10	Intestine
ENSG00000188761	BCL2L15	1	Intestine
ENSG00000196091	MYBPC1	12	Intestine
ENSG00000196169	KIF19	17	Intestine
ENSG00000196296	ATP2A1	16	Intestine
ENSG00000196611	MMP1	11	Intestine
ENSG00000197540	GZMM	19	Intestine
ENSG00000197728	RPS26	12	Intestine
ENSG00000198074	AKR1B10	7	Intestine
ENSG00000198520	C1orf228	1	Intestine
ENSG00000198851	CD3E	11	Intestine
ENSG00000198856	OSTC	4	Intestine
ENSG00000203306	AP001007.1	11	Intestine
ENSG00000204923	FBXO48	2	Intestine
ENSG00000205485	AC004980.7	7	Intestine
ENSG00000205702	CYP2D7P1	22	Intestine
ENSG00000206082	AC010507.5	19	Intestine
ENSG00000206811	SNORA10	16	Intestine
ENSG00000211448	DIO2	14	Intestine
ENSG00000211591	MIR762	16	Intestine
ENSG00000211689	TRGC1	7	Intestine
ENSG00000211829	TRDC	14	Intestine
ENSG00000212994	RPS26P6	8	Intestine
ENSG00000214102	WEE2	7	Intestine
ENSG00000217165	ANKRD18EP	6	Intestine
ENSG00000219159	AC011298.2	2	Intestine
ENSG00000221462	SNORA76	17	Intestine
ENSG00000223403	MEG9	14	Intestine
ENSG00000223694	ADH5P3	1	Intestine
ENSG00000223855	AC147651.3	7	Intestine
ENSG00000225215	SMARCE1P1	11	Intestine
ENSG00000227191	TRGC2	7	Intestine
ENSG00000227671	RP11-488L18.4	1	Intestine
ENSG00000228056	CFL1P3	1	Intestine
ENSG00000228252	COL6A4P2	3	Intestine
ENSG00000228363	AC015971.2	2	Intestine
ENSG00000229637	HOXB-AS5	17	Intestine
ENSG00000230171	RP11-369J21.7	10	Intestine
ENSG00000231113	RP3-475N16.1	6	Intestine
ENSG00000231663	RP5-827C21.4	1	Intestine
ENSG00000232063	RP11-307E17.8	9	Intestine
ENSG00000232445	RP11-132A1.4	7	Intestine
ENSG00000233452	STXBP5-AS1	6	Intestine
ENSG00000233483	CTD-2020K17.4	17	Intestine
ENSG00000233654	AC093388.3	2	Intestine
ENSG00000234883	MIR155HG	21	Intestine
ENSG00000235910	AP006216.12	11	Intestine
ENSG00000236013	RP3-332B22.1	6	Intestine
ENSG00000239474	KLHL41	2	Intestine
ENSG00000241644	INMT	7	Intestine
ENSG00000242048	RP13-452N2.1	7	Intestine
ENSG00000244383	RP11-475O23.3	3	Intestine
ENSG00000245648	RP11-277P12.20	12	Intestine
ENSG00000245750	RP11-279F6.1	15	Intestine
ENSG00000246582	RP11-1149O23.3	8	Intestine
ENSG00000248663	CTC-504A5.1	5	Intestine
ENSG00000248778	RP11-311D14.1	4	Intestine
ENSG00000249859	PVT1	8	Intestine
ENSG00000250011	HMGB1P3	2	Intestine
ENSG00000250186	RP11-1079K10.4	17	Intestine
ENSG00000250424	AQP1	7	Intestine
ENSG00000250479	CHCHD10	22	Intestine
ENSG00000250497	AC007126.1	4	Intestine
ENSG00000251569	BBS5	2	Intestine
ENSG00000251593	MSNP1	5	Intestine
ENSG00000253218	KLF3P1	5	Intestine
ENSG00000253793	RP11-293D9.2	8	Intestine
ENSG00000253972	RP11-4K16.2	8	Intestine
ENSG00000254641	RP11-732A19.2	11	Intestine
ENSG00000254953	RP11-100N3.2	11	Intestine
ENSG00000255398	HCAR3	12	Intestine
ENSG00000257135	RP11-320M2.1	2	Intestine
ENSG00000257743	RP11-1220K2.2	7	Intestine
ENSG00000258430	RP11-982M15.2	14	Intestine
ENSG00000258461	RP11-164J13.1	15	Intestine
ENSG00000258599	RP11-84C10.1	14	Intestine
ENSG00000258852	CTB-96E2.2	17	Intestine
ENSG00000260552	RP11-49I11.1	18	Intestine
ENSG00000261359	C16orf98	16	Intestine
ENSG00000261962	AC009133.20	16	Intestine
ENSG00000262413	RP11-498C9.3	17	Intestine
ENSG00000262874	CTD-2616J11.4	19	Intestine
ENSG00000265933	LINC00668	18	Intestine
ENSG00000266114	RP11-963H4.5	17	Intestine
ENSG00000266402	RP11-329L6.1	17	Intestine
ENSG00000266728	AC015688.3	17	Intestine
ENSG00000267139	AC005262.3	19	Intestine
ENSG00000267165	RP11-78A19.3	18	Intestine
ENSG00000169344	UMOD	16	Kidney
ENSG00000223542	RP1-283K11.3	6	Kidney
ENSG00000004939	SLC4A1	17	Mat. Endometrium
ENSG00000025434	NR1H3	11	Mat. Endometrium
ENSG00000049247	UTS2	1	Mat. Endometrium
ENSG00000066248	NGEF	2	Mat. Endometrium
ENSG00000080709	KCNN2	5	Mat. Endometrium
ENSG00000085999	RAD54L	1	Mat. Endometrium
ENSG00000100410	PHF5A	22	Mat. Endometrium
ENSG00000100583	SAMD15	14	Mat. Endometrium
ENSG00000101222	SPEF1	20	Mat. Endometrium
ENSG00000104879	CKM	19	Mat. Endometrium
ENSG00000106605	BLVRA	7	Mat. Endometrium
ENSG00000108272	DHRS11	17	Mat. Endometrium
ENSG00000111245	MYL2	12	Mat. Endometrium
ENSG00000112742	TTK	6	Mat. Endometrium
ENSG00000114200	BCHE	3	Mat. Endometrium
ENSG00000115607	IL18RAP	2	Mat. Endometrium
ENSG00000122035	RASL11A	13	Mat. Endometrium
ENSG00000124134	KCNS1	20	Mat. Endometrium
ENSG00000124549	BTN2A3P	6	Mat. Endometrium
ENSG00000125657	TNFSF9	19	Mat. Endometrium
ENSG00000129270	MMP28	17	Mat. Endometrium
ENSG00000132437	DDC	7	Mat. Endometrium
ENSG00000136866	ZFP37	9	Mat. Endometrium
ENSG00000136931	NR5A1	9	Mat. Endometrium
ENSG00000137142	IGFBPL1	9	Mat. Endometrium
ENSG00000137819	PAQR5	15	Mat. Endometrium
ENSG00000139344	AMDHD1	12	Mat. Endometrium
ENSG00000143028	SYPL2	1	Mat. Endometrium
ENSG00000144191	CNGA3	2	Mat. Endometrium
ENSG00000144290	SLC4A10	2	Mat. Endometrium
ENSG00000144821	MYH15	3	Mat. Endometrium
ENSG00000145375	SPATA5	4	Mat. Endometrium
ENSG00000145708	CRHBP	5	Mat. Endometrium
ENSG00000145908	ZNF300	5	Mat. Endometrium
ENSG00000146001	PCDHB18	5	Mat. Endometrium
ENSG00000146250	PRSS35	6	Mat. Endometrium
ENSG00000146521	C6orf123	6	Mat. Endometrium
ENSG00000147437	GNRH1	8	Mat. Endometrium
ENSG00000149295	DRD2	11	Mat. Endometrium
ENSG00000149927	DOC2A	16	Mat. Endometrium
ENSG00000151322	NPAS3	14	Mat. Endometrium
ENSG00000151575	TEX9	15	Mat. Endometrium
ENSG00000152779	SLC16A12	10	Mat. Endometrium
ENSG00000156103	MMP16	8	Mat. Endometrium
ENSG00000158477	CD1A	1	Mat. Endometrium
ENSG00000159197	KCNE2	21	Mat. Endometrium
ENSG00000159708	LRRC36	16	Mat. Endometrium
ENSG00000160867	FGFR4	5	Mat. Endometrium
ENSG00000160882	CYP11B1	8	Mat. Endometrium
ENSG00000161082	CELF5	19	Mat. Endometrium
ENSG00000163827	LRRC2	3	Mat. Endometrium
ENSG00000164099	PRSS12	4	Mat. Endometrium
ENSG00000164398	ACSL6	5	Mat. Endometrium
ENSG00000164694	FNDC1	6	Mat. Endometrium
ENSG00000165028	NIPSNAP3B	9	Mat. Endometrium
ENSG00000165633	VSTM4	10	Mat. Endometrium
ENSG00000165966	PDZRN4	12	Mat. Endometrium
ENSG00000166917	RP13-49I15.5	10	Mat. Endometrium
ENSG00000167755	KLK6	19	Mat. Endometrium
ENSG00000169184	MN1	22	Mat. Endometrium
ENSG00000169432	SCN9A	2	Mat. Endometrium
ENSG00000170044	ZPLD1	3	Mat. Endometrium
ENSG00000170262	MRAP	21	Mat. Endometrium
ENSG00000170949	ZNF160	19	Mat. Endometrium
ENSG00000171877	FRMD5	15	Mat. Endometrium
ENSG00000171984	C20orf196	20	Mat. Endometrium
ENSG00000173611	SCAI	9	Mat. Endometrium
ENSG00000175344	CHRNA7	15	Mat. Endometrium
ENSG00000178662	CSRNP3	2	Mat. Endometrium
ENSG00000179142	CYP11B2	8	Mat. Endometrium
ENSG00000179397	C1orf101	1	Mat. Endometrium
ENSG00000179399	GPC5	13	Mat. Endometrium
ENSG00000179449	AC124309.1	15	Mat. Endometrium
ENSG00000180730	SHISA2	13	Mat. Endometrium
ENSG00000182263	FIGN	2	Mat. Endometrium
ENSG00000183715	OPCML	11	Mat. Endometrium
ENSG00000185231	MC2R	18	Mat. Endometrium
ENSG00000186442	KRT3	12	Mat. Endometrium
ENSG00000186638	KIF24	9	Mat. Endometrium
ENSG00000188373	C10orf99	10	Mat. Endometrium
ENSG00000188467	SLC24A5	15	Mat. Endometrium
ENSG00000196616	ADH1B	4	Mat. Endometrium
ENSG00000197651	CCER1	12	Mat. Endometrium
ENSG00000197813	CTC-301O7.4	19	Mat. Endometrium
ENSG00000198342	ZNF442	19	Mat. Endometrium
ENSG00000198542	ITGBL1	13	Mat. Endometrium
ENSG00000199262	MIR3607	5	Mat. Endometrium
ENSG00000202538	RNU4-2	12	Mat. Endometrium
ENSG00000203394	RP5-930J4.4	1	Mat. Endometrium
ENSG00000205021	CCL3L1	17	Mat. Endometrium
ENSG00000205038	PKHD1L1	8	Mat. Endometrium
ENSG00000211675	IGLC1	22	Mat. Endometrium
ENSG00000214558	RP11-74E24.2	6	Mat. Endometrium
ENSG00000214921	AC003102.1	17	Mat. Endometrium
ENSG00000215187	FAM166B	9	Mat. Endometrium
ENSG00000215237	RP11-54D18.2	9	Mat. Endometrium
ENSG00000218357	LL22NC03-75H12.2	22	Mat. Endometrium
ENSG00000224729	PCOLCE-AS1	7	Mat. Endometrium
ENSG00000225434	RP11-63P12.6	9	Mat. Endometrium
ENSG00000225889	AC074289.1	2	Mat. Endometrium
ENSG00000226137	BAIAP2-AS1	17	Mat. Endometrium
ENSG00000227437	RP11-179H18.5	10	Mat. Endometrium
ENSG00000228146	CASP16	16	Mat. Endometrium
ENSG00000228283	RP11-497D6.2	6	Mat. Endometrium
ENSG00000229808	RP11-456P18.2	1	Mat. Endometrium
ENSG00000229817	RP11-78H18.2	9	Mat. Endometrium
ENSG00000229982	RP11-515K14.1	7	Mat. Endometrium
ENSG00000230074	RP11-195F19.9	9	Mat. Endometrium
ENSG00000230149	RP3-508I15.19	22	Mat. Endometrium
ENSG00000230316	FEZF1-AS1	7	Mat. Endometrium
ENSG00000233117	LINC00702	10	Mat. Endometrium
ENSG00000234715	CTB-107G13.1	7	Mat. Endometrium
ENSG00000235944	ZNF815P	7	Mat. Endometrium
ENSG00000236047	AC073410.1	2	Mat. Endometrium
ENSG00000236780	AC078941.1	2	Mat. Endometrium
ENSG00000237399	PITRM1-AS1	10	Mat. Endometrium
ENSG00000239911	PRKAG2-AS1	7	Mat. Endometrium
ENSG00000240204	SMKR1	7	Mat. Endometrium
ENSG00000240409	MTATP8P1	1	Mat. Endometrium
ENSG00000241829	RPL21P54	5	Mat. Endometrium
ENSG00000242279	RP11-659G9.1	11	Mat. Endometrium
ENSG00000242338	BMS1P4	10	Mat. Endometrium
ENSG00000244687	UBE2V1	20	Mat. Endometrium
ENSG00000246982	RP1-179N16.6	6	Mat. Endometrium
ENSG00000248596	RP11-844P9.2	5	Mat. Endometrium
ENSG00000250903	RP1-80B9.2	6	Mat. Endometrium
ENSG00000251023	RP11-549J18.1	5	Mat. Endometrium
ENSG00000251594	RP11-728F11.1	11	Mat. Endometrium
ENSG00000252558	U6	8	Mat. Endometrium
ENSG00000253861	SLC2A3P1	5	Mat. Endometrium
ENSG00000254224	KB-1043D8.6	8	Mat. Endometrium
ENSG00000254585	MAGEL2	15	Mat. Endometrium
ENSG00000254709	IGLL5	22	Mat. Endometrium
ENSG00000256100	AP000721.4	11	Mat. Endometrium
ENSG00000257176	RP11-996F15.2	12	Mat. Endometrium
ENSG00000259359	RP11-327J17.2	15	Mat. Endometrium
ENSG00000260948	RP11-552M11.8	1	Mat. Endometrium
ENSG00000261276	RP11-554A11.5	11	Mat. Endometrium
ENSG00000261716	RP11-196G18.22	1	Mat. Endometrium
ENSG00000262712	RP11-295D4.1	16	Mat. Endometrium
ENSG00000263235	RP11-461A8.4	16	Mat. Endometrium
ENSG00000263531	RP13-753N3.1	17	Mat. Endometrium
ENSG00000264019	RP11-6N17.6	17	Mat. Endometrium
ENSG00000265008	RP11-53I6.3	18	Mat. Endometrium
ENSG00000265750	RP11-799B12.4	18	Mat. Endometrium
ENSG00000267596	CCL15	17	Mat. Endometrium
ENSG00000267787	RP11-35G9.5	18	Mat. Endometrium
ENSG00000099834	CDHR5	11	Muscle
ENSG00000162772	ATF3	1	Muscle
ENSG00000168333	C8orf22	8	Muscle
ENSG00000236094	LINC00545	13	Muscle
ENSG00000259884	RP11-1100L3.8	12	Muscle
ENSG00000115386	REG1A	2	Pancreas
ENSG00000137392	CLPS	6	Pancreas
ENSG00000143954	REG3G	2	Pancreas
ENSG00000153002	CPB1	3	Pancreas
ENSG00000165862	PNLIPRP2	10	Pancreas
ENSG00000179751	SYCN	19	Pancreas
ENSG00000187021	PNLIPRP1	10	Pancreas
ENSG00000204983	PRSS1	7	Pancreas
ENSG00000254647	INS	11	Pancreas
ENSG00000010282	HHATL	3	Skin
ENSG00000075891	PAX2	10	Skin
ENSG00000118729	CASQ2	1	Skin
ENSG00000120937	NPPB	1	Skin
ENSG00000130173	C19orf80	19	Skin
ENSG00000132429	POPDC3	6	Skin
ENSG00000133317	LGALS12	11	Skin
ENSG00000134571	MYBPC3	11	Skin
ENSG00000138622	HCN4	15	Skin
ENSG00000141161	UNC45B	17	Skin
ENSG00000148942	SLC5A12	11	Skin
ENSG00000163492	CCDC141	2	Skin
ENSG00000164708	PGAM2	7	Skin
ENSG00000166317	SYNPO2L	10	Skin
ENSG00000166819	PLIN1	15	Skin
ENSG00000169469	SPRR1B	1	Skin
ENSG00000170807	LMOD2	7	Skin
ENSG00000171446	KRT27	17	Skin
ENSG00000172399	MYOZ2	4	Skin
ENSG00000175315	CST6	11	Skin
ENSG00000175445	LPL	8	Skin
ENSG00000178934	LGALS7B	19	Skin
ENSG00000183019	C19orf59	19	Skin
ENSG00000183072	NKX2-5	5	Skin
ENSG00000186439	TRDN	6	Skin
ENSG00000197084	LCE1C	1	Skin
ENSG00000197353	LYPD2	8	Skin
ENSG00000198502	HLA-DRB5	6	Skin
ENSG00000205076	LGALS7	19	Skin
ENSG00000205186	FABP9	8	Skin
ENSG00000221986	MYBPHL	1	Skin
ENSG00000226549	SCDP1	17	Skin
ENSG00000241135	RP11-6F2.6	3	Skin
ENSG00000265142	hsa-mir-133a-1	18	Skin
ENSG00000099937	SERPIND1	22	Stomach
ENSG00000138294	MSMB	10	Stomach
ENSG00000160181	TFF2	21	Stomach
ENSG00000170290	SLN	11	Stomach
ENSG00000265996	MIR3671	1	Stomach
ENSG00000096006	CRISP3	6	Tongue
ENSG00000136689	IL1RN	2	Tongue
ENSG00000143318	CASQ1	1	Tongue
ENSG00000143536	CRNN	1	Tongue
ENSG00000163207	IVL	1	Tongue
ENSG00000163216	SPRR2D	1	Tongue
ENSG00000167653	PSCA	8	Tongue
ENSG00000167916	KRT24	17	Tongue
ENSG00000169474	SPRR1A	1	Tongue
ENSG00000170465	KRT6C	12	Tongue
ENSG00000171195	MUC7	4	Tongue
ENSG00000174564	IL20RB	3	Tongue
ENSG00000185479	KRT6B	12	Tongue
ENSG00000185873	TMPRSS11B	4	Tongue
ENSG00000188508	KRTDAP	19	Tongue
ENSG00000241794	SPRR2A	1	Tongue
