# Supplementary material for: DNA methylation and transcriptional trajectories during human development and reprogramming of isogenic pluripotent stem cells
Source: Nat Commun. 2017 Oct 13;8:908. doi: 10.1038/s41467-017-01077-3 (PMC5640655; doi:10.1038/s41467-017-01077-3)
Supplement: Supplementary file 6 — Supplementary Data 3 [file 41467_2017_1077_MOESM6_ESM.xlsx]

## Sheet: SX
Supplementary Data File 3: Delta Beta of the probes associated with up- and downregulated (organ-specific) genes.
CpG	Ensembl Gene ID	Gene Name	Organ	Feature	Direction	Delta Beta
cg23728471	ENSG00000004939	SLC4A1	mother	PP	Upregulated	0.0387124
cg16063416	ENSG00000004939	SLC4A1	mother	PP	Upregulated	0.0931321
cg04433322	ENSG00000004939	SLC4A1	mother	PP	Upregulated	0.0684941
cg16464328	ENSG00000004939	SLC4A1	mother	PP	Upregulated	0.000616687
cg14381448	ENSG00000004939	SLC4A1	mother	GB	Upregulated	0.00412155
cg08214029	ENSG00000006074	CCL18	intestine	PP	Upregulated	-0.0325517
cg16660677	ENSG00000007908	SELE	eye	PP	Upregulated	-0.143614
cg06093460	ENSG00000007908	SELE	eye	PP	Upregulated	-0.20338
cg11132223	ENSG00000007908	SELE	eye	GB	Upregulated	0.029425
cg12982090	ENSG00000010282	HHATL	skin	GB	Upregulated	0.00866965
cg00412805	ENSG00000010282	HHATL	skin	PP	Upregulated	0.0446236
cg24938727	ENSG00000010282	HHATL	skin	PP	Upregulated	0.0351758
cg02900978	ENSG00000010282	HHATL	skin	GB	Upregulated	0.0758032
cg25129124	ENSG00000010282	HHATL	skin	PP	Upregulated	0.0922718
cg19982570	ENSG00000010282	HHATL	skin	GB	Upregulated	-0.00452548
cg16842214	ENSG00000010282	HHATL	skin	PP	Upregulated	0.0683739
cg18817801	ENSG00000010282	HHATL	skin	PP	Upregulated	-0.144438
cg08839272	ENSG00000010282	HHATL	skin	GB	Upregulated	-0.0213275
cg20954484	ENSG00000010282	HHATL	skin	PP	Upregulated	-0.0387815
cg23102483	ENSG00000025434	NR1H3	mother	GB	Upregulated	-0.00509713
cg07298473	ENSG00000025434	NR1H3	mother	PP	Upregulated	-0.0239622
cg08690459	ENSG00000025434	NR1H3	mother	PP	Upregulated	0.0354079
cg03732020	ENSG00000025434	NR1H3	mother	GB	Upregulated	-0.00316002
cg15223579	ENSG00000025434	NR1H3	mother	GB	Upregulated	0.0118834
cg00554250	ENSG00000025434	NR1H3	mother	GB	Upregulated	0.0723842
cg00536939	ENSG00000025434	NR1H3	mother	PP	Upregulated	0.00135469
cg25885803	ENSG00000025434	NR1H3	mother	PP	Upregulated	-0.0763317
cg03790378	ENSG00000025434	NR1H3	mother	PP	Upregulated	0.0454733
cg10443971	ENSG00000025434	NR1H3	mother	GB	Upregulated	-0.0393245
cg07531121	ENSG00000025434	NR1H3	mother	PP	Upregulated	0.0102956
cg13547381	ENSG00000025434	NR1H3	mother	PP	Upregulated	-0.00506258
cg05038053	ENSG00000025434	NR1H3	mother	PP	Upregulated	-0.00524203
cg16526445	ENSG00000025434	NR1H3	mother	PP	Upregulated	-0.00503653
cg10082662	ENSG00000025434	NR1H3	mother	GB	Upregulated	0.00630118
cg24909660	ENSG00000025434	NR1H3	mother	GB	Upregulated	-0.0210985
cg21203569	ENSG00000025434	NR1H3	mother	PP	Upregulated	0.0290597
cg24353236	ENSG00000025434	NR1H3	mother	PP	Upregulated	-0.00873281
cg04244970	ENSG00000026751	SLAMF7	intestine	PP	Upregulated	0.00256129
cg07837085	ENSG00000026751	SLAMF7	intestine	PP	Upregulated	0.00274126
cg11721194	ENSG00000026751	SLAMF7	intestine	PP	Upregulated	-0.00353894
cg08319019	ENSG00000030419	IKZF2	intestine	PP	Upregulated	-0.00697427
cg20820997	ENSG00000030419	IKZF2	intestine	PP	Upregulated	-0.0394016
cg01774108	ENSG00000030419	IKZF2	intestine	PP	Upregulated	0.0421637
cg14227558	ENSG00000030419	IKZF2	intestine	GB	Upregulated	-0.0215494
cg27225309	ENSG00000030419	IKZF2	intestine	GB	Upregulated	0.0327038
cg16345559	ENSG00000030419	IKZF2	intestine	GB	Upregulated	-0.0166255
cg05148385	ENSG00000030419	IKZF2	intestine	GB	Upregulated	-0.00827694
cg02239891	ENSG00000030419	IKZF2	intestine	PP	Upregulated	-0.0190939
cg17384625	ENSG00000030419	IKZF2	intestine	PP	Upregulated	-0.00382306
cg06875305	ENSG00000039068	CDH1	adrenal	GB	Upregulated	-0.0410408
cg17655614	ENSG00000039068	CDH1	adrenal	PP	Upregulated	0.0228139
cg26508465	ENSG00000039068	CDH1	adrenal	GB	Upregulated	-0.0137635
cg13920367	ENSG00000039068	CDH1	adrenal	PP	Upregulated	0.100389
cg01857829	ENSG00000039068	CDH1	adrenal	PP	Upregulated	0.0109494
cg09406989	ENSG00000039068	CDH1	adrenal	GB	Upregulated	0.212267
cg22832044	ENSG00000039068	CDH1	adrenal	GB	Upregulated	0.0234734
cg08051386	ENSG00000039068	CDH1	adrenal	GB	Upregulated	0.142652
cg10313337	ENSG00000039068	CDH1	adrenal	GB	Upregulated	0.0312332
cg05785947	ENSG00000039068	CDH1	adrenal	PP	Upregulated	-0.00492276
cg11667754	ENSG00000039068	CDH1	adrenal	PP	Upregulated	0.0103489
cg07798386	ENSG00000039987	BEST2	intestine	GB	Upregulated	0.142014
cg19743791	ENSG00000039987	BEST2	intestine	PP	Upregulated	-0.0185058
cg08851076	ENSG00000039987	BEST2	intestine	GB	Upregulated	0.0106963
cg09283636	ENSG00000039987	BEST2	intestine	GB	Upregulated	0.0154522
cg22462193	ENSG00000039987	BEST2	intestine	GB	Upregulated	-0.00380301
cg13316977	ENSG00000039987	BEST2	intestine	GB	Upregulated	-0.0239193
cg26771583	ENSG00000039987	BEST2	intestine	GB	Upregulated	0.000691509
cg06417478	ENSG00000039987	BEST2	intestine	GB	Upregulated	0.440735
cg23899408	ENSG00000039987	BEST2	intestine	GB	Upregulated	0.227088
cg13173286	ENSG00000043039	BARX2	intestine	GB	Upregulated	0.014372
cg17692125	ENSG00000043039	BARX2	intestine	PP	Upregulated	-0.0175167
cg02568557	ENSG00000043039	BARX2	intestine	GB	Upregulated	0.023157
cg00577182	ENSG00000043039	BARX2	intestine	PP	Upregulated	0.00304247
cg08893585	ENSG00000043039	BARX2	intestine	PP	Upregulated	-0.0127221
cg27269279	ENSG00000043039	BARX2	intestine	GB	Upregulated	0.0182174
cg04094148	ENSG00000043039	BARX2	intestine	PP	Upregulated	0.0153649
cg15055782	ENSG00000043039	BARX2	intestine	GB	Upregulated	-0.234414
cg01435574	ENSG00000043039	BARX2	intestine	PP	Upregulated	-0.0161924
cg15571705	ENSG00000043039	BARX2	intestine	GB	Upregulated	0.0023717
cg03845289	ENSG00000043039	BARX2	intestine	PP	Upregulated	-0.00262058
cg05059605	ENSG00000043039	BARX2	intestine	PP	Upregulated	0.0103001
cg07355688	ENSG00000043039	BARX2	intestine	GB	Upregulated	0.0552372
cg09938876	ENSG00000049247	UTS2	mother	PP	Upregulated	0.0918958
cg11978441	ENSG00000049247	UTS2	mother	GB	Upregulated	0.00017721
cg26405913	ENSG00000049247	UTS2	mother	GB	Upregulated	-0.23439
cg00864860	ENSG00000049247	UTS2	mother	GB	Upregulated	0.030562
cg12606891	ENSG00000049247	UTS2	mother	PP	Upregulated	0.107797
cg03781084	ENSG00000050344	NFE2L3	amnion	PP	Upregulated	-0.00174728
cg12510708	ENSG00000050344	NFE2L3	amnion	GB	Upregulated	-0.107913
cg21699330	ENSG00000050344	NFE2L3	amnion	GB	Upregulated	0.00898254
cg07876897	ENSG00000050344	NFE2L3	amnion	PP	Upregulated	-0.0296317
cg08822075	ENSG00000050344	NFE2L3	amnion	GB	Upregulated	-0.00703765
cg06205614	ENSG00000052344	PRSS8	adrenal	PP	Upregulated	0.0173457
cg27327357	ENSG00000052344	PRSS8	adrenal	PP	Upregulated	0.00446155
cg08549216	ENSG00000052344	PRSS8	adrenal	GB	Upregulated	0.0998853
cg13828871	ENSG00000052344	PRSS8	adrenal	PP	Upregulated	0.00233013
cg27429457	ENSG00000052344	PRSS8	adrenal	PP	Upregulated	-0.0064807
cg00221654	ENSG00000052850	ALX4	heartV	PP	Upregulated	0.00999892
cg17471467	ENSG00000052850	ALX4	heartV	PP	Upregulated	0.027496
cg23089549	ENSG00000052850	ALX4	heartV	PP	Upregulated	0.0272722
cg16977035	ENSG00000052850	ALX4	heartV	GB	Upregulated	0.291078
cg16321280	ENSG00000052850	ALX4	heartV	PP	Upregulated	0.0105044
cg24335138	ENSG00000052850	ALX4	heartV	GB	Upregulated	-0.00586273
cg08914623	ENSG00000052850	ALX4	heartV	GB	Upregulated	0.0372596
cg16065899	ENSG00000052850	ALX4	heartV	PP	Upregulated	0.0736108
cg16125371	ENSG00000052850	ALX4	heartV	PP	Upregulated	0.0858104
cg15522957	ENSG00000052850	ALX4	heartV	GB	Upregulated	0.132154
cg04988423	ENSG00000052850	ALX4	heartV	PP	Upregulated	0.00525319
cg07704934	ENSG00000052850	ALX4	heartV	PP	Upregulated	0.0229361
cg22974228	ENSG00000052850	ALX4	heartV	PP	Upregulated	0.0418919
cg27318318	ENSG00000052850	ALX4	heartV	PP	Upregulated	0.0370413
cg04549333	ENSG00000052850	ALX4	heartV	GB	Upregulated	0.0475114
cg03442378	ENSG00000052850	ALX4	heartV	PP	Upregulated	0.021931
cg00374839	ENSG00000052850	ALX4	heartV	PP	Upregulated	0.00317608
cg08149193	ENSG00000052850	ALX4	heartV	PP	Upregulated	-0.000921748
cg18253591	ENSG00000052850	ALX4	heartV	GB	Upregulated	0.0872506
cg10560393	ENSG00000052850	ALX4	heartV	GB	Upregulated	0.0933048
cg06245037	ENSG00000052850	ALX4	heartV	PP	Upregulated	0.0163554
cg00268840	ENSG00000052850	ALX4	heartV	PP	Upregulated	0.000170958
cg18486698	ENSG00000052850	ALX4	heartV	PP	Upregulated	0.0717225
cg04578774	ENSG00000052850	ALX4	heartV	PP	Upregulated	-0.00103092
cg22019742	ENSG00000052850	ALX4	heartV	GB	Upregulated	0.0134684
cg12189255	ENSG00000052850	ALX4	heartV	GB	Upregulated	-0.0997431
cg08408994	ENSG00000052850	ALX4	heartV	GB	Upregulated	-0.0060033
cg04414849	ENSG00000052850	ALX4	heartV	GB	Upregulated	0.00488462
cg13155079	ENSG00000052850	ALX4	heartV	GB	Upregulated	0.0315063
cg23058901	ENSG00000052850	ALX4	heartV	GB	Upregulated	0.0857878
cg19358442	ENSG00000052850	ALX4	heartV	GB	Upregulated	0.110338
cg26365854	ENSG00000052850	ALX4	heartV	GB	Upregulated	0.000855169
cg24008884	ENSG00000052850	ALX4	heartV	PP	Upregulated	0.0218392
cg02184008	ENSG00000052850	ALX4	heartV	PP	Upregulated	0.0704911
cg25363445	ENSG00000052850	ALX4	heartV	GB	Upregulated	0.0539271
cg15786900	ENSG00000052850	ALX4	heartV	PP	Upregulated	0.0434406
cg14252492	ENSG00000052850	ALX4	heartV	PP	Upregulated	0.0327318
cg23931049	ENSG00000053747	LAMA3	amnion	PP	Upregulated	-0.203427
cg26485825	ENSG00000053747	LAMA3	amnion	PP	Upregulated	-0.345005
cg05941652	ENSG00000053747	LAMA3	amnion	GB	Upregulated	0.0218839
cg21435568	ENSG00000053747	LAMA3	amnion	GB	Upregulated	-0.0805695
cg00481457	ENSG00000053747	LAMA3	amnion	PP	Upregulated	-0.00191943
cg09085198	ENSG00000053747	LAMA3	amnion	GB	Upregulated	-0.0395657
cg01152726	ENSG00000053747	LAMA3	amnion	PP	Upregulated	-0.272616
cg26522239	ENSG00000053747	LAMA3	amnion	GB	Upregulated	0.047153
cg04004437	ENSG00000053747	LAMA3	amnion	PP	Upregulated	-0.0201368
cg20894270	ENSG00000053747	LAMA3	amnion	GB	Upregulated	0.0371127
cg07121078	ENSG00000053747	LAMA3	amnion	GB	Upregulated	-0.031961
cg10688991	ENSG00000064195	DLX3	mother	PP	Downregulated	0.0174367
cg26391277	ENSG00000064195	DLX3	mother	GB	Downregulated	0.0631603
cg24383056	ENSG00000064195	DLX3	mother	GB	Downregulated	0.0111087
cg12165772	ENSG00000064195	DLX3	mother	GB	Downregulated	0.05069
cg27199697	ENSG00000064195	DLX3	mother	GB	Downregulated	-0.00776583
cg00387220	ENSG00000064195	DLX3	mother	GB	Downregulated	0.0166789
cg06864796	ENSG00000064195	DLX3	mother	PP	Downregulated	-0.0366187
cg00594561	ENSG00000064195	DLX3	mother	PP	Downregulated	0.0148741
cg19169976	ENSG00000064195	DLX3	mother	GB	Downregulated	0.00472573
cg12507879	ENSG00000066230	SLC9A3	intestine	GB	Upregulated	-0.0074047
cg08904373	ENSG00000066230	SLC9A3	intestine	GB	Upregulated	-0.0489748
cg21625146	ENSG00000066230	SLC9A3	intestine	GB	Upregulated	-0.13344
cg19107578	ENSG00000066230	SLC9A3	intestine	GB	Upregulated	0.0558974
cg10528482	ENSG00000066230	SLC9A3	intestine	PP	Upregulated	-0.00899757
cg13641012	ENSG00000066230	SLC9A3	intestine	GB	Upregulated	-0.0289423
cg00190355	ENSG00000066230	SLC9A3	intestine	GB	Upregulated	-0.201238
cg21620524	ENSG00000066230	SLC9A3	intestine	GB	Upregulated	0.0116199
cg20558230	ENSG00000066230	SLC9A3	intestine	GB	Upregulated	-0.0501641
cg26541920	ENSG00000066230	SLC9A3	intestine	PP	Upregulated	0.00277888
cg12628145	ENSG00000066230	SLC9A3	intestine	PP	Upregulated	0.003407
cg21743597	ENSG00000066230	SLC9A3	intestine	GB	Upregulated	-0.0117504
cg19969104	ENSG00000066230	SLC9A3	intestine	GB	Upregulated	-0.00320208
cg10655629	ENSG00000066230	SLC9A3	intestine	GB	Upregulated	-0.0491662
cg24632646	ENSG00000066230	SLC9A3	intestine	GB	Upregulated	-0.109484
cg22985016	ENSG00000066230	SLC9A3	intestine	GB	Upregulated	-0.0771902
cg23361356	ENSG00000066230	SLC9A3	intestine	GB	Upregulated	0.000826903
cg11083715	ENSG00000066230	SLC9A3	intestine	GB	Upregulated	-0.0242403
cg02748539	ENSG00000066230	SLC9A3	intestine	PP	Upregulated	-0.0138413
cg16264495	ENSG00000066230	SLC9A3	intestine	GB	Upregulated	-0.00830107
cg11360755	ENSG00000066230	SLC9A3	intestine	GB	Upregulated	0.0498207
cg02354563	ENSG00000066230	SLC9A3	intestine	GB	Upregulated	-0.00829372
cg23061578	ENSG00000066230	SLC9A3	intestine	PP	Upregulated	-0.0378992
cg18096398	ENSG00000066230	SLC9A3	intestine	GB	Upregulated	-0.0143203
cg09647867	ENSG00000066230	SLC9A3	intestine	GB	Upregulated	0.0289219
cg16555556	ENSG00000066230	SLC9A3	intestine	GB	Upregulated	-0.138242
cg15640734	ENSG00000066230	SLC9A3	intestine	GB	Upregulated	-0.00726953
cg21271026	ENSG00000066230	SLC9A3	intestine	GB	Upregulated	-0.00283885
cg05859929	ENSG00000066230	SLC9A3	intestine	GB	Upregulated	0.0102266
cg08894629	ENSG00000066230	SLC9A3	intestine	GB	Upregulated	-0.022591
cg09822697	ENSG00000066230	SLC9A3	intestine	PP	Upregulated	-0.0482154
cg04764584	ENSG00000066230	SLC9A3	intestine	GB	Upregulated	-0.167542
cg19980199	ENSG00000066230	SLC9A3	intestine	GB	Upregulated	0.0317356
cg16535035	ENSG00000066230	SLC9A3	intestine	GB	Upregulated	-0.0118531
cg19640581	ENSG00000066230	SLC9A3	intestine	GB	Upregulated	-0.0795232
cg23551873	ENSG00000066230	SLC9A3	intestine	GB	Upregulated	0.0237588
cg18140071	ENSG00000066230	SLC9A3	intestine	GB	Upregulated	-0.013727
cg15124303	ENSG00000066230	SLC9A3	intestine	GB	Upregulated	-0.0369501
cg02689506	ENSG00000066230	SLC9A3	intestine	GB	Upregulated	0.000145334
cg01103582	ENSG00000066230	SLC9A3	intestine	GB	Upregulated	-0.00735663
cg22025206	ENSG00000066230	SLC9A3	intestine	GB	Upregulated	0.135648
cg23251141	ENSG00000066230	SLC9A3	intestine	GB	Upregulated	0.00583476
cg06019590	ENSG00000066230	SLC9A3	intestine	GB	Upregulated	0.056556
cg14137381	ENSG00000066230	SLC9A3	intestine	GB	Upregulated	-0.0449481
cg08758174	ENSG00000066230	SLC9A3	intestine	GB	Upregulated	-0.0106785
cg05981741	ENSG00000066230	SLC9A3	intestine	GB	Upregulated	0.000145023
cg27624327	ENSG00000066230	SLC9A3	intestine	GB	Upregulated	0.019526
cg16651552	ENSG00000066230	SLC9A3	intestine	GB	Upregulated	0.000938866
cg19301897	ENSG00000066230	SLC9A3	intestine	GB	Upregulated	0.0827511
cg25861340	ENSG00000066230	SLC9A3	intestine	PP	Upregulated	0.0393607
cg26086288	ENSG00000066230	SLC9A3	intestine	GB	Upregulated	0.020451
cg10690829	ENSG00000066230	SLC9A3	intestine	GB	Upregulated	0.0830255
cg19155100	ENSG00000066248	NGEF	mother	GB	Upregulated	0.0539523
cg16116752	ENSG00000066248	NGEF	mother	GB	Upregulated	0.029037
cg06272010	ENSG00000066248	NGEF	mother	PP	Upregulated	0.0517241
cg02935132	ENSG00000066248	NGEF	mother	PP	Upregulated	0.0661935
cg14409166	ENSG00000066248	NGEF	mother	GB	Upregulated	0.0620982
cg08981648	ENSG00000066248	NGEF	mother	GB	Upregulated	-0.00891841
cg06143658	ENSG00000066248	NGEF	mother	PP	Upregulated	0.031673
cg09336899	ENSG00000066248	NGEF	mother	GB	Upregulated	0.104322
cg16864063	ENSG00000066248	NGEF	mother	GB	Upregulated	-0.0368589
cg21998869	ENSG00000066248	NGEF	mother	PP	Upregulated	0.0565445
cg01235100	ENSG00000066248	NGEF	mother	PP	Upregulated	0.0959501
cg05223061	ENSG00000066248	NGEF	mother	GB	Upregulated	0.12361
cg27604702	ENSG00000066248	NGEF	mother	PP	Upregulated	-0.0046572
cg09312809	ENSG00000066248	NGEF	mother	PP	Upregulated	0.118243
cg13047596	ENSG00000066248	NGEF	mother	PP	Upregulated	-0.0119229
cg02941741	ENSG00000066248	NGEF	mother	PP	Upregulated	-0.0301101
cg24681598	ENSG00000066248	NGEF	mother	GB	Upregulated	0.144782
cg08086177	ENSG00000066248	NGEF	mother	PP	Upregulated	0.0304593
cg12315466	ENSG00000066248	NGEF	mother	PP	Upregulated	0.0694256
cg19592185	ENSG00000066248	NGEF	mother	GB	Upregulated	-0.0270295
cg21728844	ENSG00000066248	NGEF	mother	GB	Upregulated	0.0217643
cg04276057	ENSG00000066248	NGEF	mother	GB	Upregulated	0.015392
cg09522571	ENSG00000066248	NGEF	mother	GB	Upregulated	0.110865
cg14478422	ENSG00000066248	NGEF	mother	PP	Upregulated	0.164559
cg26178217	ENSG00000066248	NGEF	mother	GB	Upregulated	0.0284847
cg13252401	ENSG00000066248	NGEF	mother	PP	Upregulated	-0.0447359
cg05935827	ENSG00000066248	NGEF	mother	GB	Upregulated	0.0676892
cg15612053	ENSG00000066248	NGEF	mother	GB	Upregulated	0.126826
cg25926572	ENSG00000066248	NGEF	mother	GB	Upregulated	0.108303
cg13862851	ENSG00000066248	NGEF	mother	GB	Upregulated	0.0344053
cg21993290	ENSG00000066248	NGEF	mother	GB	Upregulated	-0.0535532
cg04126261	ENSG00000066248	NGEF	mother	PP	Upregulated	0.000368354
cg02514888	ENSG00000066248	NGEF	mother	GB	Upregulated	0.138433
cg17048169	ENSG00000066248	NGEF	mother	GB	Upregulated	0.0310188
cg06266189	ENSG00000066248	NGEF	mother	GB	Upregulated	0.0335806
cg01442781	ENSG00000066248	NGEF	mother	PP	Upregulated	0.109076
cg27009036	ENSG00000066248	NGEF	mother	GB	Upregulated	0.017403
cg15260850	ENSG00000066248	NGEF	mother	GB	Upregulated	0.0866694
cg01837804	ENSG00000066248	NGEF	mother	GB	Upregulated	-0.00377788
cg20059312	ENSG00000066248	NGEF	mother	PP	Upregulated	0.0928998
cg24367967	ENSG00000066248	NGEF	mother	GB	Upregulated	0.0540258
cg01218053	ENSG00000066248	NGEF	mother	GB	Upregulated	-0.0506401
cg24198840	ENSG00000066248	NGEF	mother	PP	Upregulated	0.0713686
cg24631735	ENSG00000066405	CLDN18	intestine	GB	Upregulated	-0.040185
cg10602180	ENSG00000066405	CLDN18	intestine	PP	Upregulated	0.0186198
cg00405112	ENSG00000066405	CLDN18	intestine	PP	Upregulated	-0.0062192
cg05487105	ENSG00000066405	CLDN18	intestine	PP	Upregulated	0.00540423
cg25792651	ENSG00000066405	CLDN18	intestine	PP	Upregulated	0.0519021
cg27138949	ENSG00000066405	CLDN18	intestine	PP	Upregulated	0.0594478
cg24269840	ENSG00000066405	CLDN18	intestine	PP	Upregulated	0.0797738
cg24894531	ENSG00000066405	CLDN18	intestine	PP	Upregulated	-0.00628074
cg23008404	ENSG00000066405	CLDN18	intestine	PP	Upregulated	0.0319674
cg10334121	ENSG00000066405	CLDN18	intestine	PP	Upregulated	0.0120581
cg14461434	ENSG00000066405	CLDN18	intestine	PP	Upregulated	0.000632875
cg17298704	ENSG00000066405	CLDN18	intestine	PP	Upregulated	-0.0581089
cg10784090	ENSG00000066405	CLDN18	intestine	PP	Upregulated	-0.046564
cg21394081	ENSG00000066923	STAG3	intestine	PP	Upregulated	0.013204
cg00087482	ENSG00000066923	STAG3	intestine	GB	Upregulated	-0.00317355
cg16876876	ENSG00000066923	STAG3	intestine	PP	Upregulated	-0.0345246
cg15140703	ENSG00000066923	STAG3	intestine	PP	Upregulated	0.0049469
cg19337854	ENSG00000066923	STAG3	intestine	GB	Upregulated	0.0236254
cg18090197	ENSG00000066923	STAG3	intestine	GB	Upregulated	-0.0116976
cg24616382	ENSG00000066923	STAG3	intestine	PP	Upregulated	0.047696
cg10501880	ENSG00000066923	STAG3	intestine	PP	Upregulated	0.0173318
cg13801056	ENSG00000066923	STAG3	intestine	PP	Upregulated	0.00129148
cg00553149	ENSG00000066923	STAG3	intestine	PP	Upregulated	0.0425407
cg20531781	ENSG00000066923	STAG3	intestine	PP	Upregulated	0.0167291
cg14392168	ENSG00000066923	STAG3	intestine	PP	Upregulated	0.088794
cg18681464	ENSG00000066923	STAG3	intestine	PP	Upregulated	0.107196
cg18691434	ENSG00000066923	STAG3	intestine	PP	Upregulated	0.0176966
cg04697562	ENSG00000066923	STAG3	intestine	PP	Upregulated	0.0531616
cg21123656	ENSG00000066923	STAG3	intestine	PP	Upregulated	0.0148516
cg13131329	ENSG00000068078	FGFR3	adrenal	GB	Upregulated	0.0881935
cg23835677	ENSG00000068078	FGFR3	adrenal	GB	Upregulated	-0.00211161
cg03008204	ENSG00000068078	FGFR3	adrenal	GB	Upregulated	0.0245258
cg00907756	ENSG00000068078	FGFR3	adrenal	GB	Upregulated	-0.00985858
cg12997579	ENSG00000068078	FGFR3	adrenal	GB	Upregulated	-0.0260839
cg09371344	ENSG00000068078	FGFR3	adrenal	GB	Upregulated	0.0192864
cg19207803	ENSG00000068078	FGFR3	adrenal	GB	Upregulated	0.0073784
cg09711356	ENSG00000068078	FGFR3	adrenal	GB	Upregulated	0.00430078
cg14399850	ENSG00000068078	FGFR3	adrenal	GB	Upregulated	0.0306423
cg03874978	ENSG00000068078	FGFR3	adrenal	GB	Upregulated	-0.0233058
cg19870628	ENSG00000068078	FGFR3	adrenal	GB	Upregulated	-0.00260037
cg01903185	ENSG00000068078	FGFR3	adrenal	GB	Upregulated	0.0193678
cg03262295	ENSG00000068078	FGFR3	adrenal	GB	Upregulated	-0.00725828
cg02821998	ENSG00000068078	FGFR3	adrenal	GB	Upregulated	-0.067581
cg24320813	ENSG00000068078	FGFR3	adrenal	GB	Upregulated	0.0203239
cg03919554	ENSG00000068078	FGFR3	adrenal	PP	Upregulated	0.00318888
cg13572539	ENSG00000068078	FGFR3	adrenal	GB	Upregulated	-0.0123319
cg17269277	ENSG00000068078	FGFR3	adrenal	GB	Upregulated	0.00967001
cg08299791	ENSG00000068078	FGFR3	adrenal	GB	Upregulated	-0.0701538
cg11545838	ENSG00000068078	FGFR3	adrenal	GB	Upregulated	-0.0212972
cg05203875	ENSG00000068078	FGFR3	adrenal	GB	Upregulated	0.0176226
cg14988083	ENSG00000068078	FGFR3	adrenal	GB	Upregulated	0.0150664
cg06883949	ENSG00000068078	FGFR3	adrenal	PP	Upregulated	-0.00250194
cg25301756	ENSG00000068078	FGFR3	adrenal	GB	Upregulated	0.0508857
cg03629948	ENSG00000068078	FGFR3	adrenal	GB	Upregulated	-0.00562556
cg08145949	ENSG00000068078	FGFR3	adrenal	GB	Upregulated	0.0389531
cg00525145	ENSG00000068078	FGFR3	adrenal	GB	Upregulated	-0.00230635
cg13758310	ENSG00000068078	FGFR3	adrenal	GB	Upregulated	0.0215205
cg24495017	ENSG00000069011	PITX1	mother	PP	Downregulated	-0.00714879
cg11512280	ENSG00000069011	PITX1	mother	GB	Downregulated	0.00086549
cg12129103	ENSG00000069011	PITX1	mother	PP	Downregulated	-0.0269238
cg07274716	ENSG00000069011	PITX1	mother	GB	Downregulated	-0.00336285
cg26972058	ENSG00000069011	PITX1	mother	PP	Downregulated	0.00014507
cg19802165	ENSG00000069011	PITX1	mother	PP	Downregulated	0.00628286
cg11788465	ENSG00000069011	PITX1	mother	PP	Downregulated	0.0172887
cg00089224	ENSG00000069011	PITX1	mother	GB	Downregulated	-0.00987726
cg25330797	ENSG00000069011	PITX1	mother	PP	Downregulated	0.00546325
cg03347590	ENSG00000069011	PITX1	mother	GB	Downregulated	-0.132089
cg06933574	ENSG00000069011	PITX1	mother	PP	Downregulated	0.0204337
cg08206318	ENSG00000069011	PITX1	mother	GB	Downregulated	-0.0135736
cg21614303	ENSG00000069011	PITX1	mother	GB	Downregulated	-0.117213
cg08622934	ENSG00000069424	KCNAB2	intestine	GB	Upregulated	-0.0206596
cg20806172	ENSG00000069424	KCNAB2	intestine	GB	Upregulated	-0.0172884
cg09556918	ENSG00000069424	KCNAB2	intestine	GB	Upregulated	0.0752492
cg13069237	ENSG00000069424	KCNAB2	intestine	GB	Upregulated	0.136378
cg12276513	ENSG00000069424	KCNAB2	intestine	GB	Upregulated	-0.00915452
cg17718960	ENSG00000069424	KCNAB2	intestine	GB	Upregulated	0.0291841
cg24927323	ENSG00000069424	KCNAB2	intestine	GB	Upregulated	0.00143232
cg24152353	ENSG00000069424	KCNAB2	intestine	GB	Upregulated	-0.0259525
cg11194299	ENSG00000069424	KCNAB2	intestine	GB	Upregulated	0.00320293
cg13839957	ENSG00000069424	KCNAB2	intestine	GB	Upregulated	-0.0332392
cg06755155	ENSG00000069424	KCNAB2	intestine	GB	Upregulated	-0.0819943
cg00069017	ENSG00000069424	KCNAB2	intestine	PP	Upregulated	0.0165424
cg19902591	ENSG00000069424	KCNAB2	intestine	GB	Upregulated	0.00697404
cg15073708	ENSG00000069424	KCNAB2	intestine	GB	Upregulated	-0.0286646
cg11226336	ENSG00000069424	KCNAB2	intestine	GB	Upregulated	-0.0445197
cg05591769	ENSG00000069424	KCNAB2	intestine	GB	Upregulated	0.0108201
cg00352913	ENSG00000069424	KCNAB2	intestine	PP	Upregulated	0.13851
cg19308227	ENSG00000069424	KCNAB2	intestine	GB	Upregulated	-0.0223499
cg20993163	ENSG00000069424	KCNAB2	intestine	GB	Upregulated	-0.0120999
cg14258756	ENSG00000069424	KCNAB2	intestine	GB	Upregulated	-0.0321431
cg21919596	ENSG00000069424	KCNAB2	intestine	GB	Upregulated	-0.107125
cg02630629	ENSG00000069424	KCNAB2	intestine	GB	Upregulated	-0.0236381
cg03549532	ENSG00000069424	KCNAB2	intestine	GB	Upregulated	0.00811422
cg21164697	ENSG00000069424	KCNAB2	intestine	GB	Upregulated	0.000767264
cg09036263	ENSG00000069424	KCNAB2	intestine	GB	Upregulated	-0.00197442
cg13860836	ENSG00000069424	KCNAB2	intestine	GB	Upregulated	-0.03136
cg20745153	ENSG00000069424	KCNAB2	intestine	GB	Upregulated	0.00895222
cg16361915	ENSG00000069424	KCNAB2	intestine	GB	Upregulated	-0.0202223
cg13223276	ENSG00000069424	KCNAB2	intestine	GB	Upregulated	-0.0129207
cg24545495	ENSG00000069424	KCNAB2	intestine	GB	Upregulated	-0.0755012
cg06118571	ENSG00000069424	KCNAB2	intestine	GB	Upregulated	-0.0638523
cg20060474	ENSG00000069424	KCNAB2	intestine	GB	Upregulated	-0.00375851
cg01934408	ENSG00000069424	KCNAB2	intestine	PP	Upregulated	-0.0224224
cg13243674	ENSG00000069424	KCNAB2	intestine	GB	Upregulated	-0.00572538
cg10639277	ENSG00000069424	KCNAB2	intestine	GB	Upregulated	0.0229789
cg16603374	ENSG00000069424	KCNAB2	intestine	GB	Upregulated	0.0266633
cg00702417	ENSG00000069424	KCNAB2	intestine	GB	Upregulated	-0.0402842
cg17927613	ENSG00000069424	KCNAB2	intestine	GB	Upregulated	-0.0452556
cg15205435	ENSG00000069424	KCNAB2	intestine	GB	Upregulated	0.000284516
cg05962033	ENSG00000069424	KCNAB2	intestine	GB	Upregulated	0.029031
cg17179571	ENSG00000069424	KCNAB2	intestine	GB	Upregulated	0.0191469
cg14260998	ENSG00000069424	KCNAB2	intestine	GB	Upregulated	0.0414726
cg21470600	ENSG00000069424	KCNAB2	intestine	GB	Upregulated	0.225803
cg12904950	ENSG00000069424	KCNAB2	intestine	PP	Upregulated	0.00460665
cg03960382	ENSG00000069424	KCNAB2	intestine	GB	Upregulated	-0.00382647
cg01907457	ENSG00000069424	KCNAB2	intestine	GB	Upregulated	0.0377924
cg00043790	ENSG00000069424	KCNAB2	intestine	PP	Upregulated	-0.0141375
cg26269846	ENSG00000069424	KCNAB2	intestine	GB	Upregulated	0.00698375
cg15604190	ENSG00000069424	KCNAB2	intestine	PP	Upregulated	-0.00596055
cg16148365	ENSG00000069424	KCNAB2	intestine	GB	Upregulated	0.00796584
cg25392777	ENSG00000069424	KCNAB2	intestine	GB	Upregulated	0.0205038
cg26574904	ENSG00000069424	KCNAB2	intestine	GB	Upregulated	-0.0123805
cg09275986	ENSG00000069424	KCNAB2	intestine	GB	Upregulated	0.016375
cg11725182	ENSG00000069424	KCNAB2	intestine	GB	Upregulated	-0.0226053
cg04557181	ENSG00000069424	KCNAB2	intestine	GB	Upregulated	0.00953953
cg03969724	ENSG00000069424	KCNAB2	intestine	GB	Upregulated	0.00701341
cg02064300	ENSG00000069424	KCNAB2	intestine	PP	Upregulated	0.0176324
cg09802610	ENSG00000069424	KCNAB2	intestine	GB	Upregulated	0.0174917
cg02835274	ENSG00000069424	KCNAB2	intestine	GB	Upregulated	0.00445533
cg09976670	ENSG00000069424	KCNAB2	intestine	GB	Upregulated	0.0272621
cg19734433	ENSG00000069424	KCNAB2	intestine	PP	Upregulated	-0.0547272
cg22692659	ENSG00000069424	KCNAB2	intestine	GB	Upregulated	0.0952406
cg16164843	ENSG00000069424	KCNAB2	intestine	GB	Upregulated	0.0394477
cg19814116	ENSG00000069424	KCNAB2	intestine	PP	Upregulated	-0.0834772
cg01014986	ENSG00000069424	KCNAB2	intestine	GB	Upregulated	-0.0288222
cg01295264	ENSG00000069424	KCNAB2	intestine	GB	Upregulated	-0.0353985
cg09247779	ENSG00000069424	KCNAB2	intestine	GB	Upregulated	0.00265771
cg26216855	ENSG00000069424	KCNAB2	intestine	GB	Upregulated	0.0106609
cg13857472	ENSG00000069424	KCNAB2	intestine	PP	Upregulated	0.000464272
cg12604162	ENSG00000069424	KCNAB2	intestine	PP	Upregulated	-0.0349004
cg17213616	ENSG00000069424	KCNAB2	intestine	GB	Upregulated	0.00672181
cg15483030	ENSG00000069424	KCNAB2	intestine	GB	Upregulated	0.000862956
cg07517005	ENSG00000069424	KCNAB2	intestine	PP	Upregulated	-0.00162266
cg16277741	ENSG00000069424	KCNAB2	intestine	GB	Upregulated	0.0760355
cg25035489	ENSG00000069424	KCNAB2	intestine	GB	Upregulated	-0.0159159
cg22810710	ENSG00000069424	KCNAB2	intestine	GB	Upregulated	0.00606645
cg25143235	ENSG00000069424	KCNAB2	intestine	GB	Upregulated	-0.0019979
cg05701590	ENSG00000069424	KCNAB2	intestine	PP	Upregulated	-0.0941579
cg24591969	ENSG00000069424	KCNAB2	intestine	PP	Upregulated	-0.131036
cg15125762	ENSG00000069424	KCNAB2	intestine	GB	Upregulated	-0.0295821
cg10100287	ENSG00000069424	KCNAB2	intestine	GB	Upregulated	0.011574
cg04315255	ENSG00000069424	KCNAB2	intestine	GB	Upregulated	0.0362343
cg15991503	ENSG00000069424	KCNAB2	intestine	GB	Upregulated	0.0468547
cg24730892	ENSG00000069424	KCNAB2	intestine	GB	Upregulated	-0.0609142
cg20814688	ENSG00000069424	KCNAB2	intestine	GB	Upregulated	0.0242159
cg19804525	ENSG00000069424	KCNAB2	intestine	GB	Upregulated	0.0334311
cg16053064	ENSG00000069424	KCNAB2	intestine	GB	Upregulated	-0.0278573
cg06173758	ENSG00000069424	KCNAB2	intestine	GB	Upregulated	0.17761
cg05371688	ENSG00000069424	KCNAB2	intestine	GB	Upregulated	-0.014934
cg27233192	ENSG00000069424	KCNAB2	intestine	GB	Upregulated	0.032796
cg11743671	ENSG00000069424	KCNAB2	intestine	GB	Upregulated	-0.067664
cg11185792	ENSG00000069424	KCNAB2	intestine	GB	Upregulated	-0.15765
cg03400374	ENSG00000069424	KCNAB2	intestine	PP	Upregulated	-0.0389432
cg19597652	ENSG00000069424	KCNAB2	intestine	GB	Upregulated	0.00191134
cg26858423	ENSG00000069424	KCNAB2	intestine	GB	Upregulated	0.0180371
cg07173934	ENSG00000069424	KCNAB2	intestine	GB	Upregulated	-0.0240806
cg04898695	ENSG00000069424	KCNAB2	intestine	GB	Upregulated	0.0241581
cg09667775	ENSG00000069424	KCNAB2	intestine	GB	Upregulated	-0.0875654
cg20277740	ENSG00000069424	KCNAB2	intestine	GB	Upregulated	-0.0140512
cg06981887	ENSG00000069424	KCNAB2	intestine	GB	Upregulated	0.0521255
cg15466571	ENSG00000069424	KCNAB2	intestine	GB	Upregulated	0.010715
cg25352592	ENSG00000069812	HES2	mother	PP	Downregulated	0.0517049
cg27307523	ENSG00000069812	HES2	mother	PP	Downregulated	-0.0190548
cg01501312	ENSG00000069812	HES2	mother	PP	Downregulated	0.0424873
cg14832908	ENSG00000069812	HES2	mother	GB	Downregulated	-0.0480244
cg19253827	ENSG00000069812	HES2	mother	PP	Downregulated	0.0806569
cg00644814	ENSG00000069812	HES2	mother	PP	Downregulated	-0.0081404
cg23603891	ENSG00000069812	HES2	mother	PP	Downregulated	0.0904792
cg23040649	ENSG00000069812	HES2	mother	PP	Downregulated	0.00598335
cg22227104	ENSG00000069812	HES2	mother	PP	Downregulated	0.0231889
cg09549827	ENSG00000069812	HES2	mother	PP	Downregulated	-0.0316169
cg03476000	ENSG00000069812	HES2	mother	PP	Downregulated	-0.0899338
cg15718222	ENSG00000069812	HES2	mother	PP	Downregulated	0.0511706
cg00898480	ENSG00000070526	ST6GALNAC1	amnion	PP	Upregulated	0.0673857
cg00440980	ENSG00000070526	ST6GALNAC1	amnion	PP	Upregulated	-0.308913
cg26550194	ENSG00000070526	ST6GALNAC1	amnion	PP	Upregulated	-0.321145
cg03096803	ENSG00000070526	ST6GALNAC1	amnion	PP	Upregulated	0.104483
cg13049471	ENSG00000070526	ST6GALNAC1	amnion	PP	Upregulated	0.0495633
cg16764781	ENSG00000073282	TP63	amnion	PP	Upregulated	-0.0298674
cg01114486	ENSG00000073282	TP63	amnion	GB	Upregulated	0.0718522
cg25708695	ENSG00000073282	TP63	amnion	GB	Upregulated	0.138782
cg18304052	ENSG00000073282	TP63	amnion	GB	Upregulated	0.094081
cg06720722	ENSG00000073282	TP63	amnion	PP	Upregulated	0.0286599
cg15045153	ENSG00000073282	TP63	amnion	GB	Upregulated	-0.000801221
cg03343083	ENSG00000073282	TP63	amnion	GB	Upregulated	0.0346706
cg12188416	ENSG00000073282	TP63	amnion	PP	Upregulated	0.0641063
cg21381949	ENSG00000073282	TP63	amnion	GB	Upregulated	0.00216656
cg18670076	ENSG00000073282	TP63	amnion	GB	Upregulated	0.034999
cg12868970	ENSG00000073282	TP63	amnion	GB	Upregulated	0.0317188
cg05129081	ENSG00000073282	TP63	amnion	PP	Upregulated	-0.0156258
cg02221791	ENSG00000073282	TP63	amnion	GB	Upregulated	-0.0062286
cg05406678	ENSG00000073578	SDHA	intestine	PP	Upregulated	-0.221437
cg27479845	ENSG00000073578	SDHA	intestine	PP	Upregulated	-0.0149749
cg12570787	ENSG00000073578	SDHA	intestine	PP	Upregulated	-0.00443048
cg03824114	ENSG00000073578	SDHA	intestine	GB	Upregulated	0.0164719
cg04481584	ENSG00000073578	SDHA	intestine	GB	Upregulated	0.00716184
cg22671421	ENSG00000075891	PAX2	skin	GB	Upregulated	0.0266561
cg25531836	ENSG00000075891	PAX2	skin	GB	Upregulated	0.0144094
cg15416233	ENSG00000075891	PAX2	skin	PP	Upregulated	-0.0201629
cg20462500	ENSG00000075891	PAX2	skin	GB	Upregulated	0.0375345
cg17945419	ENSG00000075891	PAX2	skin	PP	Upregulated	0.00257692
cg05638929	ENSG00000075891	PAX2	skin	GB	Upregulated	-0.00218976
cg04943368	ENSG00000075891	PAX2	skin	GB	Upregulated	-0.00310827
cg20416110	ENSG00000075891	PAX2	skin	GB	Upregulated	-0.0112501
cg26677448	ENSG00000075891	PAX2	skin	PP	Upregulated	0.00822232
cg04068844	ENSG00000075891	PAX2	skin	GB	Upregulated	-0.0403776
cg07706844	ENSG00000075891	PAX2	skin	GB	Upregulated	-0.0143787
cg27382515	ENSG00000075891	PAX2	skin	GB	Upregulated	0.0981656
cg24903144	ENSG00000075891	PAX2	skin	GB	Upregulated	0.0547854
cg05044739	ENSG00000075891	PAX2	skin	PP	Upregulated	-0.00467746
cg12786548	ENSG00000075891	PAX2	skin	GB	Upregulated	0.0144348
cg15024955	ENSG00000075891	PAX2	skin	GB	Upregulated	0.0955245
cg01275523	ENSG00000075891	PAX2	skin	PP	Upregulated	0.00447575
cg07214490	ENSG00000075891	PAX2	skin	GB	Upregulated	-0.0698064
cg11880652	ENSG00000075891	PAX2	skin	PP	Upregulated	-0.00812172
cg14096353	ENSG00000075891	PAX2	skin	PP	Upregulated	-0.00270921
cg26551913	ENSG00000075891	PAX2	skin	GB	Upregulated	-0.00699986
cg17480467	ENSG00000075891	PAX2	skin	GB	Upregulated	0.00780964
cg06921011	ENSG00000075891	PAX2	skin	GB	Upregulated	-0.0193667
cg06389697	ENSG00000075891	PAX2	skin	GB	Upregulated	0.00504176
cg02770534	ENSG00000075891	PAX2	skin	GB	Upregulated	-0.0316713
cg16443970	ENSG00000075891	PAX2	skin	PP	Upregulated	0.00780212
cg02498207	ENSG00000075891	PAX2	skin	GB	Upregulated	-0.0195186
cg14548871	ENSG00000075891	PAX2	skin	PP	Upregulated	-0.020434
cg17861154	ENSG00000075891	PAX2	skin	GB	Upregulated	-0.00558248
cg25523509	ENSG00000075891	PAX2	skin	PP	Upregulated	-0.00630886
cg27593778	ENSG00000078081	LAMP3	intestine	GB	Upregulated	0.0374628
cg20742009	ENSG00000078081	LAMP3	intestine	GB	Upregulated	-0.0129335
cg25699727	ENSG00000078081	LAMP3	intestine	GB	Upregulated	-0.0232525
cg24615528	ENSG00000078081	LAMP3	intestine	PP	Upregulated	0.0113404
cg19825758	ENSG00000078081	LAMP3	intestine	PP	Upregulated	-0.00678288
cg06886896	ENSG00000080293	SCTR	intestine	PP	Upregulated	0.0225291
cg00447867	ENSG00000080293	SCTR	intestine	GB	Upregulated	-0.0329759
cg01897036	ENSG00000080293	SCTR	intestine	PP	Upregulated	0.00077531
cg06275059	ENSG00000080293	SCTR	intestine	PP	Upregulated	0.00862216
cg05929069	ENSG00000080293	SCTR	intestine	GB	Upregulated	-0.0520576
cg03831502	ENSG00000080293	SCTR	intestine	GB	Upregulated	0.0361109
cg16943697	ENSG00000080293	SCTR	intestine	GB	Upregulated	-0.0387626
cg09833789	ENSG00000080293	SCTR	intestine	PP	Upregulated	-0.000417347
cg24226528	ENSG00000080293	SCTR	intestine	PP	Upregulated	0.00332496
cg24769499	ENSG00000080293	SCTR	intestine	PP	Upregulated	0.00303457
cg00049286	ENSG00000080293	SCTR	intestine	PP	Upregulated	-0.0124341
cg15974183	ENSG00000080293	SCTR	intestine	PP	Upregulated	0.00791308
cg07176264	ENSG00000080293	SCTR	intestine	PP	Upregulated	0.0135987
cg23456409	ENSG00000080293	SCTR	intestine	PP	Upregulated	-0.000548164
cg17143606	ENSG00000080293	SCTR	intestine	GB	Upregulated	-0.131735
cg07393857	ENSG00000080293	SCTR	intestine	PP	Upregulated	0.0181043
cg25406619	ENSG00000080293	SCTR	intestine	GB	Upregulated	-0.00943067
cg09803758	ENSG00000080293	SCTR	intestine	GB	Upregulated	0.0286237
cg15845746	ENSG00000080293	SCTR	intestine	GB	Upregulated	-0.0108963
cg03768001	ENSG00000080293	SCTR	intestine	PP	Upregulated	0.00297493
cg24549161	ENSG00000080293	SCTR	intestine	GB	Upregulated	-0.165001
cg19576736	ENSG00000080293	SCTR	intestine	GB	Upregulated	0.0170836
cg11289006	ENSG00000080293	SCTR	intestine	PP	Upregulated	-0.0338908
cg26009192	ENSG00000080293	SCTR	intestine	PP	Upregulated	-0.0268278
cg20302082	ENSG00000080293	SCTR	intestine	PP	Upregulated	-0.00847427
cg03590464	ENSG00000080293	SCTR	intestine	PP	Upregulated	-0.0155022
cg02636177	ENSG00000080493	SLC4A4	adrenal	GB	Upregulated	-0.0630822
cg05281506	ENSG00000080493	SLC4A4	adrenal	PP	Upregulated	-0.00503079
cg23726831	ENSG00000080493	SLC4A4	adrenal	GB	Upregulated	0.112144
cg00650386	ENSG00000080493	SLC4A4	adrenal	GB	Upregulated	-0.0228648
cg07991704	ENSG00000080493	SLC4A4	adrenal	GB	Upregulated	0.0576196
cg18276145	ENSG00000080493	SLC4A4	adrenal	PP	Upregulated	-0.0060359
cg24781804	ENSG00000080493	SLC4A4	adrenal	GB	Upregulated	-0.0287591
cg08438033	ENSG00000080493	SLC4A4	adrenal	PP	Upregulated	0.0107896
cg08752080	ENSG00000080493	SLC4A4	adrenal	GB	Upregulated	-0.0331577
cg19850370	ENSG00000080493	SLC4A4	adrenal	PP	Upregulated	-0.0115929
cg16862063	ENSG00000080493	SLC4A4	adrenal	GB	Upregulated	0.0663622
cg09816180	ENSG00000080493	SLC4A4	adrenal	PP	Upregulated	-0.0158337
cg19066171	ENSG00000080493	SLC4A4	adrenal	GB	Upregulated	0.168506
cg02087383	ENSG00000080493	SLC4A4	adrenal	PP	Upregulated	-0.0942981
cg11725975	ENSG00000080493	SLC4A4	adrenal	PP	Upregulated	0.00310153
cg07376029	ENSG00000080493	SLC4A4	adrenal	PP	Upregulated	-0.14852
cg14436773	ENSG00000080493	SLC4A4	adrenal	GB	Upregulated	0.00310536
cg24748786	ENSG00000080493	SLC4A4	adrenal	PP	Upregulated	-0.0684697
cg00324108	ENSG00000080493	SLC4A4	adrenal	GB	Upregulated	-0.0362879
cg22140583	ENSG00000080709	KCNN2	mother	GB	Upregulated	0.0393104
cg17431952	ENSG00000080709	KCNN2	mother	GB	Upregulated	0.108805
cg26063563	ENSG00000080709	KCNN2	mother	PP	Upregulated	0.0403315
cg25194822	ENSG00000080709	KCNN2	mother	GB	Upregulated	-0.00819144
cg07035165	ENSG00000080709	KCNN2	mother	PP	Upregulated	0.051723
cg07131533	ENSG00000080709	KCNN2	mother	PP	Upregulated	-0.0210654
cg23037611	ENSG00000080709	KCNN2	mother	PP	Upregulated	-0.0332879
cg16430072	ENSG00000080709	KCNN2	mother	PP	Upregulated	-0.0118812
cg11204913	ENSG00000080709	KCNN2	mother	GB	Upregulated	0.11371
cg04996277	ENSG00000080709	KCNN2	mother	GB	Upregulated	0.117904
cg19537969	ENSG00000083782	EPYC	muscle	GB	Downregulated	-0.260482
cg13548607	ENSG00000083782	EPYC	muscle	GB	Downregulated	0.0124746
cg17079378	ENSG00000085999	RAD54L	mother	PP	Upregulated	0.00635914
cg16163324	ENSG00000085999	RAD54L	mother	PP	Upregulated	-0.054663
cg24955114	ENSG00000085999	RAD54L	mother	PP	Upregulated	0.00386425
cg03262773	ENSG00000085999	RAD54L	mother	PP	Upregulated	0.028774
cg00645897	ENSG00000085999	RAD54L	mother	PP	Upregulated	0.000163014
cg20388062	ENSG00000085999	RAD54L	mother	PP	Upregulated	-0.000163979
cg07094487	ENSG00000085999	RAD54L	mother	GB	Upregulated	0.0344137
cg21294209	ENSG00000085999	RAD54L	mother	PP	Upregulated	-0.000391609
cg23018400	ENSG00000085999	RAD54L	mother	PP	Upregulated	-0.0346316
cg24325883	ENSG00000085999	RAD54L	mother	PP	Upregulated	-0.0263594
cg19406259	ENSG00000085999	RAD54L	mother	GB	Upregulated	0.0152814
cg01963221	ENSG00000085999	RAD54L	mother	PP	Upregulated	0.00556129
cg11061975	ENSG00000089012	SIRPG	intestine	PP	Upregulated	0.000567149
cg22054793	ENSG00000091137	SLC26A4	brain	GB	Upregulated	0.0081866
cg21724044	ENSG00000091137	SLC26A4	brain	PP	Upregulated	0.00559769
cg21322654	ENSG00000091137	SLC26A4	brain	PP	Upregulated	0.0103217
cg15320854	ENSG00000091137	SLC26A4	brain	PP	Upregulated	0.0433205
cg16793755	ENSG00000091137	SLC26A4	brain	GB	Upregulated	-0.0839554
cg08718398	ENSG00000091137	SLC26A4	brain	PP	Upregulated	-0.0142673
cg17152869	ENSG00000091137	SLC26A4	brain	PP	Upregulated	0.0251186
cg00906644	ENSG00000091137	SLC26A4	brain	PP	Upregulated	0.00542596
cg15331902	ENSG00000091137	SLC26A4	brain	PP	Upregulated	-0.000127352
cg25987194	ENSG00000091137	SLC26A4	brain	PP	Upregulated	0.00796224
cg02579509	ENSG00000091137	SLC26A4	brain	PP	Upregulated	0.0530977
cg26779378	ENSG00000091137	SLC26A4	brain	PP	Upregulated	0.0835591
cg04473302	ENSG00000091137	SLC26A4	brain	PP	Upregulated	0.0362053
cg04243581	ENSG00000091137	SLC26A4	brain	PP	Upregulated	-0.027174
cg23198793	ENSG00000092529	CAPN3	intestine	PP	Upregulated	-0.0109899
cg01155325	ENSG00000092529	CAPN3	intestine	GB	Upregulated	-0.0212627
cg14833933	ENSG00000092529	CAPN3	intestine	GB	Upregulated	0.0133613
cg06320570	ENSG00000092529	CAPN3	intestine	PP	Upregulated	0.0236567
cg22054740	ENSG00000092529	CAPN3	intestine	PP	Upregulated	0.00631353
cg15775674	ENSG00000092529	CAPN3	intestine	PP	Upregulated	0.00609907
cg18483611	ENSG00000094755	GABRP	intestine	GB	Upregulated	-0.00800503
cg24542929	ENSG00000094755	GABRP	intestine	PP	Upregulated	-0.0617442
cg04535521	ENSG00000094755	GABRP	intestine	PP	Upregulated	0.0248677
cg25399998	ENSG00000094755	GABRP	intestine	GB	Upregulated	0.0397815
cg04576298	ENSG00000094796	KRT31	brain	GB	Upregulated	-0.270707
cg07456376	ENSG00000094796	KRT31	brain	PP	Upregulated	-0.00214063
cg03790422	ENSG00000094796	KRT31	brain	GB	Upregulated	0.00126361
cg26652906	ENSG00000095596	CYP26A1	brain	PP	Upregulated	-0.00255729
cg18080906	ENSG00000095596	CYP26A1	brain	PP	Upregulated	0.0251638
cg10716835	ENSG00000095596	CYP26A1	brain	GB	Upregulated	-0.00102447
cg02078870	ENSG00000095596	CYP26A1	brain	PP	Upregulated	0.00823242
cg17712828	ENSG00000095596	CYP26A1	brain	PP	Upregulated	0.00953941
cg03099492	ENSG00000095596	CYP26A1	brain	PP	Upregulated	0.0146319
cg11310684	ENSG00000095596	CYP26A1	brain	PP	Upregulated	0.00772869
cg24849846	ENSG00000095596	CYP26A1	brain	PP	Upregulated	0.0043222
cg00429402	ENSG00000095596	CYP26A1	brain	PP	Upregulated	-0.000499918
cg14613832	ENSG00000095596	CYP26A1	brain	PP	Upregulated	-0.00247379
cg16169084	ENSG00000095596	CYP26A1	brain	PP	Upregulated	-0.0016525
cg15055355	ENSG00000095596	CYP26A1	brain	PP	Upregulated	-0.00465292
cg03549582	ENSG00000095596	CYP26A1	brain	PP	Upregulated	-0.00502278
cg17538572	ENSG00000095596	CYP26A1	brain	GB	Upregulated	-0.0253088
cg02325540	ENSG00000095596	CYP26A1	brain	GB	Upregulated	0.00924178
cg23372795	ENSG00000095981	KCNK16	intestine	GB	Upregulated	0.00560114
cg05897803	ENSG00000095981	KCNK16	intestine	PP	Upregulated	-0.0825452
cg01669948	ENSG00000095981	KCNK16	intestine	PP	Upregulated	-0.0528319
cg22971038	ENSG00000095981	KCNK16	intestine	GB	Upregulated	-0.0316375
cg24747763	ENSG00000096006	CRISP3	tongue	GB	Upregulated	-0.0520632
cg16424311	ENSG00000096006	CRISP3	tongue	GB	Upregulated	0.0412796
cg07844660	ENSG00000096996	IL12RB1	intestine	PP	Upregulated	0.00126474
cg08180566	ENSG00000096996	IL12RB1	intestine	GB	Upregulated	0.0588043
cg06377221	ENSG00000096996	IL12RB1	intestine	PP	Upregulated	0.00272021
cg22551372	ENSG00000096996	IL12RB1	intestine	GB	Upregulated	0.0138281
cg23482747	ENSG00000096996	IL12RB1	intestine	GB	Upregulated	-0.0677802
cg25974442	ENSG00000096996	IL12RB1	intestine	GB	Upregulated	-0.00530901
cg07374145	ENSG00000096996	IL12RB1	intestine	PP	Upregulated	-0.0137191
cg08230215	ENSG00000096996	IL12RB1	intestine	PP	Upregulated	0.0429822
cg24195878	ENSG00000096996	IL12RB1	intestine	GB	Upregulated	0.0677518
cg04330389	ENSG00000096996	IL12RB1	intestine	GB	Upregulated	-0.000301975
cg05369268	ENSG00000096996	IL12RB1	intestine	GB	Upregulated	-0.00960015
cg21649277	ENSG00000096996	IL12RB1	intestine	PP	Upregulated	0.0135711
cg12123019	ENSG00000096996	IL12RB1	intestine	PP	Upregulated	-0.0597948
cg00017441	ENSG00000096996	IL12RB1	intestine	GB	Upregulated	0.00535505
cg08597345	ENSG00000096996	IL12RB1	intestine	GB	Upregulated	-0.0311788
cg26279525	ENSG00000096996	IL12RB1	intestine	GB	Upregulated	0.0338564
cg16286597	ENSG00000096996	IL12RB1	intestine	GB	Upregulated	0.00679396
cg23526474	ENSG00000096996	IL12RB1	intestine	PP	Upregulated	-0.00484734
cg18096253	ENSG00000096996	IL12RB1	intestine	PP	Upregulated	-0.00359277
cg14575559	ENSG00000096996	IL12RB1	intestine	PP	Upregulated	0.00534379
cg20733663	ENSG00000096996	IL12RB1	intestine	GB	Upregulated	0.00146692
cg15473218	ENSG00000096996	IL12RB1	intestine	GB	Upregulated	0.0234892
cg11992736	ENSG00000096996	IL12RB1	intestine	PP	Upregulated	-0.0460744
cg07711954	ENSG00000096996	IL12RB1	intestine	GB	Upregulated	-0.000660748
cg02720566	ENSG00000096996	IL12RB1	intestine	GB	Upregulated	-0.106859
cg13426637	ENSG00000096996	IL12RB1	intestine	GB	Upregulated	-0.034485
cg23387310	ENSG00000096996	IL12RB1	intestine	GB	Upregulated	-0.0129981
cg10140613	ENSG00000096996	IL12RB1	intestine	PP	Upregulated	-0.0530646
cg23548920	ENSG00000096996	IL12RB1	intestine	PP	Upregulated	-0.00804078
cg08320164	ENSG00000096996	IL12RB1	intestine	GB	Upregulated	0.0153907
cg25476262	ENSG00000096996	IL12RB1	intestine	GB	Upregulated	-0.0145585
cg10614223	ENSG00000096996	IL12RB1	intestine	PP	Upregulated	-0.0191726
cg00686429	ENSG00000096996	IL12RB1	intestine	PP	Upregulated	-0.1105
cg01574571	ENSG00000096996	IL12RB1	intestine	PP	Upregulated	-0.0548141
cg00493341	ENSG00000096996	IL12RB1	intestine	GB	Upregulated	-0.020981
cg00474840	ENSG00000096996	IL12RB1	intestine	GB	Upregulated	0.00402168
cg09577367	ENSG00000096996	IL12RB1	intestine	PP	Upregulated	-0.069004
cg15780465	ENSG00000099834	CDHR5	muscle	PP	Upregulated	-0.00575743
cg03875235	ENSG00000099834	CDHR5	muscle	PP	Upregulated	-0.0845714
cg03886085	ENSG00000099834	CDHR5	muscle	GB	Upregulated	0.0158879
cg19800336	ENSG00000099834	CDHR5	muscle	GB	Upregulated	-0.000673582
cg00456593	ENSG00000099834	CDHR5	muscle	PP	Upregulated	-0.180355
cg01842473	ENSG00000099834	CDHR5	muscle	PP	Upregulated	-0.000159009
cg00645579	ENSG00000099834	CDHR5	muscle	PP	Upregulated	0.00966364
cg27261397	ENSG00000099834	CDHR5	muscle	PP	Upregulated	-0.109561
cg22289115	ENSG00000099834	CDHR5	muscle	PP	Upregulated	-0.155305
cg01714160	ENSG00000099834	CDHR5	muscle	PP	Upregulated	0.0069966
cg05198900	ENSG00000099834	CDHR5	muscle	PP	Upregulated	-0.10099
cg09703963	ENSG00000099834	CDHR5	muscle	PP	Upregulated	-0.0484661
cg23724016	ENSG00000099834	CDHR5	muscle	GB	Upregulated	0.00871937
cg26566283	ENSG00000099834	CDHR5	muscle	GB	Upregulated	-0.00271471
cg14255177	ENSG00000099834	CDHR5	muscle	GB	Upregulated	-0.0519252
cg20895511	ENSG00000099869	IGF2-AS	brain	PP	Upregulated	0.0272259
cg19002337	ENSG00000099869	IGF2-AS	brain	PP	Upregulated	0.00220404
cg12877935	ENSG00000099869	IGF2-AS	brain	GB	Upregulated	-0.00651253
cg10037494	ENSG00000099869	IGF2-AS	brain	PP	Upregulated	-0.0078394
cg12528452	ENSG00000099869	IGF2-AS	brain	GB	Upregulated	0.000705628
cg19443075	ENSG00000099869	IGF2-AS	brain	PP	Upregulated	0.0210954
cg17300736	ENSG00000099869	IGF2-AS	brain	PP	Upregulated	-0.0240422
cg10501065	ENSG00000099869	IGF2-AS	brain	GB	Upregulated	-0.00732655
cg11915650	ENSG00000099869	IGF2-AS	brain	PP	Upregulated	0.0106685
cg03553386	ENSG00000099869	IGF2-AS	brain	PP	Upregulated	-0.19005
cg25163476	ENSG00000099869	IGF2-AS	brain	PP	Upregulated	0.0118843
cg24917382	ENSG00000099869	IGF2-AS	brain	PP	Upregulated	0.00474115
cg12773325	ENSG00000099869	IGF2-AS	brain	PP	Upregulated	-0.0312402
cg13165070	ENSG00000099869	IGF2-AS	brain	GB	Upregulated	-0.00175374
cg22956483	ENSG00000099869	IGF2-AS	brain	GB	Upregulated	0.000347377
cg06676088	ENSG00000099869	IGF2-AS	brain	GB	Upregulated	-0.00198611
cg24431667	ENSG00000099869	IGF2-AS	brain	PP	Upregulated	0.029874
cg13791131	ENSG00000099869	IGF2-AS	brain	PP	Upregulated	0.0252219
cg01667319	ENSG00000099869	IGF2-AS	brain	PP	Upregulated	-0.0106532
cg25763864	ENSG00000099869	IGF2-AS	brain	GB	Upregulated	-0.00553621
cg01351425	ENSG00000099869	IGF2-AS	brain	PP	Upregulated	-0.191375
cg10659464	ENSG00000099869	IGF2-AS	brain	PP	Upregulated	-0.0213583
cg05859777	ENSG00000099869	IGF2-AS	brain	PP	Upregulated	0.00444485
cg13167664	ENSG00000099869	IGF2-AS	brain	GB	Upregulated	-0.00219316
cg16415340	ENSG00000099869	IGF2-AS	brain	PP	Upregulated	0.00990786
cg02719427	ENSG00000099869	IGF2-AS	brain	GB	Upregulated	-0.00822391
cg04484994	ENSG00000099869	IGF2-AS	brain	GB	Upregulated	-0.125177
cg13993218	ENSG00000099869	IGF2-AS	brain	GB	Upregulated	-0.0121843
cg12614029	ENSG00000099869	IGF2-AS	brain	PP	Upregulated	-0.0216763
cg20088847	ENSG00000099869	IGF2-AS	brain	PP	Upregulated	-0.0104461
cg05452899	ENSG00000099869	IGF2-AS	brain	PP	Upregulated	-0.02329
cg15508379	ENSG00000099869	IGF2-AS	brain	PP	Upregulated	0.00391131
cg11717189	ENSG00000099869	IGF2-AS	brain	GB	Upregulated	-0.075157
cg13670288	ENSG00000099869	IGF2-AS	brain	GB	Upregulated	-0.120849
cg23889607	ENSG00000099869	IGF2-AS	brain	GB	Upregulated	-0.00487078
cg25574024	ENSG00000099869	IGF2-AS	brain	PP	Upregulated	0.0262423
cg24522478	ENSG00000099869	IGF2-AS	brain	GB	Upregulated	-0.0464917
cg13928782	ENSG00000099869	IGF2-AS	brain	PP	Upregulated	0.00511264
cg08014499	ENSG00000099869	IGF2-AS	brain	PP	Upregulated	0.019645
cg11005826	ENSG00000099869	IGF2-AS	brain	GB	Upregulated	-0.0151308
cg07096953	ENSG00000099869	IGF2-AS	brain	GB	Upregulated	0.0360896
cg13756879	ENSG00000099869	IGF2-AS	brain	PP	Upregulated	0.0243382
cg18087943	ENSG00000099869	IGF2-AS	brain	PP	Upregulated	-0.0105247
cg26517849	ENSG00000099869	IGF2-AS	brain	PP	Upregulated	-0.0071015
cg16977706	ENSG00000099869	IGF2-AS	brain	PP	Upregulated	-0.00595222
cg23030069	ENSG00000099869	IGF2-AS	brain	PP	Upregulated	-0.0217829
cg10650127	ENSG00000099869	IGF2-AS	brain	PP	Upregulated	-0.0933574
cg21237591	ENSG00000099869	IGF2-AS	brain	PP	Upregulated	0.02032
cg02835822	ENSG00000099869	IGF2-AS	brain	PP	Upregulated	-0.0280877
cg14608156	ENSG00000099869	IGF2-AS	brain	PP	Upregulated	-0.0169292
cg22932993	ENSG00000099869	IGF2-AS	brain	PP	Upregulated	-0.0111156
cg22225943	ENSG00000099869	IGF2-AS	brain	PP	Upregulated	0.00816778
cg21667878	ENSG00000099869	IGF2-AS	brain	PP	Upregulated	0.000809797
cg04112019	ENSG00000099869	IGF2-AS	brain	GB	Upregulated	-0.00717867
cg19297427	ENSG00000099869	IGF2-AS	brain	GB	Upregulated	-0.0227272
cg17434309	ENSG00000099869	IGF2-AS	brain	PP	Upregulated	-2.32e-05
cg01921126	ENSG00000099869	IGF2-AS	brain	PP	Upregulated	-0.11812
cg24366657	ENSG00000099869	IGF2-AS	brain	PP	Upregulated	-0.00524379
cg05444816	ENSG00000099869	IGF2-AS	brain	PP	Upregulated	0.017838
cg09503234	ENSG00000099869	IGF2-AS	brain	GB	Upregulated	0.00576551
cg06658625	ENSG00000099937	SERPIND1	stomach	GB	Upregulated	-0.0314008
cg18393023	ENSG00000099937	SERPIND1	stomach	PP	Upregulated	0.0183683
cg02523400	ENSG00000099937	SERPIND1	stomach	PP	Upregulated	0.0428112
cg09634469	ENSG00000099937	SERPIND1	stomach	PP	Upregulated	0.045252
cg26919527	ENSG00000099937	SERPIND1	stomach	GB	Upregulated	0.0254638
cg19288514	ENSG00000100053	CRYBB3	eye	PP	Downregulated	0.00424807
cg21559677	ENSG00000100053	CRYBB3	eye	PP	Downregulated	0.132924
cg07068768	ENSG00000100053	CRYBB3	eye	PP	Downregulated	0.173262
cg15349341	ENSG00000100053	CRYBB3	eye	PP	Downregulated	0.0921368
cg24240804	ENSG00000100053	CRYBB3	eye	GB	Downregulated	-0.0480717
cg01358513	ENSG00000100053	CRYBB3	eye	PP	Downregulated	0.115661
cg25221625	ENSG00000100053	CRYBB3	eye	PP	Downregulated	0.169383
cg09502435	ENSG00000100053	CRYBB3	eye	GB	Downregulated	0.0274582
cg02629506	ENSG00000100053	CRYBB3	eye	PP	Downregulated	0.192471
cg18449596	ENSG00000100053	CRYBB3	eye	PP	Downregulated	0.0682912
cg23208590	ENSG00000100065	CARD10	brain	PP	Upregulated	0.00612326
cg11923724	ENSG00000100065	CARD10	brain	GB	Upregulated	0.0264658
cg15168995	ENSG00000100065	CARD10	brain	GB	Upregulated	-0.00947035
cg03338209	ENSG00000100065	CARD10	brain	GB	Upregulated	0.0795071
cg22506059	ENSG00000100065	CARD10	brain	PP	Upregulated	-0.0999946
cg14561229	ENSG00000100065	CARD10	brain	PP	Upregulated	0.00251098
cg04277677	ENSG00000100065	CARD10	brain	GB	Upregulated	-0.0348708
cg00207926	ENSG00000100065	CARD10	brain	PP	Upregulated	9.8e-05
cg00265788	ENSG00000100065	CARD10	brain	GB	Upregulated	0.0435555
cg16026346	ENSG00000100065	CARD10	brain	PP	Upregulated	-0.0556071
cg27409650	ENSG00000100065	CARD10	brain	PP	Upregulated	-6.32e-05
cg12876009	ENSG00000100065	CARD10	brain	PP	Upregulated	-0.0591813
cg15559737	ENSG00000100122	CRYBB1	eye	PP	Downregulated	0.00390442
cg11941420	ENSG00000100122	CRYBB1	eye	PP	Downregulated	0.111648
cg17182184	ENSG00000100122	CRYBB1	eye	PP	Downregulated	0.0136093
cg00618042	ENSG00000100122	CRYBB1	eye	PP	Downregulated	3.35e-05
cg02455383	ENSG00000100122	CRYBB1	eye	PP	Downregulated	0.0149666
cg15800010	ENSG00000100122	CRYBB1	eye	GB	Downregulated	0.000297135
cg00757952	ENSG00000100122	CRYBB1	eye	PP	Downregulated	0.0700036
cg12323503	ENSG00000100122	CRYBB1	eye	PP	Downregulated	0.00450672
cg12033214	ENSG00000100122	CRYBB1	eye	PP	Downregulated	0.0809299
cg10840135	ENSG00000100197	CYP2D6	intestine	PP	Upregulated	0.016087
cg04692870	ENSG00000100197	CYP2D6	intestine	GB	Upregulated	0.0106337
cg10175583	ENSG00000100342	APOL1	intestine	GB	Upregulated	-0.039347
cg22569353	ENSG00000100342	APOL1	intestine	GB	Upregulated	0.0241226
cg16121206	ENSG00000100342	APOL1	intestine	PP	Upregulated	0.0538799
cg09544549	ENSG00000100342	APOL1	intestine	GB	Upregulated	-0.00337821
cg01816775	ENSG00000100342	APOL1	intestine	GB	Upregulated	0.00992589
cg05049160	ENSG00000100342	APOL1	intestine	GB	Upregulated	0.0113737
cg13638703	ENSG00000100342	APOL1	intestine	GB	Upregulated	0.000683014
cg08415592	ENSG00000100342	APOL1	intestine	PP	Upregulated	0.0260171
cg16092390	ENSG00000100342	APOL1	intestine	GB	Upregulated	-0.02291
cg10747785	ENSG00000100342	APOL1	intestine	GB	Upregulated	-0.186225
cg21009747	ENSG00000100342	APOL1	intestine	GB	Upregulated	-0.0430929
cg10114577	ENSG00000100342	APOL1	intestine	GB	Upregulated	-0.0124306
cg12474881	ENSG00000100342	APOL1	intestine	GB	Upregulated	-0.223783
cg07713361	ENSG00000100342	APOL1	intestine	PP	Upregulated	-0.268562
cg17163767	ENSG00000100342	APOL1	intestine	GB	Upregulated	0.0216772
cg15552239	ENSG00000100342	APOL1	intestine	GB	Upregulated	0.0471031
cg11955845	ENSG00000100342	APOL1	intestine	GB	Upregulated	-0.194118
cg11434151	ENSG00000100342	APOL1	intestine	GB	Upregulated	-0.0225149
cg10658197	ENSG00000100351	GRAP2	brain	PP	Upregulated	0.0449186
cg03504496	ENSG00000100351	GRAP2	brain	PP	Upregulated	0.0102788
cg05365887	ENSG00000100410	PHF5A	mother	PP	Upregulated	-0.0185407
cg04467208	ENSG00000100410	PHF5A	mother	PP	Upregulated	0.00230908
cg03907864	ENSG00000100410	PHF5A	mother	PP	Upregulated	-0.0066493
cg25636833	ENSG00000100410	PHF5A	mother	PP	Upregulated	0.027437
cg22780000	ENSG00000100410	PHF5A	mother	PP	Upregulated	0.00204701
cg01509203	ENSG00000100410	PHF5A	mother	PP	Upregulated	0.00942851
cg01475134	ENSG00000100410	PHF5A	mother	PP	Upregulated	-0.00171109
cg15291304	ENSG00000100410	PHF5A	mother	PP	Upregulated	-0.014731
cg13560408	ENSG00000100583	SAMD15	mother	PP	Upregulated	0.00434124
cg12451007	ENSG00000100583	SAMD15	mother	PP	Upregulated	-0.0204263
cg16066696	ENSG00000100583	SAMD15	mother	PP	Upregulated	-0.00223948
cg26672739	ENSG00000100583	SAMD15	mother	PP	Upregulated	0.0258789
cg11078810	ENSG00000100583	SAMD15	mother	PP	Upregulated	-0.0148239
cg02101808	ENSG00000100583	SAMD15	mother	PP	Upregulated	0.0233856
cg11951910	ENSG00000100593	ISM2	mother	PP	Downregulated	-0.0112459
cg23275158	ENSG00000100593	ISM2	mother	PP	Downregulated	-0.0341862
cg07965823	ENSG00000100593	ISM2	mother	PP	Downregulated	-0.00544877
cg10808414	ENSG00000100593	ISM2	mother	GB	Downregulated	-0.0691776
cg16049707	ENSG00000100593	ISM2	mother	PP	Downregulated	0.00765183
cg06932612	ENSG00000100593	ISM2	mother	PP	Downregulated	-0.00781966
cg16475755	ENSG00000100593	ISM2	mother	PP	Downregulated	-0.000652986
cg21822146	ENSG00000100593	ISM2	mother	GB	Downregulated	0.00772759
cg09788003	ENSG00000100593	ISM2	mother	GB	Downregulated	-0.104498
cg09966847	ENSG00000100593	ISM2	mother	GB	Downregulated	-0.0430882
cg13130319	ENSG00000100593	ISM2	mother	GB	Downregulated	0.0142075
cg08708079	ENSG00000101222	SPEF1	mother	PP	Upregulated	0.0430895
cg11018904	ENSG00000101222	SPEF1	mother	PP	Upregulated	-0.00857139
cg02347859	ENSG00000101222	SPEF1	mother	PP	Upregulated	0.00389929
cg03363012	ENSG00000101276	SLC52A3	amnion	GB	Upregulated	0.0534922
cg23289456	ENSG00000101276	SLC52A3	amnion	PP	Upregulated	-0.0689343
cg03908688	ENSG00000101276	SLC52A3	amnion	GB	Upregulated	0.030077
cg20494450	ENSG00000101276	SLC52A3	amnion	GB	Upregulated	0.0128465
cg20119532	ENSG00000101276	SLC52A3	amnion	PP	Upregulated	-0.0431433
cg00432454	ENSG00000101276	SLC52A3	amnion	GB	Upregulated	0.00743167
cg19037007	ENSG00000101276	SLC52A3	amnion	GB	Upregulated	-0.0438891
cg09577651	ENSG00000101307	SIRPB1	intestine	PP	Upregulated	-0.0748628
cg04103198	ENSG00000101307	SIRPB1	intestine	PP	Upregulated	-0.0190928
cg21963535	ENSG00000101443	WFDC2	adrenal	PP	Upregulated	0.0255465
cg00325113	ENSG00000101443	WFDC2	adrenal	PP	Upregulated	-0.0222532
cg25799986	ENSG00000101443	WFDC2	adrenal	PP	Upregulated	0.0400785
cg00980978	ENSG00000101443	WFDC2	adrenal	PP	Upregulated	0.0195917
cg06385187	ENSG00000101443	WFDC2	adrenal	PP	Upregulated	0.00392313
cg03383941	ENSG00000101443	WFDC2	adrenal	GB	Upregulated	-0.0185611
cg20299254	ENSG00000101443	WFDC2	adrenal	PP	Upregulated	-0.00311669
cg00500048	ENSG00000101443	WFDC2	adrenal	PP	Upregulated	-0.00592708
cg01900800	ENSG00000101443	WFDC2	adrenal	GB	Upregulated	-0.073788
cg03641251	ENSG00000101443	WFDC2	adrenal	GB	Upregulated	0.00608724
cg21906379	ENSG00000101938	CHRDL1	brain	GB	Upregulated	-0.00728384
cg08323957	ENSG00000101938	CHRDL1	brain	PP	Upregulated	-0.0253786
cg06455967	ENSG00000101938	CHRDL1	brain	PP	Upregulated	0.00657391
cg18480129	ENSG00000101938	CHRDL1	brain	PP	Upregulated	-0.00242811
cg23549061	ENSG00000101938	CHRDL1	brain	PP	Upregulated	0.113998
cg00619443	ENSG00000101938	CHRDL1	brain	PP	Upregulated	-0.0054649
cg23245147	ENSG00000101938	CHRDL1	brain	PP	Upregulated	-0.000438197
cg16637019	ENSG00000101938	CHRDL1	brain	PP	Upregulated	-0.0201069
cg24737468	ENSG00000101938	CHRDL1	brain	GB	Upregulated	0.0269098
cg13501371	ENSG00000101938	CHRDL1	brain	PP	Upregulated	-0.00357855
cg12485020	ENSG00000101938	CHRDL1	brain	PP	Upregulated	-0.00206686
cg25125652	ENSG00000101938	CHRDL1	brain	PP	Upregulated	0.0540242
cg09895223	ENSG00000101938	CHRDL1	brain	PP	Upregulated	-0.00197656
cg25958561	ENSG00000101938	CHRDL1	brain	PP	Upregulated	-0.0156875
cg05921207	ENSG00000101938	CHRDL1	brain	PP	Upregulated	-0.00111868
cg07653640	ENSG00000101938	CHRDL1	brain	PP	Upregulated	-0.00702396
cg07919695	ENSG00000102245	CD40LG	intestine	PP	Upregulated	-0.00723231
cg02992767	ENSG00000102245	CD40LG	intestine	PP	Upregulated	0.0602679
cg24462702	ENSG00000102245	CD40LG	intestine	PP	Upregulated	0.00200694
cg11944101	ENSG00000102245	CD40LG	intestine	PP	Upregulated	-0.0352918
cg18642576	ENSG00000103089	FA2H	eye	GB	Upregulated	0.0277256
cg02491912	ENSG00000103089	FA2H	eye	PP	Upregulated	-0.0873564
cg05423758	ENSG00000103089	FA2H	eye	GB	Upregulated	0.0118353
cg00835021	ENSG00000103089	FA2H	eye	GB	Upregulated	0.0277735
cg00105606	ENSG00000103089	FA2H	eye	PP	Upregulated	-0.00883379
cg05880441	ENSG00000103089	FA2H	eye	PP	Upregulated	-0.00394231
cg10432620	ENSG00000103089	FA2H	eye	PP	Upregulated	-0.0252636
cg26626185	ENSG00000103089	FA2H	eye	PP	Upregulated	0.0078283
cg09787254	ENSG00000103089	FA2H	eye	PP	Upregulated	-0.0171666
cg07200850	ENSG00000103089	FA2H	eye	PP	Upregulated	-0.00705864
cg04425521	ENSG00000103089	FA2H	eye	GB	Upregulated	-0.240311
cg07670227	ENSG00000103089	FA2H	eye	GB	Upregulated	-0.00556653
cg05940001	ENSG00000103089	FA2H	eye	GB	Upregulated	-0.108333
cg26729368	ENSG00000103194	USP10	intestine	GB	Upregulated	0.0325705
cg09867070	ENSG00000103194	USP10	intestine	GB	Upregulated	0.0107601
cg07700920	ENSG00000103194	USP10	intestine	GB	Upregulated	0.0214221
cg03832293	ENSG00000103194	USP10	intestine	GB	Upregulated	0.00717506
cg01430302	ENSG00000103194	USP10	intestine	GB	Upregulated	-0.0178998
cg08126789	ENSG00000103194	USP10	intestine	GB	Upregulated	0.0298678
cg20999813	ENSG00000103194	USP10	intestine	PP	Upregulated	-0.0153348
cg05298510	ENSG00000103194	USP10	intestine	GB	Upregulated	0.0725266
cg12801758	ENSG00000103194	USP10	intestine	PP	Upregulated	0.000920524
cg08991234	ENSG00000103194	USP10	intestine	GB	Upregulated	0.00607705
cg02967198	ENSG00000103194	USP10	intestine	GB	Upregulated	-0.00867504
cg04431002	ENSG00000103194	USP10	intestine	GB	Upregulated	0.00412835
cg00908027	ENSG00000103194	USP10	intestine	GB	Upregulated	-0.105977
cg05668043	ENSG00000103194	USP10	intestine	PP	Upregulated	0.00290126
cg09565226	ENSG00000103194	USP10	intestine	GB	Upregulated	-0.0741051
cg06536619	ENSG00000103194	USP10	intestine	GB	Upregulated	-0.00177437
cg00304695	ENSG00000103194	USP10	intestine	PP	Upregulated	-0.0180692
cg07795346	ENSG00000103194	USP10	intestine	GB	Upregulated	-0.00902138
cg03082934	ENSG00000104371	DKK4	intestine	PP	Upregulated	-0.0549283
cg00720027	ENSG00000104371	DKK4	intestine	PP	Upregulated	-0.00133291
cg17459219	ENSG00000104371	DKK4	intestine	PP	Upregulated	-0.0114158
cg03799957	ENSG00000104371	DKK4	intestine	PP	Upregulated	-0.00895389
cg21209091	ENSG00000104371	DKK4	intestine	PP	Upregulated	-0.0201452
cg18152809	ENSG00000104371	DKK4	intestine	PP	Upregulated	0.0420527
cg00828762	ENSG00000104371	DKK4	intestine	PP	Upregulated	-0.00577545
cg01762581	ENSG00000104371	DKK4	intestine	PP	Upregulated	0.0462107
cg16197636	ENSG00000104371	DKK4	intestine	PP	Upregulated	0.0650601
cg17910564	ENSG00000104371	DKK4	intestine	PP	Upregulated	0.104412
cg06899970	ENSG00000104371	DKK4	intestine	PP	Upregulated	0.0284989
cg00676572	ENSG00000104760	FGL1	mother	PP	Downregulated	-0.0224934
cg25454546	ENSG00000104760	FGL1	mother	GB	Downregulated	-0.00611459
cg03921896	ENSG00000104760	FGL1	mother	GB	Downregulated	-0.000132725
cg08627089	ENSG00000104760	FGL1	mother	PP	Downregulated	0.0674804
cg04443233	ENSG00000104760	FGL1	mother	GB	Downregulated	-0.00374601
cg26692822	ENSG00000104760	FGL1	mother	PP	Downregulated	-0.0120156
cg01871995	ENSG00000104760	FGL1	mother	PP	Downregulated	0.0718037
cg08963608	ENSG00000104760	FGL1	mother	PP	Downregulated	-0.00853244
cg17918875	ENSG00000104760	FGL1	mother	PP	Downregulated	-0.0134709
cg04467958	ENSG00000104760	FGL1	mother	PP	Downregulated	-0.0026898
cg14603973	ENSG00000104879	CKM	mother	GB	Upregulated	0.0131561
cg20444256	ENSG00000104879	CKM	mother	PP	Upregulated	-0.00123475
cg25338262	ENSG00000104879	CKM	mother	PP	Upregulated	-0.0180842
cg22752049	ENSG00000104879	CKM	mother	GB	Upregulated	0.00832614
cg19154438	ENSG00000104879	CKM	mother	GB	Upregulated	0.0728028
cg13960352	ENSG00000104879	CKM	mother	PP	Upregulated	-0.0730718
cg08352032	ENSG00000104879	CKM	mother	GB	Upregulated	0.0161076
cg07739686	ENSG00000104951	IL4I1	intestine	GB	Upregulated	-0.00988264
cg03166835	ENSG00000104951	IL4I1	intestine	GB	Upregulated	0.00649666
cg03608628	ENSG00000104951	IL4I1	intestine	GB	Upregulated	-0.052748
cg24160312	ENSG00000104951	IL4I1	intestine	GB	Upregulated	-0.00566006
cg14071503	ENSG00000104951	IL4I1	intestine	PP	Upregulated	-0.140451
cg07935355	ENSG00000104951	IL4I1	intestine	PP	Upregulated	-0.196993
cg05934682	ENSG00000104951	IL4I1	intestine	GB	Upregulated	0.0592096
cg14234302	ENSG00000104951	IL4I1	intestine	PP	Upregulated	-0.115202
cg10751382	ENSG00000104951	IL4I1	intestine	PP	Upregulated	-0.157368
cg11625877	ENSG00000104951	IL4I1	intestine	PP	Upregulated	-0.0718685
cg12564097	ENSG00000105219	CNTD2	intestine	PP	Upregulated	-0.0736364
cg11866303	ENSG00000105219	CNTD2	intestine	PP	Upregulated	-0.012356
cg17069873	ENSG00000105219	CNTD2	intestine	PP	Upregulated	-0.170691
cg12099279	ENSG00000105219	CNTD2	intestine	PP	Upregulated	0.00769568
cg00851394	ENSG00000105219	CNTD2	intestine	GB	Upregulated	-0.0425508
cg11800832	ENSG00000105219	CNTD2	intestine	PP	Upregulated	-0.00225067
cg02666638	ENSG00000105219	CNTD2	intestine	PP	Upregulated	-0.124477
cg24878059	ENSG00000105219	CNTD2	intestine	PP	Upregulated	-0.110487
cg09530368	ENSG00000105219	CNTD2	intestine	PP	Upregulated	-0.00225379
cg08871608	ENSG00000105219	CNTD2	intestine	GB	Upregulated	-0.000240549
cg24354624	ENSG00000105219	CNTD2	intestine	PP	Upregulated	-0.0430022
cg27383956	ENSG00000105219	CNTD2	intestine	PP	Upregulated	-0.116158
cg10722426	ENSG00000105219	CNTD2	intestine	GB	Upregulated	-0.0152819
cg23850904	ENSG00000105219	CNTD2	intestine	GB	Upregulated	-0.00961654
cg25406779	ENSG00000105219	CNTD2	intestine	PP	Upregulated	-0.0537658
cg12210286	ENSG00000105219	CNTD2	intestine	PP	Upregulated	0.00423533
cg15467577	ENSG00000105707	HPN	adrenal	GB	Upregulated	0.0399084
cg02060639	ENSG00000105707	HPN	adrenal	PP	Upregulated	0.152739
cg03095533	ENSG00000105707	HPN	adrenal	GB	Upregulated	-0.014589
cg01986717	ENSG00000105707	HPN	adrenal	GB	Upregulated	-0.0232536
cg16663025	ENSG00000105707	HPN	adrenal	GB	Upregulated	-0.0191833
cg21484586	ENSG00000105707	HPN	adrenal	PP	Upregulated	0.447031
cg22935551	ENSG00000105707	HPN	adrenal	GB	Upregulated	0.00716425
cg24139898	ENSG00000105707	HPN	adrenal	PP	Upregulated	0.473258
cg22703124	ENSG00000105707	HPN	adrenal	GB	Upregulated	-0.039929
cg08393356	ENSG00000105707	HPN	adrenal	GB	Upregulated	-0.0166564
cg17315454	ENSG00000106178	CCL24	intestine	PP	Upregulated	-0.132946
cg07879540	ENSG00000106178	CCL24	intestine	PP	Upregulated	0.0128888
cg02435538	ENSG00000106178	CCL24	intestine	PP	Upregulated	0.0179446
cg01198338	ENSG00000106178	CCL24	intestine	PP	Upregulated	0.00224449
cg21498160	ENSG00000106178	CCL24	intestine	GB	Upregulated	-0.0060317
cg25600902	ENSG00000106178	CCL24	intestine	PP	Upregulated	0.00952131
cg12788666	ENSG00000106178	CCL24	intestine	PP	Upregulated	-0.0405751
cg04156900	ENSG00000106178	CCL24	intestine	PP	Upregulated	0.0385202
cg04260891	ENSG00000106178	CCL24	intestine	GB	Upregulated	-0.115769
cg24721350	ENSG00000106178	CCL24	intestine	GB	Upregulated	-0.000953749
cg19725553	ENSG00000106605	BLVRA	mother	PP	Upregulated	-0.0819829
cg17408647	ENSG00000106605	BLVRA	mother	PP	Upregulated	0.0032876
cg15556709	ENSG00000106605	BLVRA	mother	GB	Upregulated	0.0422412
cg06685411	ENSG00000106605	BLVRA	mother	GB	Upregulated	0.0655056
cg01745690	ENSG00000106605	BLVRA	mother	PP	Upregulated	-0.00890123
cg09838336	ENSG00000106605	BLVRA	mother	GB	Upregulated	0.0374638
cg06751705	ENSG00000106605	BLVRA	mother	PP	Upregulated	-0.00107012
cg02859417	ENSG00000106605	BLVRA	mother	PP	Upregulated	-0.00265998
cg00167504	ENSG00000106605	BLVRA	mother	PP	Upregulated	-0.0214183
cg22120367	ENSG00000106605	BLVRA	mother	PP	Upregulated	-0.0191869
cg11698548	ENSG00000106605	BLVRA	mother	PP	Upregulated	-0.040174
cg15792766	ENSG00000106605	BLVRA	mother	PP	Upregulated	-0.0290753
cg14579118	ENSG00000106605	BLVRA	mother	PP	Upregulated	0.0262037
cg08074427	ENSG00000106605	BLVRA	mother	GB	Upregulated	-0.0181621
cg22555539	ENSG00000106605	BLVRA	mother	PP	Upregulated	0.0101749
cg04391064	ENSG00000106605	BLVRA	mother	PP	Upregulated	-0.0214748
cg00031967	ENSG00000106605	BLVRA	mother	PP	Upregulated	-0.000797153
cg27030336	ENSG00000106605	BLVRA	mother	PP	Upregulated	0.0208202
cg26471121	ENSG00000106631	MYL7	liver	PP	Downregulated	0.0686932
cg03991477	ENSG00000106631	MYL7	liver	PP	Downregulated	0.216924
cg25420952	ENSG00000106927	AMBP	adrenal	PP	Upregulated	-0.00942255
cg13914738	ENSG00000106927	AMBP	adrenal	GB	Upregulated	-0.0177209
cg26127166	ENSG00000106927	AMBP	adrenal	GB	Upregulated	-0.00339495
cg13003878	ENSG00000106927	AMBP	adrenal	PP	Upregulated	0.0736461
cg03985630	ENSG00000106927	AMBP	adrenal	GB	Upregulated	-0.0106181
cg14436106	ENSG00000106927	AMBP	adrenal	GB	Upregulated	0.0172083
cg13783957	ENSG00000106927	AMBP	adrenal	GB	Upregulated	-0.0500472
cg14598025	ENSG00000106927	AMBP	adrenal	GB	Upregulated	0.00679292
cg13901539	ENSG00000106927	AMBP	adrenal	GB	Upregulated	-0.0522015
cg07939768	ENSG00000108255	CRYBA1	eye	PP	Downregulated	0.0554841
cg19816560	ENSG00000108255	CRYBA1	eye	PP	Downregulated	-0.00740808
cg17006779	ENSG00000108255	CRYBA1	eye	PP	Downregulated	0.00968017
cg05212282	ENSG00000108255	CRYBA1	eye	PP	Downregulated	0.00982775
cg25161386	ENSG00000108255	CRYBA1	eye	PP	Downregulated	0.0246376
cg05562836	ENSG00000108255	CRYBA1	eye	GB	Downregulated	-0.00414914
cg13359054	ENSG00000108255	CRYBA1	eye	GB	Downregulated	-0.134128
cg08688043	ENSG00000108255	CRYBA1	eye	GB	Downregulated	-0.0784181
cg11610258	ENSG00000108255	CRYBA1	eye	GB	Downregulated	0.0117444
cg26567496	ENSG00000108255	CRYBA1	eye	GB	Downregulated	-0.20737
cg21150901	ENSG00000108272	DHRS11	mother	PP	Upregulated	0.0552549
cg24338748	ENSG00000108272	DHRS11	mother	PP	Upregulated	-0.0307366
cg12496307	ENSG00000108272	DHRS11	mother	PP	Upregulated	0.00331176
cg11976048	ENSG00000108272	DHRS11	mother	PP	Upregulated	-0.0017414
cg13261938	ENSG00000108272	DHRS11	mother	PP	Upregulated	0.00571188
cg00848397	ENSG00000108272	DHRS11	mother	PP	Upregulated	-0.0245885
cg18521772	ENSG00000108272	DHRS11	mother	GB	Upregulated	0.053333
cg14076390	ENSG00000108272	DHRS11	mother	PP	Upregulated	0.00827365
cg04724718	ENSG00000108272	DHRS11	mother	PP	Upregulated	-0.0111792
cg09304460	ENSG00000108272	DHRS11	mother	PP	Upregulated	-0.017883
cg05863534	ENSG00000108272	DHRS11	mother	PP	Upregulated	-0.0309809
cg24712484	ENSG00000108753	HNF1B	adrenal	GB	Upregulated	0.00804026
cg11862993	ENSG00000108753	HNF1B	adrenal	GB	Upregulated	0.157832
cg04917276	ENSG00000108753	HNF1B	adrenal	GB	Upregulated	0.186104
cg19378036	ENSG00000108753	HNF1B	adrenal	PP	Upregulated	0.138289
cg04433035	ENSG00000108753	HNF1B	adrenal	PP	Upregulated	0.0490707
cg03348978	ENSG00000108753	HNF1B	adrenal	GB	Upregulated	0.0343007
cg09463047	ENSG00000108753	HNF1B	adrenal	GB	Upregulated	0.0786749
cg02435495	ENSG00000108753	HNF1B	adrenal	GB	Upregulated	0.0350614
cg16696476	ENSG00000108961	RANGRF	intestine	PP	Upregulated	-0.0766227
cg12553538	ENSG00000108961	RANGRF	intestine	PP	Upregulated	-0.0116945
cg07911673	ENSG00000108961	RANGRF	intestine	PP	Upregulated	-0.0128658
cg26053771	ENSG00000108961	RANGRF	intestine	PP	Upregulated	0.00884392
cg24987590	ENSG00000108961	RANGRF	intestine	PP	Upregulated	-0.0559139
cg19564884	ENSG00000108961	RANGRF	intestine	GB	Upregulated	0.00696956
cg19626872	ENSG00000108961	RANGRF	intestine	PP	Upregulated	-0.0105633
cg20448053	ENSG00000108961	RANGRF	intestine	PP	Upregulated	0.004911
cg11245719	ENSG00000108961	RANGRF	intestine	GB	Upregulated	0.0142603
cg05151395	ENSG00000108961	RANGRF	intestine	PP	Upregulated	0.0150503
cg14939300	ENSG00000108961	RANGRF	intestine	PP	Upregulated	0.00719467
cg14775474	ENSG00000108961	RANGRF	intestine	PP	Upregulated	-0.0254786
cg19546232	ENSG00000109158	GABRA4	intestine	GB	Upregulated	-0.00114678
cg09309973	ENSG00000109158	GABRA4	intestine	PP	Upregulated	0.00749307
cg13850355	ENSG00000109158	GABRA4	intestine	GB	Upregulated	-0.00450708
cg03313172	ENSG00000109158	GABRA4	intestine	PP	Upregulated	0.00401845
cg16976370	ENSG00000109158	GABRA4	intestine	PP	Upregulated	-0.00311918
cg18909973	ENSG00000109158	GABRA4	intestine	PP	Upregulated	-0.00381223
cg01064749	ENSG00000109158	GABRA4	intestine	GB	Upregulated	0.0241033
cg25951981	ENSG00000109158	GABRA4	intestine	PP	Upregulated	0.00143713
cg05984044	ENSG00000109158	GABRA4	intestine	GB	Upregulated	-0.0203485
cg12294121	ENSG00000109158	GABRA4	intestine	PP	Upregulated	0.00828346
cg24154839	ENSG00000109158	GABRA4	intestine	PP	Upregulated	0.00132077
cg24394172	ENSG00000109158	GABRA4	intestine	PP	Upregulated	0.0126771
cg02968741	ENSG00000109158	GABRA4	intestine	PP	Upregulated	-0.00326589
cg21472546	ENSG00000109158	GABRA4	intestine	PP	Upregulated	-0.0105907
cg22785561	ENSG00000109158	GABRA4	intestine	GB	Upregulated	0.0686425
cg13360002	ENSG00000109158	GABRA4	intestine	GB	Upregulated	-0.137063
cg06184669	ENSG00000109158	GABRA4	intestine	GB	Upregulated	-0.00424581
cg16755630	ENSG00000109158	GABRA4	intestine	PP	Upregulated	0.0149418
cg12159577	ENSG00000109265	KIAA1211	intestine	GB	Upregulated	-0.00119275
cg18930905	ENSG00000109265	KIAA1211	intestine	GB	Upregulated	0.0260645
cg12879013	ENSG00000109265	KIAA1211	intestine	PP	Upregulated	-0.0291533
cg02324529	ENSG00000109265	KIAA1211	intestine	GB	Upregulated	-0.00460189
cg05193407	ENSG00000109265	KIAA1211	intestine	PP	Upregulated	0.00449757
cg18158691	ENSG00000109265	KIAA1211	intestine	GB	Upregulated	-0.00148933
cg09412808	ENSG00000109265	KIAA1211	intestine	GB	Upregulated	0.00128878
cg08112737	ENSG00000109265	KIAA1211	intestine	GB	Upregulated	-0.0553128
cg13688098	ENSG00000109265	KIAA1211	intestine	GB	Upregulated	0.0259279
cg21835903	ENSG00000109610	SOD3	adrenal	GB	Upregulated	0.0166471
cg03063309	ENSG00000109610	SOD3	adrenal	PP	Upregulated	0.0156803
cg03577139	ENSG00000109610	SOD3	adrenal	PP	Upregulated	0.0686748
cg11815072	ENSG00000109610	SOD3	adrenal	GB	Upregulated	0.0924616
cg10766585	ENSG00000109610	SOD3	adrenal	GB	Upregulated	0.0229493
cg22421579	ENSG00000109610	SOD3	adrenal	GB	Upregulated	0.003155
cg17573292	ENSG00000109610	SOD3	adrenal	GB	Upregulated	-0.0220148
cg06749819	ENSG00000109610	SOD3	adrenal	GB	Upregulated	-0.00235373
cg11372436	ENSG00000109610	SOD3	adrenal	PP	Upregulated	0.00833835
cg06102690	ENSG00000109610	SOD3	adrenal	PP	Upregulated	-0.0985807
cg08743303	ENSG00000109610	SOD3	adrenal	GB	Upregulated	0.0604385
cg14948108	ENSG00000110347	MMP12	mother	PP	Downregulated	0.084499
cg14948108	ENSG00000110347	MMP12	intestine	PP	Upregulated	0.0368341
cg23533926	ENSG00000111245	MYL2	mother	PP	Upregulated	-0.0488889
cg24703420	ENSG00000111245	MYL2	mother	PP	Upregulated	0.0444622
cg02136635	ENSG00000111245	MYL2	mother	GB	Upregulated	0.0745459
cg19862427	ENSG00000111245	MYL2	mother	PP	Upregulated	0.0154146
cg26019563	ENSG00000111245	MYL2	mother	PP	Upregulated	0.204942
cg01197294	ENSG00000111245	MYL2	mother	PP	Upregulated	0.0464914
cg25960769	ENSG00000112195	TREML2	mother	PP	Downregulated	0.162504
cg03526776	ENSG00000112195	TREML2	mother	GB	Downregulated	0.0588766
cg19668990	ENSG00000112486	CCR6	intestine	GB	Upregulated	0.00330888
cg18650263	ENSG00000112486	CCR6	intestine	PP	Upregulated	-0.0303596
cg20143758	ENSG00000112486	CCR6	intestine	GB	Upregulated	0.067372
cg02548542	ENSG00000112486	CCR6	intestine	GB	Upregulated	-0.0178821
cg19954286	ENSG00000112486	CCR6	intestine	PP	Upregulated	-0.0128426
cg15219933	ENSG00000112742	TTK	mother	PP	Upregulated	-0.00616426
cg16372543	ENSG00000112742	TTK	mother	PP	Upregulated	-0.0231792
cg02966329	ENSG00000112742	TTK	mother	PP	Upregulated	0.00366971
cg22244118	ENSG00000112742	TTK	mother	PP	Upregulated	0.00736856
cg07881623	ENSG00000112742	TTK	mother	GB	Upregulated	-0.0123803
cg06564388	ENSG00000113196	HAND1	pancreas	GB	Downregulated	-0.02788
cg26477488	ENSG00000113196	HAND1	pancreas	PP	Downregulated	-0.00218454
cg05542614	ENSG00000113196	HAND1	pancreas	GB	Downregulated	0.0591225
cg00405677	ENSG00000113196	HAND1	pancreas	PP	Downregulated	-0.00589189
cg23178714	ENSG00000113196	HAND1	pancreas	GB	Downregulated	-0.0348419
cg01834210	ENSG00000113196	HAND1	pancreas	PP	Downregulated	0.000373894
cg19721889	ENSG00000113196	HAND1	pancreas	PP	Downregulated	-0.00705098
cg03431972	ENSG00000113196	HAND1	pancreas	PP	Downregulated	0.0137946
cg02438107	ENSG00000113196	HAND1	pancreas	GB	Downregulated	0.0718951
cg01519897	ENSG00000113196	HAND1	pancreas	PP	Downregulated	-0.0465707
cg26202847	ENSG00000113196	HAND1	pancreas	GB	Downregulated	0.00597015
cg04846307	ENSG00000113196	HAND1	pancreas	PP	Downregulated	-0.0351311
cg15376615	ENSG00000113196	HAND1	pancreas	PP	Downregulated	0.0073508
cg02766207	ENSG00000114113	RBP2	intestine	GB	Upregulated	0.0096318
cg14731458	ENSG00000114113	RBP2	intestine	PP	Upregulated	-0.112272
cg16102247	ENSG00000114200	BCHE	mother	PP	Upregulated	0.0131171
cg08575688	ENSG00000115009	CCL20	intestine	PP	Upregulated	-0.145014
cg10559416	ENSG00000115165	CYTIP	intestine	PP	Upregulated	-0.0124814
cg19506253	ENSG00000115165	CYTIP	intestine	PP	Upregulated	0.0101689
cg03798336	ENSG00000115165	CYTIP	intestine	GB	Upregulated	0.0499972
cg01715901	ENSG00000115165	CYTIP	intestine	GB	Upregulated	-0.165665
cg16791528	ENSG00000115386	REG1A	pancreas	PP	Upregulated	-0.0466354
cg00689213	ENSG00000115386	REG1A	pancreas	PP	Upregulated	-0.11341
cg24875595	ENSG00000115386	REG1A	pancreas	GB	Upregulated	-0.0292381
cg11761200	ENSG00000115386	REG1A	pancreas	GB	Upregulated	0.0192764
cg23151413	ENSG00000115386	REG1A	pancreas	GB	Upregulated	-0.0132106
cg21473183	ENSG00000115523	GNLY	intestine	GB	Upregulated	-0.00643131
cg13603214	ENSG00000115523	GNLY	intestine	PP	Upregulated	-0.124185
cg25066857	ENSG00000115523	GNLY	intestine	PP	Upregulated	-0.0147622
cg10628126	ENSG00000115523	GNLY	intestine	PP	Upregulated	-0.00175936
cg18310515	ENSG00000115523	GNLY	intestine	PP	Upregulated	-0.0459808
cg07313956	ENSG00000115523	GNLY	intestine	GB	Upregulated	-0.0578669
cg16406960	ENSG00000115523	GNLY	intestine	PP	Upregulated	-0.0322357
cg13897122	ENSG00000115607	IL18RAP	mother	GB	Upregulated	0.0891072
cg11335172	ENSG00000115607	IL18RAP	mother	PP	Upregulated	0.0424711
cg04112100	ENSG00000115919	KYNU	brain	GB	Upregulated	-0.158006
cg05058758	ENSG00000115919	KYNU	brain	GB	Upregulated	-0.0130031
cg12338273	ENSG00000115919	KYNU	brain	GB	Upregulated	-0.00981434
cg22509816	ENSG00000115919	KYNU	brain	GB	Upregulated	-0.202272
cg26946836	ENSG00000116031	CD207	intestine	PP	Upregulated	-0.023325
cg03976366	ENSG00000116031	CD207	intestine	GB	Upregulated	-0.041687
cg03895348	ENSG00000116031	CD207	intestine	PP	Upregulated	-0.0171615
cg04843688	ENSG00000116183	PAPPA2	mother	GB	Downregulated	-0.0100746
cg17885794	ENSG00000116183	PAPPA2	mother	GB	Downregulated	0.0282308
cg13850893	ENSG00000116183	PAPPA2	mother	GB	Downregulated	-0.013743
cg10627389	ENSG00000116183	PAPPA2	mother	GB	Downregulated	0.0107559
cg25103772	ENSG00000116183	PAPPA2	mother	GB	Downregulated	-0.00686884
cg01831177	ENSG00000116183	PAPPA2	mother	GB	Downregulated	-0.0105268
cg16719404	ENSG00000116824	CD2	intestine	PP	Upregulated	-0.0757771
cg00027570	ENSG00000116824	CD2	intestine	GB	Upregulated	0.0909182
cg21861305	ENSG00000116824	CD2	intestine	PP	Upregulated	-0.0837415
cg03016153	ENSG00000116824	CD2	intestine	PP	Upregulated	-0.0591732
cg18126097	ENSG00000116833	NR5A2	adrenal	GB	Upregulated	0.0126182
cg18203366	ENSG00000116833	NR5A2	adrenal	GB	Upregulated	0.174556
cg17716724	ENSG00000116833	NR5A2	adrenal	GB	Upregulated	-0.0338955
cg02457750	ENSG00000116833	NR5A2	adrenal	GB	Upregulated	0.213145
cg17759535	ENSG00000116833	NR5A2	adrenal	GB	Upregulated	0.0259808
cg25306277	ENSG00000116833	NR5A2	adrenal	GB	Upregulated	0.2296
cg17486263	ENSG00000116833	NR5A2	adrenal	GB	Upregulated	0.0232217
cg19713947	ENSG00000116833	NR5A2	adrenal	GB	Upregulated	0.196076
cg17804356	ENSG00000116833	NR5A2	adrenal	GB	Upregulated	0.040005
cg17873998	ENSG00000116833	NR5A2	adrenal	GB	Upregulated	-0.000989436
cg22515278	ENSG00000116833	NR5A2	adrenal	GB	Upregulated	-0.00657474
cg03257172	ENSG00000116833	NR5A2	adrenal	GB	Upregulated	0.083066
cg16103959	ENSG00000116833	NR5A2	adrenal	GB	Upregulated	0.0249155
cg06880420	ENSG00000116833	NR5A2	adrenal	GB	Upregulated	-0.00958491
cg10972873	ENSG00000116833	NR5A2	adrenal	GB	Upregulated	0.0324614
cg02901753	ENSG00000116833	NR5A2	adrenal	GB	Upregulated	0.00408262
cg15198094	ENSG00000116833	NR5A2	adrenal	GB	Upregulated	0.132771
cg05470502	ENSG00000116833	NR5A2	adrenal	GB	Upregulated	-0.00979497
cg12730323	ENSG00000116833	NR5A2	adrenal	GB	Upregulated	0.0237901
cg15130541	ENSG00000116833	NR5A2	adrenal	GB	Upregulated	0.012466
cg23806259	ENSG00000116833	NR5A2	adrenal	GB	Upregulated	-0.00229534
cg21540765	ENSG00000116833	NR5A2	adrenal	GB	Upregulated	-0.00627154
cg20406878	ENSG00000116833	NR5A2	adrenal	PP	Upregulated	-0.0140729
cg23258678	ENSG00000116833	NR5A2	adrenal	GB	Upregulated	0.013234
cg17520027	ENSG00000116833	NR5A2	adrenal	GB	Upregulated	0.170222
cg00026457	ENSG00000116833	NR5A2	adrenal	GB	Upregulated	-0.0164911
cg21851672	ENSG00000116833	NR5A2	adrenal	GB	Upregulated	0.130622
cg23996829	ENSG00000116833	NR5A2	adrenal	GB	Upregulated	0.00970512
cg07926895	ENSG00000116833	NR5A2	adrenal	GB	Upregulated	0.20796
cg14025556	ENSG00000116833	NR5A2	adrenal	GB	Upregulated	0.0116057
cg00001583	ENSG00000116833	NR5A2	adrenal	GB	Upregulated	0.00459821
cg06244002	ENSG00000116833	NR5A2	adrenal	GB	Upregulated	-0.00216738
cg07792529	ENSG00000116833	NR5A2	adrenal	GB	Upregulated	-0.0331623
cg14423702	ENSG00000118729	CASQ2	skin	PP	Upregulated	-0.0142982
cg21220387	ENSG00000118729	CASQ2	skin	PP	Upregulated	0.204256
cg04880253	ENSG00000118729	CASQ2	skin	GB	Upregulated	-0.0307406
cg17465013	ENSG00000118729	CASQ2	skin	GB	Upregulated	-0.0598412
cg21648376	ENSG00000118729	CASQ2	skin	PP	Upregulated	0.0795809
cg05037360	ENSG00000118729	CASQ2	skin	PP	Upregulated	0.0547552
cg17903306	ENSG00000118729	CASQ2	skin	PP	Upregulated	0.0706621
cg00356916	ENSG00000118729	CASQ2	skin	GB	Upregulated	-0.00600928
cg23892856	ENSG00000118729	CASQ2	skin	PP	Upregulated	0.00883664
cg00795000	ENSG00000119630	PGF	amnion	PP	Upregulated	0.0175407
cg15890469	ENSG00000119630	PGF	amnion	GB	Upregulated	-0.314052
cg04547723	ENSG00000119630	PGF	amnion	GB	Upregulated	-0.0185095
cg02093062	ENSG00000120057	SFRP5	adrenal	PP	Upregulated	-0.114651
cg08849635	ENSG00000120057	SFRP5	adrenal	PP	Upregulated	0.00575355
cg07834955	ENSG00000120057	SFRP5	adrenal	PP	Upregulated	0.0123746
cg16536739	ENSG00000120057	SFRP5	adrenal	PP	Upregulated	-0.103298
cg02094827	ENSG00000120057	SFRP5	adrenal	PP	Upregulated	-0.152583
cg06569729	ENSG00000120057	SFRP5	adrenal	PP	Upregulated	0.0120938
cg10749912	ENSG00000120057	SFRP5	adrenal	PP	Upregulated	0.0287829
cg10851413	ENSG00000120057	SFRP5	adrenal	PP	Upregulated	-0.0387733
cg06692050	ENSG00000120057	SFRP5	adrenal	PP	Upregulated	-3.63e-05
cg09874752	ENSG00000120057	SFRP5	adrenal	PP	Upregulated	-0.00482944
cg08489478	ENSG00000120057	SFRP5	adrenal	GB	Upregulated	0.0173919
cg25156443	ENSG00000120057	SFRP5	adrenal	PP	Upregulated	0.0326094
cg07140885	ENSG00000120057	SFRP5	adrenal	PP	Upregulated	0.0115726
cg10914555	ENSG00000120057	SFRP5	adrenal	PP	Upregulated	0.00683148
cg05937453	ENSG00000120057	SFRP5	adrenal	PP	Upregulated	0.0033226
cg22831607	ENSG00000120057	SFRP5	adrenal	PP	Upregulated	-0.000995834
cg17820890	ENSG00000120057	SFRP5	adrenal	PP	Upregulated	0.00467874
cg26614504	ENSG00000120937	NPPB	skin	PP	Upregulated	0.0132704
cg22927043	ENSG00000120937	NPPB	skin	PP	Upregulated	0.000575022
cg24697075	ENSG00000120937	NPPB	skin	PP	Upregulated	0.0139773
cg19870933	ENSG00000120937	NPPB	skin	GB	Upregulated	0.00151171
cg00831929	ENSG00000120937	NPPB	skin	PP	Upregulated	0.00952124
cg18533883	ENSG00000120937	NPPB	skin	PP	Upregulated	-0.000340506
cg04779720	ENSG00000120937	NPPB	skin	PP	Upregulated	0.00818502
cg05757654	ENSG00000120937	NPPB	skin	PP	Upregulated	0.00238158
cg00487142	ENSG00000121570	DPPA4	mother	PP	Downregulated	0.238007
cg12443195	ENSG00000121570	DPPA4	mother	PP	Downregulated	-0.0511032
cg18560366	ENSG00000121570	DPPA4	mother	PP	Downregulated	-0.0368623
cg23894854	ENSG00000121933	ADORA3	intestine	PP	Upregulated	-0.0827488
cg25674286	ENSG00000121933	ADORA3	intestine	PP	Upregulated	-0.169064
cg09132577	ENSG00000121933	ADORA3	intestine	GB	Upregulated	-0.00745269
cg07833779	ENSG00000121933	ADORA3	intestine	GB	Upregulated	0.0149874
cg08256939	ENSG00000121933	ADORA3	intestine	GB	Upregulated	0.153988
cg07314829	ENSG00000121933	ADORA3	intestine	GB	Upregulated	0.0601222
cg11533385	ENSG00000121933	ADORA3	intestine	GB	Upregulated	-0.0133982
cg23068939	ENSG00000121933	ADORA3	intestine	PP	Upregulated	-0.0461192
cg05038243	ENSG00000121933	ADORA3	intestine	GB	Upregulated	-0.0173545
cg26233373	ENSG00000121933	ADORA3	intestine	PP	Upregulated	-0.00452212
cg20490088	ENSG00000121933	ADORA3	intestine	GB	Upregulated	-0.00339951
cg14669379	ENSG00000121933	ADORA3	intestine	GB	Upregulated	0.149949
cg22521522	ENSG00000121933	ADORA3	intestine	GB	Upregulated	-0.00984347
cg01534316	ENSG00000121933	ADORA3	intestine	GB	Upregulated	0.0107312
cg15011501	ENSG00000121933	ADORA3	intestine	PP	Upregulated	-0.0111649
cg00543976	ENSG00000121933	ADORA3	intestine	GB	Upregulated	0.149839
cg21419003	ENSG00000121933	ADORA3	intestine	PP	Upregulated	-0.00357463
cg01533021	ENSG00000122035	RASL11A	mother	GB	Upregulated	0.000354966
cg06611744	ENSG00000122035	RASL11A	mother	PP	Upregulated	0.0231028
cg03669663	ENSG00000122035	RASL11A	mother	PP	Upregulated	-0.011129
cg27600136	ENSG00000122035	RASL11A	mother	PP	Upregulated	0.0406029
cg10617494	ENSG00000122035	RASL11A	mother	GB	Upregulated	0.192822
cg18421339	ENSG00000123146	CD97	intestine	PP	Upregulated	-0.00127072
cg00850501	ENSG00000123146	CD97	intestine	PP	Upregulated	-0.00338364
cg14212190	ENSG00000123146	CD97	intestine	PP	Upregulated	-0.0274103
cg02160627	ENSG00000123146	CD97	intestine	GB	Upregulated	-0.0325513
cg18331573	ENSG00000123146	CD97	intestine	PP	Upregulated	0.0223954
cg16738984	ENSG00000123146	CD97	intestine	GB	Upregulated	-0.257655
cg19767896	ENSG00000123146	CD97	intestine	GB	Upregulated	-0.0161204
cg12217291	ENSG00000123146	CD97	intestine	PP	Upregulated	0.00441915
cg20655792	ENSG00000123146	CD97	intestine	GB	Upregulated	0.00692696
cg17872763	ENSG00000123146	CD97	intestine	GB	Upregulated	-0.00208853
cg10175155	ENSG00000123838	C4BPA	heartV	GB	Upregulated	0.0044051
cg17803430	ENSG00000123838	C4BPA	heartV	GB	Upregulated	-0.0256039
cg14856606	ENSG00000123838	C4BPA	heartV	PP	Upregulated	-0.0121626
cg02318932	ENSG00000124134	KCNS1	mother	GB	Upregulated	0.0146912
cg22866937	ENSG00000124134	KCNS1	mother	PP	Upregulated	0.0269968
cg06288351	ENSG00000124134	KCNS1	mother	PP	Upregulated	0.0313818
cg07589968	ENSG00000124134	KCNS1	mother	PP	Upregulated	0.0191461
cg01487386	ENSG00000124134	KCNS1	mother	GB	Upregulated	0.0386465
cg13711950	ENSG00000124134	KCNS1	mother	PP	Upregulated	-0.0451614
cg16856453	ENSG00000124134	KCNS1	mother	GB	Upregulated	0.0859598
cg09833344	ENSG00000124549	BTN2A3P	mother	PP	Upregulated	0.0787377
cg27588902	ENSG00000124587	PEX6	intestine	PP	Upregulated	-0.0340364
cg00597713	ENSG00000124587	PEX6	intestine	PP	Upregulated	-0.000141946
cg19051105	ENSG00000124587	PEX6	intestine	PP	Upregulated	0.0036054
cg11171825	ENSG00000124587	PEX6	intestine	GB	Upregulated	-0.0177346
cg01125463	ENSG00000124587	PEX6	intestine	GB	Upregulated	-0.137315
cg02569437	ENSG00000124587	PEX6	intestine	PP	Upregulated	0.00030757
cg24804436	ENSG00000124587	PEX6	intestine	GB	Upregulated	-0.0289954
cg11668638	ENSG00000124587	PEX6	intestine	PP	Upregulated	-0.0257166
cg02359409	ENSG00000124587	PEX6	intestine	PP	Upregulated	-0.02404
cg25398598	ENSG00000124587	PEX6	intestine	PP	Upregulated	-0.00418235
cg23093754	ENSG00000124587	PEX6	intestine	PP	Upregulated	-0.0349186
cg09081596	ENSG00000124587	PEX6	intestine	PP	Upregulated	0.0216845
cg21877613	ENSG00000124587	PEX6	intestine	GB	Upregulated	-0.00268268
cg05805736	ENSG00000124587	PEX6	intestine	PP	Upregulated	-2e-05
cg19747945	ENSG00000124587	PEX6	intestine	GB	Upregulated	-0.0741189
cg03790207	ENSG00000124587	PEX6	intestine	PP	Upregulated	0.00332212
cg15805921	ENSG00000124587	PEX6	intestine	PP	Upregulated	0.0314711
cg05642143	ENSG00000124587	PEX6	intestine	PP	Upregulated	-0.00392228
cg22004151	ENSG00000124587	PEX6	intestine	PP	Upregulated	0.00837541
cg20164558	ENSG00000124587	PEX6	intestine	PP	Upregulated	-0.00204668
cg02304814	ENSG00000124587	PEX6	intestine	PP	Upregulated	-0.00188119
cg16294325	ENSG00000124587	PEX6	intestine	GB	Upregulated	0.0444524
cg16682276	ENSG00000124587	PEX6	intestine	PP	Upregulated	-0.0069207
cg01186777	ENSG00000125657	TNFSF9	mother	PP	Upregulated	0.0142877
cg20617093	ENSG00000125657	TNFSF9	mother	GB	Upregulated	0.0202609
cg14995475	ENSG00000125657	TNFSF9	mother	GB	Upregulated	0.163842
cg03907016	ENSG00000125657	TNFSF9	mother	GB	Upregulated	0.206821
cg07003030	ENSG00000125798	FOXA2	adrenal	PP	Upregulated	-0.000251523
cg10500512	ENSG00000125798	FOXA2	adrenal	GB	Upregulated	0.00639078
cg12179011	ENSG00000125798	FOXA2	adrenal	PP	Upregulated	0.0801654
cg08225889	ENSG00000125798	FOXA2	adrenal	PP	Upregulated	0.00434317
cg01777575	ENSG00000125798	FOXA2	adrenal	PP	Upregulated	-0.003375
cg03774514	ENSG00000125798	FOXA2	adrenal	GB	Upregulated	0.00695239
cg02505674	ENSG00000129270	MMP28	mother	GB	Upregulated	0.109233
cg01134296	ENSG00000129270	MMP28	mother	PP	Upregulated	-0.0580168
cg13326172	ENSG00000129270	MMP28	mother	PP	Upregulated	0.000811889
cg18391427	ENSG00000129270	MMP28	mother	PP	Upregulated	-0.0157181
cg25172682	ENSG00000129270	MMP28	mother	PP	Upregulated	0.00934677
cg12901634	ENSG00000129270	MMP28	mother	GB	Upregulated	-0.0189677
cg03484160	ENSG00000129270	MMP28	mother	GB	Upregulated	0.0384331
cg17314478	ENSG00000129270	MMP28	mother	PP	Upregulated	-0.0491037
cg05173913	ENSG00000129270	MMP28	mother	GB	Upregulated	0.0231121
cg19408882	ENSG00000129270	MMP28	mother	GB	Upregulated	0.118476
cg24613923	ENSG00000129270	MMP28	mother	GB	Upregulated	-0.0163662
cg02022384	ENSG00000129270	MMP28	mother	GB	Upregulated	0.0455124
cg26015356	ENSG00000129270	MMP28	mother	GB	Upregulated	0.0404431
cg09807148	ENSG00000129270	MMP28	mother	GB	Upregulated	0.0292999
cg01059047	ENSG00000129270	MMP28	mother	GB	Upregulated	0.0616293
cg01062519	ENSG00000129270	MMP28	mother	PP	Upregulated	-0.0289575
cg20876003	ENSG00000129270	MMP28	mother	PP	Upregulated	0.173869
cg07546558	ENSG00000129270	MMP28	mother	PP	Upregulated	-0.00595773
cg09730211	ENSG00000129270	MMP28	mother	PP	Upregulated	-0.000110854
cg16246294	ENSG00000129270	MMP28	mother	PP	Upregulated	0.013391
cg00586551	ENSG00000130173	C19orf80	skin	GB	Upregulated	0.0118328
cg09251891	ENSG00000130173	C19orf80	skin	PP	Upregulated	0.00207126
cg00881370	ENSG00000130173	C19orf80	skin	GB	Upregulated	-0.0523157
cg04001556	ENSG00000130173	C19orf80	skin	PP	Upregulated	0.00242454
cg07635854	ENSG00000130173	C19orf80	skin	PP	Upregulated	0.0379848
cg27499925	ENSG00000130173	C19orf80	skin	GB	Upregulated	0.00933948
cg10928466	ENSG00000130173	C19orf80	skin	GB	Upregulated	0.0162339
cg18859469	ENSG00000130173	C19orf80	skin	PP	Upregulated	-0.0482688
cg12019614	ENSG00000130173	C19orf80	skin	GB	Upregulated	0.10458
cg25637722	ENSG00000130545	CRB3	brain	PP	Upregulated	0.0061833
cg14007706	ENSG00000130545	CRB3	brain	GB	Upregulated	-0.0406763
cg03730946	ENSG00000130545	CRB3	brain	GB	Upregulated	0.00156228
cg17100943	ENSG00000130545	CRB3	brain	PP	Upregulated	-0.00104443
cg14782015	ENSG00000130545	CRB3	brain	PP	Upregulated	-0.0076671
cg02327894	ENSG00000130545	CRB3	brain	GB	Upregulated	-0.0506204
cg26192857	ENSG00000130545	CRB3	brain	PP	Upregulated	0.00698431
cg14776738	ENSG00000130545	CRB3	brain	GB	Upregulated	0.0378534
cg01216308	ENSG00000130545	CRB3	brain	PP	Upregulated	0.032018
cg09761352	ENSG00000130545	CRB3	brain	PP	Upregulated	0.00350371
cg25468529	ENSG00000130545	CRB3	brain	PP	Upregulated	0.019689
cg24331853	ENSG00000130545	CRB3	brain	GB	Upregulated	-0.0276923
cg24798010	ENSG00000130545	CRB3	brain	GB	Upregulated	0.00974749
cg11599981	ENSG00000130545	CRB3	brain	GB	Upregulated	0.0332489
cg10131887	ENSG00000130545	CRB3	brain	PP	Upregulated	-0.0123481
cg06528223	ENSG00000130545	CRB3	brain	GB	Upregulated	0.0744541
cg11088931	ENSG00000130545	CRB3	brain	PP	Upregulated	-0.00190079
cg08379738	ENSG00000130545	CRB3	brain	GB	Upregulated	-0.0157814
cg08782213	ENSG00000130545	CRB3	brain	PP	Upregulated	-0.00370541
cg08437995	ENSG00000130675	MNX1	adrenal	GB	Upregulated	-0.0574825
cg04271677	ENSG00000130675	MNX1	adrenal	GB	Upregulated	0.000508303
cg04945652	ENSG00000130675	MNX1	adrenal	PP	Upregulated	0.0198643
cg01892567	ENSG00000130675	MNX1	adrenal	GB	Upregulated	0.0103531
cg04504478	ENSG00000130675	MNX1	adrenal	PP	Upregulated	0.0164656
cg22794772	ENSG00000130675	MNX1	adrenal	PP	Upregulated	-0.0526928
cg05060949	ENSG00000130675	MNX1	adrenal	GB	Upregulated	-0.00370026
cg02413092	ENSG00000130675	MNX1	adrenal	PP	Upregulated	0.061427
cg02047646	ENSG00000130675	MNX1	adrenal	GB	Upregulated	0.00665004
cg20030934	ENSG00000130675	MNX1	adrenal	GB	Upregulated	-0.0226918
cg17827650	ENSG00000130675	MNX1	adrenal	PP	Upregulated	0.174028
cg12931029	ENSG00000130675	MNX1	adrenal	PP	Upregulated	0.00971711
cg05744332	ENSG00000130675	MNX1	adrenal	GB	Upregulated	0.235463
cg07691705	ENSG00000130675	MNX1	adrenal	PP	Upregulated	0.00167429
cg12164596	ENSG00000130675	MNX1	adrenal	GB	Upregulated	0.122344
cg21026426	ENSG00000130675	MNX1	adrenal	GB	Upregulated	0.0230977
cg02090014	ENSG00000130675	MNX1	adrenal	PP	Upregulated	-0.0110373
cg05439608	ENSG00000130675	MNX1	adrenal	GB	Upregulated	0.00229297
cg13098366	ENSG00000130675	MNX1	adrenal	GB	Upregulated	-0.00652461
cg13425150	ENSG00000130675	MNX1	adrenal	GB	Upregulated	0.0128768
cg04410587	ENSG00000130675	MNX1	adrenal	GB	Upregulated	-0.0152572
cg07626700	ENSG00000130675	MNX1	adrenal	PP	Upregulated	0.0653695
cg10004280	ENSG00000130675	MNX1	adrenal	GB	Upregulated	0.00235786
cg00841693	ENSG00000130675	MNX1	adrenal	PP	Upregulated	0.00605708
cg08622757	ENSG00000130675	MNX1	adrenal	GB	Upregulated	0.103403
cg25170997	ENSG00000130675	MNX1	adrenal	PP	Upregulated	-0.00175704
cg14878520	ENSG00000130675	MNX1	adrenal	PP	Upregulated	0.0497556
cg16205979	ENSG00000130675	MNX1	adrenal	GB	Upregulated	-0.00469189
cg07123811	ENSG00000130675	MNX1	adrenal	GB	Upregulated	-0.0103206
cg08017928	ENSG00000130675	MNX1	adrenal	PP	Upregulated	0.0229159
cg21944455	ENSG00000131095	GFAP	brain	PP	Upregulated	-0.49833
cg20911989	ENSG00000131095	GFAP	brain	GB	Upregulated	0.168981
cg07167554	ENSG00000131095	GFAP	brain	GB	Upregulated	0.109059
cg22100937	ENSG00000131095	GFAP	brain	GB	Upregulated	-0.0348136
cg01769243	ENSG00000131095	GFAP	brain	PP	Upregulated	-0.421418
cg09639715	ENSG00000131095	GFAP	brain	PP	Upregulated	-0.347405
cg02407342	ENSG00000131095	GFAP	brain	GB	Upregulated	0.106315
cg08358624	ENSG00000131095	GFAP	brain	PP	Upregulated	-0.432817
cg23016243	ENSG00000131095	GFAP	brain	GB	Upregulated	-0.0501267
cg10855825	ENSG00000131095	GFAP	brain	GB	Upregulated	0.0750555
cg08156531	ENSG00000131095	GFAP	brain	PP	Upregulated	-0.362738
cg20668546	ENSG00000131095	GFAP	brain	GB	Upregulated	-0.0172291
cg08809333	ENSG00000131142	CCL25	intestine	GB	Upregulated	-0.102887
cg02901006	ENSG00000131142	CCL25	intestine	PP	Upregulated	-0.0323822
cg08703722	ENSG00000131142	CCL25	intestine	GB	Upregulated	0.0078657
cg21274570	ENSG00000131142	CCL25	intestine	PP	Upregulated	-0.184176
cg15742116	ENSG00000131142	CCL25	intestine	GB	Upregulated	-0.0546679
cg26620176	ENSG00000131142	CCL25	intestine	PP	Upregulated	-0.0439902
cg05290274	ENSG00000131737	KRT34	brain	GB	Upregulated	-0.0755641
cg00941396	ENSG00000131737	KRT34	brain	PP	Upregulated	-0.0162441
cg01841050	ENSG00000131737	KRT34	brain	PP	Upregulated	-0.0392685
cg06840930	ENSG00000131746	TNS4	amnion	GB	Upregulated	-0.326661
cg20468081	ENSG00000131746	TNS4	amnion	PP	Upregulated	-0.201571
cg02110411	ENSG00000131746	TNS4	amnion	PP	Upregulated	0.0492454
cg08074477	ENSG00000131746	TNS4	amnion	PP	Upregulated	-0.0766901
cg06437774	ENSG00000131746	TNS4	amnion	PP	Upregulated	0.0603943
cg04647529	ENSG00000131746	TNS4	amnion	GB	Upregulated	0.0926914
cg00112517	ENSG00000131771	PPP1R1B	brain	PP	Upregulated	0.00492392
cg00871133	ENSG00000131771	PPP1R1B	brain	PP	Upregulated	-0.067595
cg24483576	ENSG00000131771	PPP1R1B	brain	PP	Upregulated	-0.00522216
cg26161820	ENSG00000131771	PPP1R1B	brain	PP	Upregulated	0.0272838
cg14697334	ENSG00000131771	PPP1R1B	brain	PP	Upregulated	-0.0328606
cg01894322	ENSG00000131771	PPP1R1B	brain	GB	Upregulated	-0.0732249
cg24520381	ENSG00000131771	PPP1R1B	brain	PP	Upregulated	-0.0820518
cg07774025	ENSG00000132196	HSD17B7	intestine	PP	Upregulated	0.00240129
cg05981038	ENSG00000132357	CARD6	intestine	PP	Upregulated	-0.0285453
cg03125217	ENSG00000132357	CARD6	intestine	GB	Upregulated	-0.011332
cg15130459	ENSG00000132357	CARD6	intestine	PP	Upregulated	-0.104774
cg24728477	ENSG00000132357	CARD6	intestine	PP	Upregulated	-0.016236
cg08754067	ENSG00000132357	CARD6	intestine	PP	Upregulated	-0.328278
cg16250754	ENSG00000132357	CARD6	intestine	PP	Upregulated	0.0237989
cg23147906	ENSG00000132357	CARD6	intestine	PP	Upregulated	0.0128779
cg13345558	ENSG00000132357	CARD6	intestine	GB	Upregulated	-0.228619
cg24787076	ENSG00000132357	CARD6	intestine	GB	Upregulated	-0.00581634
cg07489950	ENSG00000132357	CARD6	intestine	PP	Upregulated	0.00463631
cg24989739	ENSG00000132429	POPDC3	skin	PP	Upregulated	-0.00216256
cg02407659	ENSG00000132429	POPDC3	skin	PP	Upregulated	0.0136208
cg13357482	ENSG00000132429	POPDC3	skin	PP	Upregulated	-0.00554903
cg04810065	ENSG00000132429	POPDC3	skin	PP	Upregulated	0.0041106
cg06577045	ENSG00000132429	POPDC3	skin	PP	Upregulated	0.00224613
cg02249950	ENSG00000132429	POPDC3	skin	GB	Upregulated	0.0223172
cg05874450	ENSG00000132429	POPDC3	skin	GB	Upregulated	0.0563414
cg05628417	ENSG00000132429	POPDC3	skin	PP	Upregulated	0.135007
cg08281556	ENSG00000132429	POPDC3	skin	PP	Upregulated	-0.0217529
cg16734734	ENSG00000132429	POPDC3	skin	PP	Upregulated	-0.0417272
cg14422660	ENSG00000132429	POPDC3	skin	PP	Upregulated	0.00275667
cg22580625	ENSG00000132429	POPDC3	skin	PP	Upregulated	-0.0151064
cg22011809	ENSG00000132429	POPDC3	skin	GB	Upregulated	-0.00500721
cg10335743	ENSG00000132437	DDC	mother	PP	Upregulated	0.00330889
cg19715936	ENSG00000132437	DDC	mother	PP	Upregulated	-0.0150661
cg13051970	ENSG00000132437	DDC	mother	PP	Upregulated	-0.0243814
cg23532924	ENSG00000132437	DDC	mother	PP	Upregulated	0.0503196
cg15001032	ENSG00000132437	DDC	mother	PP	Upregulated	-0.0346614
cg11423517	ENSG00000132437	DDC	mother	GB	Upregulated	-0.0713124
cg16811558	ENSG00000132437	DDC	mother	PP	Upregulated	-0.0597643
cg12908660	ENSG00000132437	DDC	mother	GB	Upregulated	0.0586668
cg21713424	ENSG00000132437	DDC	mother	GB	Upregulated	0.0100817
cg14593290	ENSG00000132437	DDC	mother	GB	Upregulated	0.00808032
cg19107055	ENSG00000132437	DDC	mother	GB	Upregulated	0.111567
cg11111332	ENSG00000132437	DDC	mother	GB	Upregulated	-0.0833608
cg24164005	ENSG00000132437	DDC	mother	PP	Upregulated	-0.0636257
cg04490037	ENSG00000132437	DDC	mother	PP	Upregulated	-0.0805775
cg12751005	ENSG00000132437	DDC	mother	PP	Upregulated	0.000177683
cg04443360	ENSG00000132437	DDC	mother	PP	Upregulated	-0.0658415
cg19194405	ENSG00000132437	DDC	mother	GB	Upregulated	-0.000686082
cg08241694	ENSG00000132437	DDC	mother	PP	Upregulated	-0.0858061
cg12248358	ENSG00000132437	DDC	mother	GB	Upregulated	-0.0714818
cg02937158	ENSG00000132437	DDC	mother	PP	Upregulated	-0.0290832
cg17075352	ENSG00000132464	ENAM	intestine	PP	Upregulated	-0.126105
cg27376024	ENSG00000133317	LGALS12	skin	PP	Upregulated	0.0433378
cg13112361	ENSG00000133317	LGALS12	skin	PP	Upregulated	0.0108037
cg13439241	ENSG00000133317	LGALS12	skin	PP	Upregulated	0.0259743
cg23728669	ENSG00000133317	LGALS12	skin	PP	Upregulated	0.010389
cg22250498	ENSG00000133317	LGALS12	skin	PP	Upregulated	0.00294681
cg09952395	ENSG00000133317	LGALS12	skin	PP	Upregulated	-0.00229595
cg26198638	ENSG00000133317	LGALS12	skin	GB	Upregulated	0.0821455
cg12792363	ENSG00000133317	LGALS12	skin	PP	Upregulated	0.0226462
cg24673043	ENSG00000133317	LGALS12	skin	GB	Upregulated	0.0329719
cg00286984	ENSG00000133317	LGALS12	skin	PP	Upregulated	0.00309566
cg19529273	ENSG00000133317	LGALS12	skin	PP	Upregulated	-0.0947346
cg26986573	ENSG00000133317	LGALS12	skin	GB	Upregulated	-0.00529845
cg00137156	ENSG00000134321	RSAD2	brain	PP	Upregulated	-0.00578642
cg11044724	ENSG00000134321	RSAD2	brain	PP	Upregulated	-0.0181182
cg10959651	ENSG00000134321	RSAD2	brain	PP	Upregulated	-0.0800434
cg23168603	ENSG00000134321	RSAD2	brain	GB	Upregulated	0.189388
cg01028142	ENSG00000134321	RSAD2	brain	GB	Upregulated	-0.0952422
cg10844760	ENSG00000134321	RSAD2	brain	PP	Upregulated	-0.18973
cg27218469	ENSG00000134321	RSAD2	brain	PP	Upregulated	-0.0594292
cg25396690	ENSG00000134321	RSAD2	brain	PP	Upregulated	-0.0218837
cg16719845	ENSG00000134321	RSAD2	brain	GB	Upregulated	0.0262832
cg27051171	ENSG00000134321	RSAD2	brain	PP	Upregulated	-0.040027
cg18887033	ENSG00000134321	RSAD2	brain	PP	Upregulated	-0.0489458
cg23213327	ENSG00000134321	RSAD2	brain	PP	Upregulated	0.0198096
cg07466433	ENSG00000134321	RSAD2	brain	PP	Upregulated	-0.0501179
cg20486407	ENSG00000134321	RSAD2	brain	GB	Upregulated	-0.0153575
cg00186143	ENSG00000134321	RSAD2	brain	GB	Upregulated	0.00801692
cg24935042	ENSG00000134321	RSAD2	brain	PP	Upregulated	0.0123035
cg19126426	ENSG00000134571	MYBPC3	skin	GB	Upregulated	-0.09984
cg23034788	ENSG00000134571	MYBPC3	skin	GB	Upregulated	0.00047943
cg13200125	ENSG00000134571	MYBPC3	skin	GB	Upregulated	3.19e-05
cg09140593	ENSG00000134571	MYBPC3	skin	GB	Upregulated	-0.0137513
cg12151545	ENSG00000134571	MYBPC3	skin	GB	Upregulated	-0.0397137
cg22697045	ENSG00000134571	MYBPC3	skin	GB	Upregulated	0.020915
cg21370143	ENSG00000134571	MYBPC3	skin	PP	Upregulated	-0.0119531
cg23614000	ENSG00000134571	MYBPC3	skin	GB	Upregulated	-0.076954
cg06533679	ENSG00000134571	MYBPC3	skin	PP	Upregulated	-0.0399312
cg17580616	ENSG00000134571	MYBPC3	skin	GB	Upregulated	-0.019636
cg11614198	ENSG00000134571	MYBPC3	skin	GB	Upregulated	-0.00954967
cg14642259	ENSG00000134571	MYBPC3	skin	GB	Upregulated	0.00506926
cg10354134	ENSG00000134571	MYBPC3	skin	GB	Upregulated	0.00954148
cg06252876	ENSG00000134594	RAB33A	mother	PP	Upregulated	0.00884162
cg19060387	ENSG00000134594	RAB33A	mother	PP	Upregulated	0.00655234
cg24340926	ENSG00000134594	RAB33A	mother	PP	Upregulated	-0.0751462
cg22729310	ENSG00000134594	RAB33A	mother	PP	Upregulated	-0.0729993
cg05911704	ENSG00000134594	RAB33A	mother	PP	Upregulated	-0.012505
cg16620229	ENSG00000134594	RAB33A	mother	GB	Upregulated	0.0546572
cg11565980	ENSG00000134594	RAB33A	mother	PP	Upregulated	-0.022966
cg01913024	ENSG00000134594	RAB33A	mother	PP	Upregulated	-0.00184931
cg01120894	ENSG00000134594	RAB33A	mother	PP	Upregulated	-0.0301552
cg21046413	ENSG00000134594	RAB33A	mother	PP	Upregulated	-0.0189085
cg07393670	ENSG00000134594	RAB33A	mother	PP	Upregulated	-0.00957613
cg14699343	ENSG00000134594	RAB33A	mother	GB	Upregulated	-0.0279644
cg27519679	ENSG00000134594	RAB33A	mother	PP	Upregulated	-0.0256739
cg05045028	ENSG00000134594	RAB33A	mother	PP	Upregulated	0.00804447
cg00213805	ENSG00000134594	RAB33A	mother	PP	Upregulated	0.0222617
cg15769969	ENSG00000134594	RAB33A	mother	PP	Upregulated	-0.0143704
cg22921643	ENSG00000134594	RAB33A	mother	GB	Upregulated	-0.0210147
cg11593337	ENSG00000134594	RAB33A	mother	PP	Upregulated	0.0127969
cg19736647	ENSG00000134594	RAB33A	mother	PP	Upregulated	-0.0161321
cg09074544	ENSG00000134594	RAB33A	mother	GB	Upregulated	-0.00617499
cg25317260	ENSG00000134594	RAB33A	mother	PP	Upregulated	0.00948542
cg06045757	ENSG00000134760	DSG1	heartV	PP	Upregulated	0.0445794
cg01337047	ENSG00000134760	DSG1	heartV	PP	Upregulated	-0.091536
cg21983192	ENSG00000134760	DSG1	heartV	GB	Upregulated	-0.0175013
cg14066905	ENSG00000134955	SLC37A2	intestine	GB	Upregulated	-0.124493
cg02958718	ENSG00000134955	SLC37A2	intestine	PP	Upregulated	-0.00284783
cg01086404	ENSG00000134955	SLC37A2	intestine	PP	Upregulated	0.00206713
cg15915129	ENSG00000134955	SLC37A2	intestine	PP	Upregulated	0.0108771
cg14469376	ENSG00000134955	SLC37A2	intestine	PP	Upregulated	0.005702
cg11537406	ENSG00000134955	SLC37A2	intestine	PP	Upregulated	-0.0230823
cg19649564	ENSG00000134955	SLC37A2	intestine	PP	Upregulated	0.00638947
cg00379713	ENSG00000134955	SLC37A2	intestine	GB	Upregulated	-0.0813464
cg03986640	ENSG00000135517	MIP	eye	PP	Downregulated	-0.0124455
cg02581418	ENSG00000135517	MIP	eye	PP	Downregulated	-0.0341617
cg07427396	ENSG00000135517	MIP	eye	PP	Downregulated	-0.010495
cg16897800	ENSG00000135517	MIP	eye	PP	Downregulated	-0.0926922
cg23296645	ENSG00000135517	MIP	eye	PP	Downregulated	0.00293173
cg01283843	ENSG00000135517	MIP	eye	GB	Downregulated	-0.000598776
cg16523471	ENSG00000135517	MIP	eye	PP	Downregulated	-0.0273606
cg15161177	ENSG00000135517	MIP	eye	PP	Downregulated	-0.140531
cg06107469	ENSG00000135517	MIP	eye	PP	Downregulated	-0.00780769
cg02504457	ENSG00000135517	MIP	eye	PP	Downregulated	0.0025435
cg12879164	ENSG00000135517	MIP	eye	PP	Downregulated	-0.0185517
cg22580905	ENSG00000135517	MIP	eye	PP	Downregulated	0.0194495
cg10842095	ENSG00000135517	MIP	eye	PP	Downregulated	-0.257298
cg02390813	ENSG00000135702	CHST5	intestine	GB	Upregulated	0.0666047
cg05917111	ENSG00000135702	CHST5	intestine	PP	Upregulated	-0.119313
cg27454540	ENSG00000135702	CHST5	intestine	GB	Upregulated	0.013503
cg09489249	ENSG00000135702	CHST5	intestine	GB	Upregulated	-0.00641549
cg05265849	ENSG00000136244	IL6	amnion	GB	Upregulated	0.0158171
cg02335517	ENSG00000136244	IL6	amnion	GB	Upregulated	0.014309
cg05472934	ENSG00000136244	IL6	amnion	PP	Upregulated	-0.0791849
cg00087425	ENSG00000136244	IL6	amnion	PP	Upregulated	0.0127322
cg10140158	ENSG00000136244	IL6	amnion	PP	Upregulated	0.00982279
cg14557487	ENSG00000136535	TBR1	brain	GB	Upregulated	0.0836527
cg15837233	ENSG00000136535	TBR1	brain	GB	Upregulated	0.168874
cg21431041	ENSG00000136535	TBR1	brain	PP	Upregulated	0.0143719
cg08314300	ENSG00000136535	TBR1	brain	GB	Upregulated	0.0952324
cg21949512	ENSG00000136535	TBR1	brain	GB	Upregulated	-0.00226973
cg10395317	ENSG00000136535	TBR1	brain	PP	Upregulated	0.012703
cg06942701	ENSG00000136535	TBR1	brain	GB	Upregulated	0.0122285
cg10954251	ENSG00000136535	TBR1	brain	PP	Upregulated	0.00953812
cg07548213	ENSG00000136535	TBR1	brain	PP	Upregulated	0.0229488
cg07419021	ENSG00000136535	TBR1	brain	GB	Upregulated	0.0261769
cg22743761	ENSG00000136535	TBR1	brain	GB	Upregulated	0.0110403
cg26202915	ENSG00000136535	TBR1	brain	PP	Upregulated	0.025684
cg07687349	ENSG00000136535	TBR1	brain	GB	Upregulated	0.0210179
cg09019329	ENSG00000136535	TBR1	brain	PP	Upregulated	0.000839002
cg19583211	ENSG00000136535	TBR1	brain	GB	Upregulated	0.0160092
cg14187678	ENSG00000136535	TBR1	brain	PP	Upregulated	0.00167161
cg01991967	ENSG00000136689	IL1RN	tongue	PP	Upregulated	-0.0167322
cg25265126	ENSG00000136689	IL1RN	tongue	GB	Upregulated	-0.0155124
cg01467417	ENSG00000136689	IL1RN	tongue	PP	Upregulated	-0.0691114
cg03703171	ENSG00000136689	IL1RN	tongue	PP	Upregulated	-0.278265
cg17749443	ENSG00000136866	ZFP37	mother	PP	Upregulated	0.0127006
cg03454353	ENSG00000136866	ZFP37	mother	PP	Upregulated	-0.00851192
cg14016089	ENSG00000136866	ZFP37	mother	PP	Upregulated	0.00613306
cg14299234	ENSG00000136866	ZFP37	mother	PP	Upregulated	0.0531227
cg14326196	ENSG00000136883	KIF12	adrenal	GB	Upregulated	-0.00148423
cg01113597	ENSG00000136883	KIF12	adrenal	PP	Upregulated	-0.0196233
cg13977320	ENSG00000136883	KIF12	adrenal	GB	Upregulated	0.183071
cg02838492	ENSG00000136883	KIF12	adrenal	PP	Upregulated	0.134423
cg14515614	ENSG00000136883	KIF12	adrenal	GB	Upregulated	0.21601
cg04382108	ENSG00000136883	KIF12	adrenal	GB	Upregulated	-0.000429411
cg14545570	ENSG00000136883	KIF12	adrenal	GB	Upregulated	-0.00274774
cg14527645	ENSG00000136883	KIF12	adrenal	GB	Upregulated	-0.0020396
cg13917127	ENSG00000136883	KIF12	adrenal	GB	Upregulated	0.0020382
cg17465304	ENSG00000136883	KIF12	adrenal	PP	Upregulated	0.122794
cg17755352	ENSG00000136931	NR5A1	mother	GB	Upregulated	-0.113822
cg13476313	ENSG00000136931	NR5A1	mother	GB	Upregulated	0.0670456
cg14143574	ENSG00000136931	NR5A1	mother	GB	Upregulated	0.27744
cg13912311	ENSG00000136931	NR5A1	mother	GB	Upregulated	0.0886118
cg17680088	ENSG00000136931	NR5A1	mother	PP	Upregulated	-0.0122802
cg14037948	ENSG00000136931	NR5A1	mother	PP	Upregulated	0.0126071
cg13345318	ENSG00000136931	NR5A1	mother	GB	Upregulated	0.00854132
cg14199762	ENSG00000136931	NR5A1	mother	GB	Upregulated	0.0680901
cg02853418	ENSG00000136931	NR5A1	mother	GB	Upregulated	0.134564
cg12490887	ENSG00000136931	NR5A1	mother	GB	Upregulated	0.0568711
cg06960941	ENSG00000136931	NR5A1	mother	GB	Upregulated	0.135479
cg13661129	ENSG00000136931	NR5A1	mother	PP	Upregulated	0.0138896
cg13968218	ENSG00000136931	NR5A1	mother	GB	Upregulated	0.00318044
cg01786973	ENSG00000136931	NR5A1	mother	GB	Upregulated	0.0528135
cg02992617	ENSG00000136931	NR5A1	mother	GB	Upregulated	-0.0332632
cg14458908	ENSG00000136931	NR5A1	mother	GB	Upregulated	0.00491337
cg04043571	ENSG00000136931	NR5A1	mother	GB	Upregulated	0.0302188
cg13588127	ENSG00000137142	IGFBPL1	mother	GB	Upregulated	0.105197
cg04804550	ENSG00000137142	IGFBPL1	mother	PP	Upregulated	-0.0425058
cg13984005	ENSG00000137142	IGFBPL1	mother	GB	Upregulated	0.0226401
cg05152713	ENSG00000137142	IGFBPL1	mother	PP	Upregulated	0.13417
cg22397447	ENSG00000137142	IGFBPL1	mother	PP	Upregulated	0.000500088
cg14412459	ENSG00000137142	IGFBPL1	mother	GB	Upregulated	0.156128
cg01470599	ENSG00000137142	IGFBPL1	mother	GB	Upregulated	0.211153
cg14281144	ENSG00000137142	IGFBPL1	mother	GB	Upregulated	0.195443
cg21200138	ENSG00000137142	IGFBPL1	mother	PP	Upregulated	-0.00313736
cg13698883	ENSG00000137142	IGFBPL1	mother	GB	Upregulated	0.159286
cg13911785	ENSG00000137142	IGFBPL1	mother	GB	Upregulated	0.153032
cg14221617	ENSG00000137142	IGFBPL1	mother	GB	Upregulated	0.0591593
cg13521538	ENSG00000137142	IGFBPL1	mother	PP	Upregulated	-0.00867548
cg00689580	ENSG00000137203	TFAP2A	mother	PP	Downregulated	0.0793689
cg08178786	ENSG00000137203	TFAP2A	mother	GB	Downregulated	0.0527439
cg17673897	ENSG00000137203	TFAP2A	mother	GB	Downregulated	0.177447
cg24902920	ENSG00000137203	TFAP2A	mother	PP	Downregulated	0.0445404
cg14683017	ENSG00000137203	TFAP2A	mother	GB	Downregulated	0.0618414
cg00405198	ENSG00000137203	TFAP2A	mother	PP	Downregulated	0.00363763
cg08401657	ENSG00000137203	TFAP2A	mother	GB	Downregulated	-0.0522351
cg27152208	ENSG00000137203	TFAP2A	mother	GB	Downregulated	0.0930169
cg25940847	ENSG00000137203	TFAP2A	mother	PP	Downregulated	-0.0229592
cg23273935	ENSG00000137203	TFAP2A	mother	PP	Downregulated	0.0109715
cg18732032	ENSG00000137203	TFAP2A	mother	PP	Downregulated	-0.0312494
cg07721569	ENSG00000137203	TFAP2A	mother	PP	Downregulated	-0.0326461
cg13011928	ENSG00000137203	TFAP2A	mother	GB	Downregulated	-0.0189892
cg01158822	ENSG00000137203	TFAP2A	mother	PP	Downregulated	0.00972459
cg11079583	ENSG00000137203	TFAP2A	mother	PP	Downregulated	0.0114545
cg16871519	ENSG00000137203	TFAP2A	mother	PP	Downregulated	0.0067005
cg02181847	ENSG00000137203	TFAP2A	mother	GB	Downregulated	0.0785771
cg17201307	ENSG00000137203	TFAP2A	mother	GB	Downregulated	0.000495247
cg27283345	ENSG00000137203	TFAP2A	mother	PP	Downregulated	0.144349
cg09288780	ENSG00000137203	TFAP2A	mother	PP	Downregulated	-0.034862
cg02622074	ENSG00000137203	TFAP2A	mother	PP	Downregulated	0.066638
cg09255586	ENSG00000137203	TFAP2A	mother	PP	Downregulated	-0.0126709
cg13373589	ENSG00000137203	TFAP2A	mother	PP	Downregulated	0.0745327
cg18911602	ENSG00000137203	TFAP2A	mother	PP	Downregulated	0.0939994
cg02397497	ENSG00000137203	TFAP2A	mother	PP	Downregulated	0.0992069
cg14909730	ENSG00000137203	TFAP2A	mother	PP	Downregulated	0.0132835
cg15732658	ENSG00000137203	TFAP2A	mother	GB	Downregulated	0.0411954
cg02162880	ENSG00000137203	TFAP2A	mother	PP	Downregulated	0.00586604
cg14009588	ENSG00000137203	TFAP2A	mother	PP	Downregulated	0.0104546
cg26149682	ENSG00000137203	TFAP2A	mother	GB	Downregulated	0.052112
cg15442419	ENSG00000137203	TFAP2A	mother	PP	Downregulated	-0.0128508
cg14993900	ENSG00000137203	TFAP2A	mother	PP	Downregulated	0.110951
cg06630455	ENSG00000137203	TFAP2A	mother	GB	Downregulated	0.12835
cg20540714	ENSG00000137203	TFAP2A	mother	PP	Downregulated	0.0340549
cg08763161	ENSG00000137203	TFAP2A	mother	PP	Downregulated	0.0183668
cg21661837	ENSG00000137203	TFAP2A	mother	GB	Downregulated	0.0129523
cg06880667	ENSG00000137203	TFAP2A	mother	PP	Downregulated	0.0475771
cg22836400	ENSG00000137203	TFAP2A	mother	PP	Downregulated	0.0167006
cg15219145	ENSG00000137203	TFAP2A	mother	PP	Downregulated	0.084598
cg11526928	ENSG00000137203	TFAP2A	mother	PP	Downregulated	0.10966
cg09606832	ENSG00000137203	TFAP2A	mother	GB	Downregulated	0.0890578
cg10899301	ENSG00000137203	TFAP2A	mother	PP	Downregulated	-0.00696872
cg23687909	ENSG00000137270	GCM1	mother	GB	Downregulated	-0.00623072
cg27550998	ENSG00000137270	GCM1	mother	GB	Downregulated	0.0515634
cg08237138	ENSG00000137392	CLPS	pancreas	GB	Upregulated	0.0264692
cg18596689	ENSG00000137392	CLPS	pancreas	PP	Upregulated	0.0166753
cg21712685	ENSG00000137392	CLPS	pancreas	PP	Upregulated	-0.0212634
cg05628366	ENSG00000137392	CLPS	pancreas	PP	Upregulated	0.00225323
cg02086355	ENSG00000137392	CLPS	pancreas	PP	Upregulated	-0.028294
cg24855075	ENSG00000137392	CLPS	pancreas	PP	Upregulated	-0.0486439
cg20541785	ENSG00000137392	CLPS	pancreas	PP	Upregulated	-0.101726
cg26823505	ENSG00000137392	CLPS	pancreas	PP	Upregulated	-0.110735
cg19743406	ENSG00000137392	CLPS	pancreas	PP	Upregulated	0.00725956
cg25107791	ENSG00000137392	CLPS	pancreas	PP	Upregulated	-0.067587
cg11615268	ENSG00000137392	CLPS	pancreas	PP	Upregulated	-0.0234428
cg25665636	ENSG00000137392	CLPS	pancreas	GB	Upregulated	0.0199481
cg25665429	ENSG00000137392	CLPS	pancreas	GB	Upregulated	0.0148215
cg10492791	ENSG00000137392	CLPS	pancreas	PP	Upregulated	0.0265265
cg26932614	ENSG00000137392	CLPS	pancreas	PP	Upregulated	-0.0882763
cg00231771	ENSG00000137392	CLPS	pancreas	PP	Upregulated	-0.054627
cg11529128	ENSG00000137392	CLPS	pancreas	PP	Upregulated	-0.0218576
cg22715021	ENSG00000137392	CLPS	pancreas	PP	Upregulated	0.00297096
cg00128482	ENSG00000137558	PI15	intestine	GB	Upregulated	-0.0639291
cg04893119	ENSG00000137558	PI15	intestine	PP	Upregulated	-0.112045
cg14000065	ENSG00000137558	PI15	intestine	GB	Upregulated	0.00772742
cg02291224	ENSG00000137819	PAQR5	mother	PP	Upregulated	-0.00507109
cg13789458	ENSG00000137819	PAQR5	mother	PP	Upregulated	-0.0115054
cg25963511	ENSG00000137819	PAQR5	mother	PP	Upregulated	0.175164
cg02375503	ENSG00000137819	PAQR5	mother	PP	Upregulated	-0.00196065
cg20824761	ENSG00000137819	PAQR5	mother	PP	Upregulated	-0.0124278
cg01837492	ENSG00000137819	PAQR5	mother	GB	Upregulated	0.050122
cg08437576	ENSG00000137819	PAQR5	mother	GB	Upregulated	0.186281
cg03839418	ENSG00000137819	PAQR5	mother	GB	Upregulated	0.0689295
cg17074353	ENSG00000137819	PAQR5	mother	PP	Upregulated	0.111837
cg23029628	ENSG00000137819	PAQR5	mother	GB	Upregulated	-0.0213271
cg24734216	ENSG00000137819	PAQR5	mother	GB	Upregulated	0.188805
cg06603997	ENSG00000137819	PAQR5	mother	PP	Upregulated	-0.0254665
cg22397562	ENSG00000137819	PAQR5	mother	PP	Upregulated	0.0126011
cg11406300	ENSG00000137819	PAQR5	mother	GB	Upregulated	-0.00242417
cg25270206	ENSG00000137819	PAQR5	mother	GB	Upregulated	0.0167328
cg23028286	ENSG00000137869	CYP19A1	mother	GB	Downregulated	0.0310437
cg00184732	ENSG00000137869	CYP19A1	mother	PP	Downregulated	0.00572108
cg07517944	ENSG00000137869	CYP19A1	mother	PP	Downregulated	-0.000397134
cg20344442	ENSG00000137869	CYP19A1	mother	PP	Downregulated	0.0221695
cg12932492	ENSG00000137869	CYP19A1	mother	GB	Downregulated	0.228474
cg14424631	ENSG00000137869	CYP19A1	mother	GB	Downregulated	0.0188937
cg01916429	ENSG00000137869	CYP19A1	mother	GB	Downregulated	0.101666
cg16122750	ENSG00000137869	CYP19A1	mother	GB	Downregulated	0.0572984
cg15329467	ENSG00000137869	CYP19A1	mother	PP	Downregulated	0.101962
cg13216022	ENSG00000137869	CYP19A1	mother	PP	Downregulated	0.021669
cg06996165	ENSG00000137869	CYP19A1	mother	GB	Downregulated	0.197033
cg12635263	ENSG00000137869	CYP19A1	mother	GB	Downregulated	-0.0367705
cg21653464	ENSG00000138100	TRIM54	intestine	GB	Upregulated	0.0175751
cg11844769	ENSG00000138100	TRIM54	intestine	PP	Upregulated	0.000672148
cg22575540	ENSG00000138100	TRIM54	intestine	PP	Upregulated	0.00585601
cg05113927	ENSG00000138100	TRIM54	intestine	PP	Upregulated	0.00465388
cg03253556	ENSG00000138100	TRIM54	intestine	PP	Upregulated	0.0114954
cg20028470	ENSG00000138100	TRIM54	intestine	PP	Upregulated	0.00700278
cg22129545	ENSG00000138100	TRIM54	intestine	PP	Upregulated	0.0204191
cg05901357	ENSG00000138100	TRIM54	intestine	GB	Upregulated	-0.0759012
cg13833437	ENSG00000138100	TRIM54	intestine	PP	Upregulated	-0.00159871
cg07537370	ENSG00000138100	TRIM54	intestine	PP	Upregulated	-0.0472831
cg21752601	ENSG00000138100	TRIM54	intestine	PP	Upregulated	0.0518973
cg27116770	ENSG00000138100	TRIM54	intestine	PP	Upregulated	0.0137872
cg23967616	ENSG00000138100	TRIM54	intestine	GB	Upregulated	0.00279716
cg05374129	ENSG00000138100	TRIM54	intestine	PP	Upregulated	0.0111194
cg17611932	ENSG00000138100	TRIM54	intestine	PP	Upregulated	0.0677165
cg07872868	ENSG00000138100	TRIM54	intestine	GB	Upregulated	0.00807825
cg25417042	ENSG00000138166	DUSP5	intestine	GB	Upregulated	0.0364087
cg02927679	ENSG00000138166	DUSP5	intestine	GB	Upregulated	0.306772
cg20253151	ENSG00000138166	DUSP5	intestine	GB	Upregulated	0.011329
cg18756771	ENSG00000138166	DUSP5	intestine	GB	Upregulated	-0.0479183
cg06110816	ENSG00000138166	DUSP5	intestine	PP	Upregulated	0.0105615
cg26478485	ENSG00000138166	DUSP5	intestine	PP	Upregulated	0.0162991
cg12323347	ENSG00000138166	DUSP5	intestine	PP	Upregulated	0.0324191
cg10080966	ENSG00000138166	DUSP5	intestine	GB	Upregulated	-0.0597813
cg20531392	ENSG00000138166	DUSP5	intestine	PP	Upregulated	-0.000354229
cg03652339	ENSG00000138166	DUSP5	intestine	GB	Upregulated	0.0525467
cg12406703	ENSG00000138166	DUSP5	intestine	GB	Upregulated	0.0480639
cg14943877	ENSG00000138166	DUSP5	intestine	PP	Upregulated	-0.0193519
cg16354296	ENSG00000138166	DUSP5	intestine	PP	Upregulated	0.000640862
cg25524473	ENSG00000138166	DUSP5	intestine	GB	Upregulated	-0.00783114
cg10326726	ENSG00000138294	MSMB	stomach	PP	Upregulated	0.0117214
cg26191747	ENSG00000138294	MSMB	stomach	PP	Upregulated	-0.0657553
cg00807366	ENSG00000138294	MSMB	stomach	GB	Upregulated	-0.0732864
cg01932412	ENSG00000138622	HCN4	skin	GB	Upregulated	0.0252805
cg11552023	ENSG00000138622	HCN4	skin	GB	Upregulated	0.00398418
cg05235392	ENSG00000138622	HCN4	skin	PP	Upregulated	0.00511062
cg11357013	ENSG00000138622	HCN4	skin	GB	Upregulated	-0.0126177
cg21060736	ENSG00000138622	HCN4	skin	GB	Upregulated	-0.216618
cg10942561	ENSG00000138622	HCN4	skin	GB	Upregulated	-0.0420704
cg06071033	ENSG00000138622	HCN4	skin	PP	Upregulated	-0.044244
cg02453462	ENSG00000138622	HCN4	skin	PP	Upregulated	-0.0082584
cg18548950	ENSG00000138622	HCN4	skin	GB	Upregulated	0.0479573
cg19559628	ENSG00000138622	HCN4	skin	GB	Upregulated	-0.0278762
cg16107331	ENSG00000138622	HCN4	skin	GB	Upregulated	0.0119972
cg14153668	ENSG00000138622	HCN4	skin	GB	Upregulated	-0.025902
cg01285706	ENSG00000138669	PRKG2	brain	GB	Upregulated	0.0511058
cg26105156	ENSG00000138669	PRKG2	brain	PP	Upregulated	-0.000929198
cg02621694	ENSG00000138669	PRKG2	brain	PP	Upregulated	0.0222514
cg22403273	ENSG00000138669	PRKG2	brain	PP	Upregulated	-0.0170301
cg20642710	ENSG00000138669	PRKG2	brain	PP	Upregulated	0.000485281
cg10060562	ENSG00000138669	PRKG2	brain	PP	Upregulated	-0.0334932
cg05718036	ENSG00000138669	PRKG2	brain	PP	Upregulated	0.0217626
cg20276585	ENSG00000138669	PRKG2	brain	PP	Upregulated	0.0097393
cg07523148	ENSG00000138669	PRKG2	brain	GB	Upregulated	0.0148563
cg01049530	ENSG00000138669	PRKG2	brain	PP	Upregulated	0.0201078
cg05205932	ENSG00000138669	PRKG2	brain	GB	Upregulated	-0.263425
cg27605889	ENSG00000138669	PRKG2	brain	GB	Upregulated	0.00961592
cg26917673	ENSG00000138669	PRKG2	brain	PP	Upregulated	-0.00929929
cg19675063	ENSG00000138669	PRKG2	brain	GB	Upregulated	-0.00991488
cg25715035	ENSG00000138669	PRKG2	brain	PP	Upregulated	0.181487
cg01941671	ENSG00000138669	PRKG2	brain	PP	Upregulated	0.0065164
cg14530295	ENSG00000138755	CXCL9	intestine	PP	Upregulated	0.0224902
cg04038163	ENSG00000138755	CXCL9	intestine	GB	Upregulated	0.0228544
cg11525552	ENSG00000138755	CXCL9	intestine	PP	Upregulated	0.0233675
cg03199006	ENSG00000138755	CXCL9	intestine	GB	Upregulated	0.00914062
cg24979437	ENSG00000138755	CXCL9	intestine	PP	Upregulated	0.0112845
cg05982274	ENSG00000139344	AMDHD1	mother	GB	Upregulated	0.161648
cg17413460	ENSG00000139344	AMDHD1	mother	GB	Upregulated	0.0303266
cg05308900	ENSG00000139344	AMDHD1	mother	PP	Upregulated	0.0101716
cg27366263	ENSG00000139344	AMDHD1	mother	GB	Upregulated	0.24966
cg01818391	ENSG00000139344	AMDHD1	mother	GB	Upregulated	0.106315
cg20354882	ENSG00000139344	AMDHD1	mother	GB	Upregulated	0.157742
cg25229172	ENSG00000139344	AMDHD1	mother	PP	Upregulated	0.213098
cg20965505	ENSG00000139344	AMDHD1	mother	PP	Upregulated	-0.0198995
cg19863595	ENSG00000139344	AMDHD1	mother	GB	Upregulated	0.253775
cg07389322	ENSG00000139344	AMDHD1	mother	PP	Upregulated	0.0481879
cg13489694	ENSG00000139344	AMDHD1	mother	PP	Upregulated	0.0146355
cg20203596	ENSG00000139344	AMDHD1	mother	PP	Upregulated	-0.0233218
cg06749098	ENSG00000140988	RPS2	intestine	PP	Upregulated	-0.000119534
cg18279742	ENSG00000140988	RPS2	intestine	PP	Upregulated	-0.178063
cg26876834	ENSG00000140988	RPS2	intestine	PP	Upregulated	-0.0934834
cg01710112	ENSG00000140988	RPS2	intestine	PP	Upregulated	-0.0369066
cg21862373	ENSG00000140988	RPS2	intestine	PP	Upregulated	0.0105064
cg10180052	ENSG00000140988	RPS2	intestine	GB	Upregulated	-0.0205696
cg02458384	ENSG00000140988	RPS2	intestine	PP	Upregulated	-0.0372557
cg10413476	ENSG00000140988	RPS2	intestine	GB	Upregulated	-0.0459017
cg08478177	ENSG00000140988	RPS2	intestine	PP	Upregulated	0.00362858
cg04134452	ENSG00000140988	RPS2	intestine	PP	Upregulated	-0.00684217
cg16351881	ENSG00000140988	RPS2	intestine	GB	Upregulated	-0.015377
cg04386149	ENSG00000140988	RPS2	intestine	PP	Upregulated	0.00125675
cg06141561	ENSG00000140988	RPS2	intestine	GB	Upregulated	0.0216778
cg27084121	ENSG00000140988	RPS2	intestine	PP	Upregulated	0.00305341
cg06385324	ENSG00000140988	RPS2	intestine	PP	Upregulated	-0.00940312
cg23998987	ENSG00000140988	RPS2	intestine	PP	Upregulated	-0.0118226
cg14439210	ENSG00000140988	RPS2	intestine	PP	Upregulated	0.00248095
cg00991848	ENSG00000140988	RPS2	intestine	PP	Upregulated	-0.0237589
cg05034139	ENSG00000140988	RPS2	intestine	PP	Upregulated	0.00374731
cg07642705	ENSG00000140988	RPS2	intestine	PP	Upregulated	-0.00779779
cg13859324	ENSG00000141161	UNC45B	skin	PP	Upregulated	-0.0245439
cg03363175	ENSG00000141161	UNC45B	skin	PP	Upregulated	0.00750463
cg25013053	ENSG00000141161	UNC45B	skin	PP	Upregulated	-0.0334796
cg26751372	ENSG00000141161	UNC45B	skin	PP	Upregulated	0.0164711
cg21508748	ENSG00000141161	UNC45B	skin	PP	Upregulated	-0.0438535
cg00100703	ENSG00000141161	UNC45B	skin	GB	Upregulated	0.0098992
cg01792081	ENSG00000141161	UNC45B	skin	GB	Upregulated	-0.0243671
cg04483289	ENSG00000141293	SKAP1	intestine	PP	Upregulated	-0.0555085
cg00587523	ENSG00000141293	SKAP1	intestine	GB	Upregulated	0.109748
cg04004513	ENSG00000141293	SKAP1	intestine	GB	Upregulated	0.150608
cg16818372	ENSG00000141293	SKAP1	intestine	GB	Upregulated	0.00314165
cg11150797	ENSG00000141293	SKAP1	intestine	GB	Upregulated	0.154443
cg25506045	ENSG00000141293	SKAP1	intestine	GB	Upregulated	-0.00599518
cg08441803	ENSG00000141293	SKAP1	intestine	GB	Upregulated	0.0168665
cg05106502	ENSG00000141293	SKAP1	intestine	GB	Upregulated	-0.0108286
cg12964647	ENSG00000141293	SKAP1	intestine	PP	Upregulated	0.00242826
cg14233507	ENSG00000141293	SKAP1	intestine	PP	Upregulated	-0.0909543
cg01752628	ENSG00000141316	SPACA3	intestine	PP	Upregulated	-0.043007
cg26369259	ENSG00000141316	SPACA3	intestine	GB	Upregulated	0.00221076
cg13813649	ENSG00000141316	SPACA3	intestine	PP	Upregulated	-0.0185485
cg25952886	ENSG00000141316	SPACA3	intestine	GB	Upregulated	0.0065172
cg27391921	ENSG00000141316	SPACA3	intestine	GB	Upregulated	0.0272161
cg26829529	ENSG00000141316	SPACA3	intestine	PP	Upregulated	-0.144403
cg26359857	ENSG00000141316	SPACA3	intestine	GB	Upregulated	-0.0349307
cg00747477	ENSG00000141316	SPACA3	intestine	GB	Upregulated	-0.0728022
cg14834391	ENSG00000142606	MMEL1	intestine	GB	Upregulated	-0.0488957
cg06446824	ENSG00000142606	MMEL1	intestine	GB	Upregulated	-0.0010064
cg13941555	ENSG00000142606	MMEL1	intestine	PP	Upregulated	-0.0174395
cg01051642	ENSG00000142606	MMEL1	intestine	PP	Upregulated	-0.00983208
cg21389723	ENSG00000142606	MMEL1	intestine	GB	Upregulated	0.0374976
cg17740752	ENSG00000142606	MMEL1	intestine	GB	Upregulated	0.0141176
cg09808235	ENSG00000142606	MMEL1	intestine	GB	Upregulated	0.00193479
cg21929781	ENSG00000142606	MMEL1	intestine	GB	Upregulated	0.0261786
cg10626107	ENSG00000142606	MMEL1	intestine	PP	Upregulated	-0.00984685
cg25219318	ENSG00000142606	MMEL1	intestine	GB	Upregulated	0.00576801
cg23371639	ENSG00000142606	MMEL1	intestine	PP	Upregulated	0.0181886
cg20673091	ENSG00000142606	MMEL1	intestine	GB	Upregulated	0.0114805
cg18932078	ENSG00000142606	MMEL1	intestine	GB	Upregulated	-0.00292244
cg23606171	ENSG00000142606	MMEL1	intestine	GB	Upregulated	-0.0611544
cg00980319	ENSG00000142606	MMEL1	intestine	GB	Upregulated	0.0165189
cg12750103	ENSG00000142606	MMEL1	intestine	GB	Upregulated	0.0540329
cg09105687	ENSG00000142606	MMEL1	intestine	GB	Upregulated	0.15212
cg04890237	ENSG00000142606	MMEL1	intestine	GB	Upregulated	-0.029702
cg17843887	ENSG00000142606	MMEL1	intestine	GB	Upregulated	-0.0480507
cg13804377	ENSG00000142606	MMEL1	intestine	GB	Upregulated	0.0153544
cg22489883	ENSG00000142606	MMEL1	intestine	GB	Upregulated	0.000135506
cg05610148	ENSG00000142606	MMEL1	intestine	PP	Upregulated	-0.00620019
cg20776977	ENSG00000142606	MMEL1	intestine	PP	Upregulated	-0.148677
cg01075559	ENSG00000142606	MMEL1	intestine	GB	Upregulated	0.0230857
cg03401452	ENSG00000142606	MMEL1	intestine	GB	Upregulated	-0.00242263
cg14564939	ENSG00000142661	MYOM3	intestine	PP	Upregulated	-0.0369806
cg14284055	ENSG00000142661	MYOM3	intestine	PP	Upregulated	-0.0568808
cg15987211	ENSG00000142661	MYOM3	intestine	PP	Upregulated	-0.0667597
cg03614954	ENSG00000142661	MYOM3	intestine	PP	Upregulated	-0.00148643
cg23076913	ENSG00000142661	MYOM3	intestine	GB	Upregulated	-0.260546
cg08644482	ENSG00000142661	MYOM3	intestine	GB	Upregulated	0.000969973
cg01350686	ENSG00000142661	MYOM3	intestine	PP	Upregulated	-0.128397
cg09764697	ENSG00000143028	SYPL2	mother	PP	Upregulated	-0.00505244
cg07899081	ENSG00000143028	SYPL2	mother	PP	Upregulated	0.00321129
cg11286163	ENSG00000143028	SYPL2	mother	PP	Upregulated	0.00481744
cg13170147	ENSG00000143028	SYPL2	mother	GB	Upregulated	0.027565
cg20591472	ENSG00000143028	SYPL2	mother	PP	Upregulated	-0.0102092
cg13912858	ENSG00000143028	SYPL2	mother	GB	Upregulated	0.0101395
cg23616212	ENSG00000143028	SYPL2	mother	PP	Upregulated	0.081182
cg08250978	ENSG00000143028	SYPL2	mother	GB	Upregulated	0.00166266
cg20825588	ENSG00000143028	SYPL2	mother	PP	Upregulated	-0.0149389
cg07571041	ENSG00000143028	SYPL2	mother	GB	Upregulated	-0.0591303
cg23637943	ENSG00000143028	SYPL2	mother	PP	Upregulated	-0.00802024
cg17451471	ENSG00000143028	SYPL2	mother	PP	Upregulated	-0.0099354
cg24931596	ENSG00000143028	SYPL2	mother	PP	Upregulated	0.00304162
cg09131339	ENSG00000143028	SYPL2	mother	GB	Upregulated	-0.0391241
cg24406116	ENSG00000143028	SYPL2	mother	GB	Upregulated	0.0114846
cg21079113	ENSG00000143028	SYPL2	mother	GB	Upregulated	-8.82e-06
cg19269201	ENSG00000143028	SYPL2	mother	PP	Upregulated	-0.00909526
cg08937674	ENSG00000143028	SYPL2	mother	GB	Upregulated	-1.83e-05
cg10087399	ENSG00000143028	SYPL2	mother	GB	Upregulated	-0.00299575
cg00683961	ENSG00000143028	SYPL2	mother	PP	Upregulated	0.0306334
cg11912330	ENSG00000143257	NR1I3	intestine	PP	Upregulated	0.0164095
cg16172549	ENSG00000143257	NR1I3	intestine	GB	Upregulated	-0.0419497
cg06927327	ENSG00000143257	NR1I3	intestine	GB	Upregulated	0.0526853
cg07369190	ENSG00000143257	NR1I3	intestine	PP	Upregulated	0.00798036
cg25214346	ENSG00000143257	NR1I3	intestine	PP	Upregulated	-0.112493
cg01794501	ENSG00000143257	NR1I3	intestine	GB	Upregulated	0.0072875
cg27174983	ENSG00000143257	NR1I3	intestine	PP	Upregulated	0.0222965
cg00327483	ENSG00000143318	CASQ1	tongue	PP	Upregulated	-0.0425422
cg08246428	ENSG00000143318	CASQ1	tongue	PP	Upregulated	-0.0391933
cg03005293	ENSG00000143365	RORC	intestine	PP	Upregulated	-0.115682
cg14204738	ENSG00000143365	RORC	intestine	PP	Upregulated	0.0306638
cg21784096	ENSG00000143365	RORC	intestine	PP	Upregulated	0.0354295
cg10111759	ENSG00000143365	RORC	intestine	PP	Upregulated	-0.0227796
cg24545100	ENSG00000143365	RORC	intestine	PP	Upregulated	-0.0418808
cg07804111	ENSG00000143450	OAZ3	intestine	PP	Upregulated	-0.00566252
cg24153003	ENSG00000143450	OAZ3	intestine	PP	Upregulated	-0.0816968
cg12582028	ENSG00000143450	OAZ3	intestine	PP	Upregulated	-0.124957
cg22719658	ENSG00000143450	OAZ3	intestine	GB	Upregulated	-0.0705978
cg18809597	ENSG00000143450	OAZ3	intestine	GB	Upregulated	0.00413659
cg01717973	ENSG00000143450	OAZ3	intestine	PP	Upregulated	-0.00100125
cg05617886	ENSG00000143450	OAZ3	intestine	PP	Upregulated	0.00353093
cg19370451	ENSG00000143536	CRNN	tongue	PP	Upregulated	-0.0294093
cg24040570	ENSG00000143595	AQP10	intestine	PP	Upregulated	-0.00109422
cg10212705	ENSG00000143595	AQP10	intestine	PP	Upregulated	0.0124445
cg10093805	ENSG00000143595	AQP10	intestine	GB	Upregulated	0.00147829
cg21379008	ENSG00000143595	AQP10	intestine	PP	Upregulated	0.0110322
cg15026150	ENSG00000143595	AQP10	intestine	PP	Upregulated	0.0283131
cg18813777	ENSG00000143595	AQP10	intestine	PP	Upregulated	0.0163752
cg01357846	ENSG00000143954	REG3G	pancreas	PP	Upregulated	-0.277525
cg06372233	ENSG00000143954	REG3G	pancreas	PP	Upregulated	-0.0237499
cg22241124	ENSG00000144191	CNGA3	mother	GB	Upregulated	0.0368836
cg14716207	ENSG00000144191	CNGA3	mother	GB	Upregulated	0.0372722
cg20535646	ENSG00000144191	CNGA3	mother	GB	Upregulated	0.0104601
cg20727142	ENSG00000144191	CNGA3	mother	GB	Upregulated	-0.0515974
cg23643987	ENSG00000144191	CNGA3	mother	GB	Upregulated	0.133383
cg08834989	ENSG00000144191	CNGA3	mother	GB	Upregulated	-0.0302072
cg18404308	ENSG00000144191	CNGA3	mother	PP	Upregulated	-0.0144892
cg14506141	ENSG00000144191	CNGA3	mother	PP	Upregulated	0.0472639
cg00209520	ENSG00000144191	CNGA3	mother	PP	Upregulated	0.134235
cg10583000	ENSG00000144191	CNGA3	mother	GB	Upregulated	-0.00479599
cg11959694	ENSG00000144191	CNGA3	mother	PP	Upregulated	0.112959
cg24725933	ENSG00000144191	CNGA3	mother	GB	Upregulated	0.0122188
cg25734624	ENSG00000144191	CNGA3	mother	GB	Upregulated	-0.00419394
cg15954792	ENSG00000144191	CNGA3	mother	GB	Upregulated	0.0958458
cg20427486	ENSG00000144290	SLC4A10	mother	GB	Upregulated	-0.0978515
cg02713266	ENSG00000144290	SLC4A10	mother	PP	Upregulated	-0.0294761
cg20361238	ENSG00000144290	SLC4A10	mother	PP	Upregulated	0.124919
cg10160539	ENSG00000144290	SLC4A10	mother	GB	Upregulated	0.0204701
cg00475472	ENSG00000144821	MYH15	mother	GB	Upregulated	0.140102
cg01641432	ENSG00000144821	MYH15	mother	GB	Upregulated	0.155609
cg19242003	ENSG00000144821	MYH15	mother	GB	Upregulated	0.0551115
cg03110703	ENSG00000144821	MYH15	mother	PP	Upregulated	0.18388
cg03329597	ENSG00000144821	MYH15	mother	GB	Upregulated	0.268918
cg21480966	ENSG00000144821	MYH15	mother	GB	Upregulated	0.217874
cg12744888	ENSG00000144821	MYH15	mother	PP	Upregulated	0.264725
cg21759500	ENSG00000144821	MYH15	mother	GB	Upregulated	0.0857976
cg11362596	ENSG00000144821	MYH15	mother	GB	Upregulated	0.186329
cg00065935	ENSG00000145087	STXBP5L	heartV	PP	Upregulated	-0.00596217
cg03602730	ENSG00000145087	STXBP5L	heartV	PP	Upregulated	0.016094
cg07806886	ENSG00000145087	STXBP5L	heartV	PP	Upregulated	-0.00468492
cg10943458	ENSG00000145087	STXBP5L	heartV	PP	Upregulated	-0.00218045
cg14535274	ENSG00000145087	STXBP5L	heartV	GB	Upregulated	-0.0368197
cg17321954	ENSG00000145087	STXBP5L	heartV	PP	Upregulated	0.00297744
cg05293820	ENSG00000145087	STXBP5L	heartV	PP	Upregulated	0.0192332
cg17151621	ENSG00000145192	AHSG	adrenal	PP	Upregulated	-0.0250894
cg04127903	ENSG00000145192	AHSG	adrenal	GB	Upregulated	-0.0326376
cg24590655	ENSG00000145192	AHSG	adrenal	GB	Upregulated	-0.00994904
cg06959135	ENSG00000145192	AHSG	adrenal	PP	Upregulated	-0.00990126
cg03872623	ENSG00000145192	AHSG	adrenal	GB	Upregulated	-0.00661465
cg13180377	ENSG00000145375	SPATA5	mother	PP	Upregulated	0.00222469
cg08621893	ENSG00000145375	SPATA5	mother	GB	Upregulated	0.0433076
cg14636834	ENSG00000145375	SPATA5	mother	GB	Upregulated	0.0185024
cg03870842	ENSG00000145375	SPATA5	mother	PP	Upregulated	-0.00775013
cg21045711	ENSG00000145375	SPATA5	mother	PP	Upregulated	0.0405534
cg19987840	ENSG00000145375	SPATA5	mother	PP	Upregulated	-0.0053485
cg17786067	ENSG00000145375	SPATA5	mother	GB	Upregulated	0.0421904
cg24882829	ENSG00000145375	SPATA5	mother	GB	Upregulated	0.171349
cg11169569	ENSG00000145375	SPATA5	mother	PP	Upregulated	-0.0042461
cg01550909	ENSG00000145375	SPATA5	mother	PP	Upregulated	-0.00269167
cg13643966	ENSG00000145375	SPATA5	mother	GB	Upregulated	-0.0070777
cg08579192	ENSG00000145375	SPATA5	mother	GB	Upregulated	0.028031
cg07745562	ENSG00000145375	SPATA5	mother	GB	Upregulated	0.0170383
cg06695691	ENSG00000145375	SPATA5	mother	GB	Upregulated	0.00172226
cg03955859	ENSG00000145375	SPATA5	mother	GB	Upregulated	0.0786821
cg24411597	ENSG00000145375	SPATA5	mother	GB	Upregulated	0.067342
cg05805445	ENSG00000145375	SPATA5	mother	GB	Upregulated	-0.00934176
cg18852630	ENSG00000145681	HAPLN1	muscle	GB	Downregulated	0.0286306
cg26630791	ENSG00000145681	HAPLN1	muscle	PP	Downregulated	0.0630724
cg06434428	ENSG00000145681	HAPLN1	muscle	PP	Downregulated	0.233699
cg18156471	ENSG00000145681	HAPLN1	muscle	GB	Downregulated	-0.0511136
cg18024167	ENSG00000145681	HAPLN1	muscle	PP	Downregulated	0.252448
cg12199221	ENSG00000145681	HAPLN1	muscle	PP	Downregulated	0.06981
cg10962524	ENSG00000145681	HAPLN1	muscle	PP	Downregulated	0.178365
cg03542891	ENSG00000145681	HAPLN1	muscle	PP	Downregulated	-0.00573946
cg15083037	ENSG00000145681	HAPLN1	muscle	PP	Downregulated	0.00593729
cg07418518	ENSG00000145692	BHMT	eye	PP	Downregulated	0.118159
cg13695646	ENSG00000145692	BHMT	eye	PP	Downregulated	0.074116
cg18483750	ENSG00000145692	BHMT	eye	PP	Downregulated	0.0116924
cg09550809	ENSG00000145692	BHMT	eye	PP	Downregulated	0.0756832
cg10982664	ENSG00000145692	BHMT	eye	PP	Downregulated	0.117492
cg23514016	ENSG00000145692	BHMT	eye	PP	Downregulated	0.029457
cg05890484	ENSG00000145692	BHMT	eye	PP	Downregulated	0.0811064
cg17448335	ENSG00000145708	CRHBP	mother	GB	Upregulated	-0.0520109
cg04306063	ENSG00000145708	CRHBP	mother	GB	Upregulated	-0.0328276
cg13777717	ENSG00000145708	CRHBP	mother	GB	Upregulated	0.0533328
cg26196496	ENSG00000145708	CRHBP	mother	PP	Upregulated	0.230729
cg26269677	ENSG00000145708	CRHBP	mother	GB	Upregulated	0.0903349
cg16545105	ENSG00000145708	CRHBP	mother	PP	Upregulated	0.107301
cg21842274	ENSG00000145708	CRHBP	mother	PP	Upregulated	0.210327
cg05620787	ENSG00000145708	CRHBP	mother	GB	Upregulated	-0.0113903
cg07380705	ENSG00000145708	CRHBP	mother	GB	Upregulated	0.0801087
cg07763047	ENSG00000145864	GABRB2	adrenal	PP	Upregulated	0.00941208
cg18794976	ENSG00000145864	GABRB2	adrenal	GB	Upregulated	-0.0295684
cg01939681	ENSG00000145864	GABRB2	adrenal	PP	Upregulated	-0.00612813
cg06056880	ENSG00000145864	GABRB2	adrenal	GB	Upregulated	-0.0672814
cg18643445	ENSG00000145864	GABRB2	adrenal	GB	Upregulated	-0.00261878
cg21242208	ENSG00000145864	GABRB2	adrenal	GB	Upregulated	0.0027297
cg17673691	ENSG00000145864	GABRB2	adrenal	GB	Upregulated	-0.0174078
cg27310319	ENSG00000145864	GABRB2	adrenal	PP	Upregulated	-0.000341331
cg06600429	ENSG00000145864	GABRB2	adrenal	PP	Upregulated	0.00481045
cg09902379	ENSG00000145864	GABRB2	adrenal	GB	Upregulated	-0.00744845
cg23050361	ENSG00000145864	GABRB2	adrenal	PP	Upregulated	0.0356213
cg04675542	ENSG00000145908	ZNF300	mother	PP	Upregulated	0.138103
cg15817464	ENSG00000145908	ZNF300	mother	GB	Upregulated	-0.039456
cg08700194	ENSG00000145908	ZNF300	mother	GB	Upregulated	0.0483156
cg05340042	ENSG00000145908	ZNF300	mother	PP	Upregulated	0.000244787
cg08580836	ENSG00000145908	ZNF300	mother	PP	Upregulated	0.128939
cg02025988	ENSG00000145908	ZNF300	mother	GB	Upregulated	0.00672362
cg02343823	ENSG00000145908	ZNF300	mother	PP	Upregulated	0.205133
cg10884908	ENSG00000146001	PCDHB18	mother	PP	Upregulated	0.131537
cg15555956	ENSG00000146001	PCDHB18	mother	PP	Upregulated	0.119476
cg11286063	ENSG00000146001	PCDHB18	mother	PP	Upregulated	-0.00282762
cg02539153	ENSG00000146001	PCDHB18	mother	GB	Upregulated	0.220621
cg10935175	ENSG00000146001	PCDHB18	mother	GB	Upregulated	0.153724
cg18661205	ENSG00000146001	PCDHB18	mother	PP	Upregulated	-0.0714093
cg07631407	ENSG00000146216	TTBK1	intestine	GB	Upregulated	0.021691
[truncated: 3,457 more rows]
