# Supplementary material for: DNA methylation and transcriptional trajectories during human development and reprogramming of isogenic pluripotent stem cells
Source: Nat Commun. 2017 Oct 13;8:908. doi: 10.1038/s41467-017-01077-3 (PMC5640655; doi:10.1038/s41467-017-01077-3)
Supplement: Supplementary file 7 — Supplementary Data 4 [file 41467_2017_1077_MOESM7_ESM.xlsx]

## Sheet: Sheet1
Supplementary Data File 4: Nearest loci associated with hyper- and hypomethylated organ-specific DMRs.
W9				W18				W22
Gene ID	Gene Name	Chromosome		Gene ID	Gene Name	Chromosome		Gene ID	Gene Name	Chromosome
Amnion hypermethylated				Amnion hypermethylated				Amnion hypermethylated
ENSG00000103241	FOXF1	16		ENSG00000008196	TFAP2B	6		ENSG00000111249	CUX2	12
ENSG00000182957	SPATA13	13		ENSG00000102468	HTR2A	13		ENSG00000112246	SIM1	6
ENSG00000183463	PRHOXNB	13		ENSG00000107731	UNC5B	10		ENSG00000142611	PRDM16	1
ENSG00000232046	AC007392.3	2		ENSG00000111249	CUX2	12		ENSG00000164853	UNCX	7
Amnion hypomethylated				ENSG00000112246	SIM1	6		ENSG00000232046	AC007392.3	2
ENSG00000064012	CASP8	2		ENSG00000112246	SIM1	6		ENSG00000244300	RP11-475N22.4	3
ENSG00000116661	FBXO2	1		ENSG00000113739	STC2	5		Amnion hypomethylated
ENSG00000177885	GRB2	17		ENSG00000115596	WNT6	2		ENSG00000002822	MAD1L1	7
ENSG00000204228	HSD17B8	6		ENSG00000115596	WNT6	2		ENSG00000008256	CYTH3	7
ENSG00000213995	CARKD	13		ENSG00000128606	LRRC17	7		ENSG00000010295	IFFO1	12
Umbilical cord hypermethylated				ENSG00000137203	TFAP2A	6		ENSG00000014164	ZC3H3	8
ENSG00000106004	HOXA5	7		ENSG00000142611	PRDM16	1		ENSG00000042493	CAPG	2
ENSG00000128709	HOXD9	2		ENSG00000164853	UNCX	7		ENSG00000054118	THRAP3	1
ENSG00000254369	HOXA-AS3	7		ENSG00000168477	TNXB	6		ENSG00000067082	KLF6	10
ENSG00000254369	HOXA-AS3	7		ENSG00000168477	TNXB	6		ENSG00000067182	TNFRSF1A	12
Umbilical cord hypomethylated				ENSG00000171811	TTC40	10		ENSG00000071242	RPS6KA2	6
ENSG00000102359	SRPX2	X		ENSG00000184261	KCNK12	2		ENSG00000074047	GLI2	2
ENSG00000160182	TFF1	21		ENSG00000219738	XXbac-BPG34I8.3	6		ENSG00000087008	ACOX3	4
ENSG00000232040	SCAND3	6		ENSG00000219738	XXbac-BPG34I8.3	6		ENSG00000094755	GABRP	5
ENSG00000249898	CTD-2541M15.1	8		ENSG00000228478	RP1-290I10.3	6		ENSG00000105519	CAPS	19
Eye hypermethylated				ENSG00000232046	AC007392.3	2		ENSG00000112499	SLC22A2	6
ENSG00000160111	CPAMD8	19		ENSG00000237125	RP11-471J12.1	4		ENSG00000112787	FBRSL1	12
ENSG00000187553	CYP26C1	10		ENSG00000238230	LINC00391	13		ENSG00000114251	WNT5A	3
ENSG00000267909	CCDC177	14		ENSG00000264675	MIR4285	7		ENSG00000115593	SMYD1	2
Eye hypomethylated				Amnion hypomethylated				ENSG00000115738	ID2	2
ENSG00000181234	TMEM132C	12		ENSG00000002822	MAD1L1	7		ENSG00000116151	MORN1	1
Spinal cord hypermethylated				ENSG00000002822	MAD1L1	7		ENSG00000117114	LPHN2	1
ENSG00000007372	PAX6	11		ENSG00000008256	CYTH3	7		ENSG00000124596	OARD1	6
ENSG00000111452	GPR133	12		ENSG00000008323	PLEKHG6	12		ENSG00000124831	LRRFIP1	2
ENSG00000119559	C19orf25	19		ENSG00000010295	IFFO1	12		ENSG00000125089	SH3TC1	4
Spinal cord hypomethylated				ENSG00000014164	ZC3H3	8		ENSG00000126215	XRCC3	14
ENSG00000010810	FYN	6		ENSG00000019549	SNAI2	8		ENSG00000126803	HSPA2	14
ENSG00000032389	TSSC1	2		ENSG00000021488	SLC7A9	19		ENSG00000129194	SOX15	17
ENSG00000048471	SNX29	16		ENSG00000023839	ABCC2	10		ENSG00000131584	ACAP3	1
ENSG00000068024	HDAC4	2		ENSG00000042493	CAPG	2		ENSG00000132510	KDM6B	17
ENSG00000071539	TRIP13	5		ENSG00000043514	TRIT1	1		ENSG00000134905	CARS2	13
ENSG00000107485	GATA3	10		ENSG00000049618	ARID1B	6		ENSG00000136709	WDR33	2
ENSG00000110092	CCND1	11		ENSG00000049759	NEDD4L	18		ENSG00000137699	TRIM29	11
ENSG00000110092	CCND1	11		ENSG00000053747	LAMA3	18		ENSG00000141068	KSR1	17
ENSG00000112530	PACRG	6		ENSG00000053918	KCNQ1	11		ENSG00000141522	ARHGDIA	17
ENSG00000112530	PACRG	6		ENSG00000054118	THRAP3	1		ENSG00000141564	RPTOR	17
ENSG00000115705	TPO	2		ENSG00000058335	RASGRF1	15		ENSG00000142178	SIK1	21
ENSG00000115756	HPCAL1	2		ENSG00000064012	CASP8	2		ENSG00000145107	TM4SF19	3
ENSG00000131697	NPHP4	1		ENSG00000067182	TNFRSF1A	12		ENSG00000146426	TIAM2	6
ENSG00000133612	AGAP3	7		ENSG00000070190	DAPP1	4		ENSG00000146555	SDK1	7
ENSG00000135111	TBX3	12		ENSG00000071575	TRIB2	2		ENSG00000147799	ARHGAP39	8
ENSG00000136099	PCDH8	13		ENSG00000072310	SREBF1	17		ENSG00000148841	ITPRIP	10
ENSG00000144711	IQSEC1	3		ENSG00000074964	ARHGEF10L	1		ENSG00000149043	SYT8	11
ENSG00000153815	CMIP	16		ENSG00000077549	CAPZB	1		ENSG00000151240	DIP2C	10
ENSG00000153815	CMIP	16		ENSG00000085063	CD59	11		ENSG00000157911	PEX10	1
ENSG00000154217	PITPNC1	17		ENSG00000087008	ACOX3	4		ENSG00000158714	SLAMF8	1
ENSG00000155974	GRIP1	12		ENSG00000087008	ACOX3	4		ENSG00000162909	CAPN2	1
ENSG00000157216	SSBP3	1		ENSG00000088367	EPB41L1	20		ENSG00000163141	BNIPL	1
ENSG00000157954	WIPI2	7		ENSG00000089159	PXN	12		ENSG00000163568	AIM2	1
ENSG00000157985	AGAP1	2		ENSG00000089356	FXYD3	19		ENSG00000164828	SUN1	7
ENSG00000157985	AGAP1	2		ENSG00000092295	TGM1	14		ENSG00000165757	KIAA1462	10
ENSG00000163531	NFASC	1		ENSG00000094755	GABRP	5		ENSG00000166535	A2ML1	12
ENSG00000164916	FOXK1	7		ENSG00000095587	TLL2	10		ENSG00000168477	TNXB	6
ENSG00000167693	NXN	17		ENSG00000097021	ACOT7	1		ENSG00000170345	FOS	14
ENSG00000168658	VWA3B	2		ENSG00000101846	STS	X		ENSG00000170421	KRT8	12
ENSG00000171530	TBCA	5		ENSG00000102854	MSLN	16		ENSG00000170430	MGMT	10
ENSG00000171735	CAMTA1	1		ENSG00000102858	MGRN1	16		ENSG00000170430	MGMT	10
ENSG00000172568	FNDC9	5		ENSG00000102886	GDPD3	16		ENSG00000171813	PWWP2B	10
ENSG00000173599	PC	11		ENSG00000102890	ELMO3	16		ENSG00000172673	THEMIS	6
ENSG00000174989	FBXW8	12		ENSG00000103196	CRISPLD2	16		ENSG00000173862	RP11-89N17.1	7
ENSG00000175093	SPSB4	3		ENSG00000103351	CLUAP1	16		ENSG00000175793	SFN	1
ENSG00000175356	SCUBE2	11		ENSG00000104081	BMF	15		ENSG00000176171	BNIP3	10
ENSG00000176715	ACSF3	16		ENSG00000104415	WISP1	8		ENSG00000176845	METRNL	17
ENSG00000176956	LY6H	8		ENSG00000104419	NDRG1	8		ENSG00000179546	HTR1D	1
ENSG00000176956	LY6H	8		ENSG00000104728	ARHGEF10	8		ENSG00000180066	C10orf91	10
ENSG00000178950	GAK	4		ENSG00000104783	KCNN4	19		ENSG00000182261	NLRP10	11
ENSG00000179456	ZBTB18	1		ENSG00000105519	CAPS	19		ENSG00000183495	EP400	12
ENSG00000181090	EHMT1	9		ENSG00000105963	ADAP1	7		ENSG00000184363	PKP3	11
ENSG00000181234	TMEM132C	12		ENSG00000106541	AGR2	7		ENSG00000184574	LPAR5	12
ENSG00000182175	RGMA	15		ENSG00000108242	CYP2C18	10		ENSG00000185332	TMEM105	17
ENSG00000184640	2009-09-01	17		ENSG00000108244	KRT23	17		ENSG00000185567	AHNAK2	14
ENSG00000186153	WWOX	16		ENSG00000109906	ZBTB16	11		ENSG00000186081	KRT5	12
ENSG00000188674	C2orf80	2		ENSG00000110047	EHD1	11		ENSG00000186567	CEACAM19	19
ENSG00000196132	MYT1	20		ENSG00000110375	UPK2	11		ENSG00000196526	AFAP1	4
ENSG00000197943	PLCG2	16		ENSG00000110719	TCIRG1	11		ENSG00000197122	SRC	20
ENSG00000198221	MLLT4-AS1	6		ENSG00000111245	MYL2	12		ENSG00000197122	SRC	20
ENSG00000216002	AC092576.1	2		ENSG00000111913	FAM65B	6		ENSG00000197283	SYNGAP1	6
ENSG00000226762	RP11-298E9.6	10		ENSG00000112378	PERP	6		ENSG00000197530	MIB2	1
ENSG00000227338	RP11-195B3.1	10		ENSG00000112499	SLC22A2	6		ENSG00000198010	DLGAP2	8
ENSG00000229414	KCNQ1-AS1	11		ENSG00000112787	FBRSL1	12		ENSG00000199059	MIR135B	1
ENSG00000231892	AC073316.2	7		ENSG00000113580	NR3C1	5		ENSG00000204228	HSD17B8	6
ENSG00000235726	AC010148.1	2		ENSG00000113722	CDX1	5		ENSG00000204394	VARS	6
ENSG00000256560	RP11-256L11.1	12		ENSG00000114251	WNT5A	3		ENSG00000204420	C6orf25	6
ENSG00000258584	FAM181A-AS1	14		ENSG00000114854	TNNC1	3		ENSG00000213676	ATF6B	6
ENSG00000260422	RP1-155D22.2	6		ENSG00000115221	ITGB6	2		ENSG00000213995	CARKD	13
ENSG00000260664	AC004158.3	16		ENSG00000115221	ITGB6	2		ENSG00000214026	MRPL23	11
ENSG00000270935	XXbac-BPGBPG24O18.1	6		ENSG00000115593	SMYD1	2		ENSG00000214026	MRPL23	11
Gonad hypomethylated				ENSG00000115598	IL1RL2	2		ENSG00000216090	MIR937	8
ENSG00000002822	MAD1L1	7		ENSG00000115738	ID2	2		ENSG00000226526	RP1-37C10.3	1
ENSG00000053918	KCNQ1	11		ENSG00000116151	MORN1	1		ENSG00000226762	RP11-298E9.6	10
ENSG00000063245	EPN1	19		ENSG00000116151	MORN1	1		ENSG00000231652	RP11-553A21.3	6
ENSG00000068383	INPP5A	10		ENSG00000116661	FBXO2	1		ENSG00000233321	RP11-482E14.1	10
ENSG00000070047	PHRF1	11		ENSG00000116871	MAP7D1	1		ENSG00000235863	B3GALT4	6
ENSG00000070526	ST6GALNAC1	17		ENSG00000117114	LPHN2	1		ENSG00000235863	B3GALT4	6
ENSG00000090615	GOLGA3	12		ENSG00000118514	ALDH8A1	6		ENSG00000235863	B3GALT4	6
ENSG00000097021	ACOT7	1		ENSG00000119801	YPEL5	2		ENSG00000237441	RGL2	6
ENSG00000102678	FGF9	13		ENSG00000123352	SPATS2	12		ENSG00000248167	TRIM39-RPP21	6
ENSG00000103197	TSC2	16		ENSG00000123374	CDK2	12		ENSG00000255811	RP1-34M23.5	1
ENSG00000107929	LARP4B	10		ENSG00000123908	AGO2	8		ENSG00000257923	CUX1	7
ENSG00000109685	WHSC1	4		ENSG00000124596	OARD1	6		ENSG00000257923	CUX1	7
ENSG00000114473	IQCG	3		ENSG00000124831	LRRFIP1	2		ENSG00000262434	RP11-676J12.8	17
ENSG00000125266	EFNB2	13		ENSG00000126215	XRCC3	14		ENSG00000266799	AP003356.1	8
ENSG00000126351	THRA	17		ENSG00000126803	HSPA2	14		Brain hypermethylated
ENSG00000127527	EPS15L1	19		ENSG00000126870	WDR60	7		ENSG00000007384	RHBDF1	16
ENSG00000131018	SYNE1	6		ENSG00000129194	SOX15	17		ENSG00000049449	RCN1	11
ENSG00000132600	PRMT7	16		ENSG00000130147	SH3BP4	2		ENSG00000049449	RCN1	11
ENSG00000141560	FN3KRP	17		ENSG00000130508	PXDN	2		ENSG00000067066	SP100	2
ENSG00000141564	RPTOR	17		ENSG00000130595	TNNT3	11		ENSG00000073331	ALPK1	4
ENSG00000143851	PTPN7	1		ENSG00000130701	RBBP8NL	20		ENSG00000082684	SEMA5B	3
ENSG00000151240	DIP2C	10		ENSG00000131584	ACAP3	1		ENSG00000090006	LTBP4	19
ENSG00000154252	GAL3ST2	2		ENSG00000131746	TNS4	17		ENSG00000092068	SLC7A8	14
ENSG00000158864	NDUFS2	1		ENSG00000132005	RFX1	19		ENSG00000102048	ASB9	X
ENSG00000159842	ABR	17		ENSG00000132205	EMILIN2	18		ENSG00000111321	LTBR	12
ENSG00000160145	KALRN	3		ENSG00000132329	RAMP1	2		ENSG00000112343	TRIM38	6
ENSG00000163009	C2orf48	2		ENSG00000132510	KDM6B	17		ENSG00000115266	APC2	19
ENSG00000163219	ARHGAP25	2		ENSG00000134258	VTCN1	1		ENSG00000119559	C19orf25	19
ENSG00000163792	TCF23	2		ENSG00000134531	EMP1	12		ENSG00000119559	C19orf25	19
ENSG00000164818	HEATR2	7		ENSG00000134871	COL4A2	13		ENSG00000119922	IFIT2	10
ENSG00000166917	RP13-49I15.5	10		ENSG00000134905	CARS2	13		ENSG00000125089	SH3TC1	4
ENSG00000167578	RAB4B	19		ENSG00000134905	CARS2	13		ENSG00000127585	FBXL16	16
ENSG00000167657	DAPK3	19		ENSG00000135374	ELF5	11		ENSG00000132530	XAF1	17
ENSG00000167741	GGT6	17		ENSG00000135503	ACVR1B	12		ENSG00000160972	PPP1R16A	8
ENSG00000176155	CCDC57	17		ENSG00000136153	LMO7	13		ENSG00000164342	TLR3	4
ENSG00000182979	MTA1	14		ENSG00000136695	IL36RN	2		ENSG00000166159	LRTM2	12
ENSG00000182985	CADM1	11		ENSG00000136709	WDR33	2		ENSG00000169752	NRG4	15
ENSG00000184908	CLCNKB	1		ENSG00000137267	TUBB2A	6		ENSG00000182218	HHIPL1	14
ENSG00000185024	BRF1	14		ENSG00000137507	LRRC32	11		ENSG00000185404	SP140L	2
ENSG00000185619	PCGF3	4		ENSG00000137699	TRIM29	11		ENSG00000185745	IFIT1	10
ENSG00000197376	OR8S1	12		ENSG00000137699	TRIM29	11		ENSG00000196954	CASP4	11
ENSG00000214026	MRPL23	11		ENSG00000137747	TMPRSS13	11		ENSG00000200072	SNORD44	13
ENSG00000234261	RP11-146I2.1	6		ENSG00000138834	MAPK8IP3	16		ENSG00000204347	BTBD17	17
ENSG00000243566	UPK3B	7		ENSG00000138944	KIAA1644	22		ENSG00000206432	TMEM200C	18
ENSG00000256341	RP11-21A7A.3	11		ENSG00000141068	KSR1	17		ENSG00000254377	RP11-32K4.2	8
ENSG00000262601	CTC-786C10.1	16		ENSG00000141522	ARHGDIA	17		ENSG00000254377	RP11-32K4.2	8
ENSG00000266439	RN7SL493P	16		ENSG00000141556	TBCD	17		ENSG00000273077	NA	NA
Heart Ventricle hypomethylated				ENSG00000141556	TBCD	17		Brain hypomethylated
ENSG00000244152	RN7SL59P	11		ENSG00000141564	RPTOR	17		ENSG00000002822	MAD1L1	7
Kidney hypermethylated				ENSG00000141579	ZNF750	17		ENSG00000002822	MAD1L1	7
ENSG00000116151	MORN1	1		ENSG00000142273	CBLC	19		ENSG00000002822	MAD1L1	7
Kidney hypomethylated				ENSG00000142675	CNKSR1	1		ENSG00000006283	CACNA1G	17
ENSG00000067606	PRKCZ	1		ENSG00000143217	PVRL4	1		ENSG00000032389	TSSC1	2
ENSG00000085733	CTTN	11		ENSG00000144648	CCBP2	3		ENSG00000032389	TSSC1	2
ENSG00000109625	CPZ	4		ENSG00000145107	TM4SF19	3		ENSG00000041515	MYO16	13
ENSG00000141556	TBCD	17		ENSG00000145779	TNFAIP8	5		ENSG00000048740	CELF2	10
ENSG00000167615	LENG8	19		ENSG00000146426	TIAM2	6		ENSG00000053918	KCNQ1	11
ENSG00000171621	SPSB1	1		ENSG00000146535	GNA12	7		ENSG00000054282	SDCCAG8	1
ENSG00000186860	KRTAP17-1	17		ENSG00000146540	C7orf50	7		ENSG00000056998	GYG2	X
ENSG00000204991	SPIRE2	16		ENSG00000147443	DOK2	8		ENSG00000064999	ANKS1A	6
ENSG00000214866	DCDC2C	2		ENSG00000147697	GSDMC	8		ENSG00000067606	PRKCZ	1
ENSG00000230266	XXYLT1-AS2	3		ENSG00000147799	ARHGAP39	8		ENSG00000067606	PRKCZ	1
ENSG00000232985	RP11-442O18.1	10		ENSG00000148660	CAMK2G	10		ENSG00000068024	HDAC4	2
Tongue hypomethylated				ENSG00000148841	ITPRIP	10		ENSG00000068383	INPP5A	10
ENSG00000112562	SMOC2	6		ENSG00000149043	SYT8	11		ENSG00000068383	INPP5A	10
ENSG00000119699	TGFB3	14		ENSG00000151067	CACNA1C	12		ENSG00000068650	ATP11A	13
ENSG00000141564	RPTOR	17		ENSG00000151240	DIP2C	10		ENSG00000068650	ATP11A	13
ENSG00000146555	SDK1	7		ENSG00000153294	GPR115	6		ENSG00000069399	BCL3	19
ENSG00000174137	FAM53A	4		ENSG00000153815	CMIP	16		ENSG00000070808	CAMK2A	5
Placenta hypermethylated				ENSG00000153815	CMIP	16		ENSG00000071242	RPS6KA2	6
ENSG00000000938	FGR	1		ENSG00000154438	ASZ1	7		ENSG00000071539	TRIP13	5
ENSG00000002746	HECW1	7		ENSG00000155066	PROM2	2		ENSG00000072201	LNX1	4
ENSG00000002822	MAD1L1	7		ENSG00000157911	PEX10	1		ENSG00000073060	SCARB1	12
ENSG00000002933	TMEM176A	7		ENSG00000158714	SLAMF8	1		ENSG00000074047	GLI2	2
ENSG00000003137	CYP26B1	2		ENSG00000159842	ABR	17		ENSG00000092964	DPYSL2	8
ENSG00000004468	CD38	4		ENSG00000160256	FAM207A	21		ENSG00000100034	PPM1F	22
ENSG00000004776	HSPB6	19		ENSG00000162522	KIAA1522	1		ENSG00000100350	FOXRED2	22
ENSG00000004838	ZMYND10	3		ENSG00000163141	BNIPL	1		ENSG00000100425	BRD1	22
ENSG00000004846	ABCB5	7		ENSG00000163209	SPRR3	1		ENSG00000100605	ITPK1	14
ENSG00000004846	ABCB5	7		ENSG00000163362	C1orf106	1		ENSG00000103260	METRN	16
ENSG00000004848	ARX	X		ENSG00000163568	AIM2	1		ENSG00000104731	KLHDC4	16
ENSG00000004848	ARX	X		ENSG00000163956	LRPAP1	4		ENSG00000105428	ZNRF4	19
ENSG00000004848	ARX	X		ENSG00000164402	2008-09-01	5		ENSG00000107938	C10orf137	10
ENSG00000004848	ARX	X		ENSG00000164828	SUN1	7		ENSG00000108001	EBF3	10
ENSG00000004848	ARX	X		ENSG00000165794	SLC39A2	14		ENSG00000110047	EHD1	11
ENSG00000004948	CALCR	7		ENSG00000166535	A2ML1	12		ENSG00000110628	SLC22A18	11
ENSG00000004948	CALCR	7		ENSG00000167644	C19orf33	19		ENSG00000111328	CDK2AP1	12
ENSG00000005020	SKAP2	7		ENSG00000167653	PSCA	8		ENSG00000111452	GPR133	12
ENSG00000005108	THSD7A	7		ENSG00000167674	HDGFRP2	19		ENSG00000111452	GPR133	12
ENSG00000005243	COPZ2	17		ENSG00000167723	TRPV3	17		ENSG00000112530	PACRG	6
ENSG00000005379	BZRAP1	17		ENSG00000167767	KRT80	12		ENSG00000112787	FBRSL1	12
ENSG00000005471	ABCB4	7		ENSG00000167769	ACER1	19		ENSG00000114805	PLCH1	3
ENSG00000006704	GTF2IRD1	7		ENSG00000167889	MGAT5B	17		ENSG00000115677	HDLBP	2
ENSG00000006740	ARHGAP44	17		ENSG00000167916	KRT24	17		ENSG00000115756	HPCAL1	2
ENSG00000006747	SCIN	7		ENSG00000168056	LTBP3	11		ENSG00000115761	NOL10	2
ENSG00000007372	PAX6	11		ENSG00000168243	GNG4	1		ENSG00000120094	HOXB1	17
ENSG00000007372	PAX6	11		ENSG00000168477	TNXB	6		ENSG00000125246	CLYBL	13
ENSG00000007372	PAX6	11		ENSG00000168477	TNXB	6		ENSG00000125257	ABCC4	13
ENSG00000007372	PAX6	11		ENSG00000168477	TNXB	6		ENSG00000127663	KDM4B	19
ENSG00000007372	PAX6	11		ENSG00000168477	TNXB	6		ENSG00000127663	KDM4B	19
ENSG00000008196	TFAP2B	6		ENSG00000168477	TNXB	6		ENSG00000130592	LSP1	11
ENSG00000008196	TFAP2B	6		ENSG00000168907	PLA2G4F	15		ENSG00000131095	GFAP	17
ENSG00000008196	TFAP2B	6		ENSG00000169550	MUC15	11		ENSG00000131149	GSE1	16
ENSG00000008196	TFAP2B	6		ENSG00000169696	ASPSCR1	17		ENSG00000132965	ALOX5AP	13
ENSG00000008196	TFAP2B	6		ENSG00000170290	SLN	11		ENSG00000133315	MACROD1	11
ENSG00000008197	TFAP2D	6		ENSG00000170345	FOS	14		ENSG00000133315	MACROD1	11
ENSG00000008283	CYB561	17		ENSG00000170421	KRT8	12		ENSG00000133315	MACROD1	11
ENSG00000008441	NFIX	19		ENSG00000170423	KRT78	12		ENSG00000135111	TBX3	12
ENSG00000008441	NFIX	19		ENSG00000170430	MGMT	10		ENSG00000135111	TBX3	12
ENSG00000008516	MMP25	16		ENSG00000170430	MGMT	10		ENSG00000135362	PRR5L	11
ENSG00000009709	PAX7	1		ENSG00000170465	KRT6C	12		ENSG00000135709	KIAA0513	16
ENSG00000009709	PAX7	1		ENSG00000170477	KRT4	12		ENSG00000136099	PCDH8	13
ENSG00000011083	SLC6A7	5		ENSG00000171345	KRT19	17		ENSG00000137166	FOXP4	6
ENSG00000011105	TSPAN9	12		ENSG00000171345	KRT19	17		ENSG00000137266	SLC22A23	6
ENSG00000011347	SYT7	11		ENSG00000171401	KRT13	17		ENSG00000137975	CLCA2	1
ENSG00000011347	SYT7	11		ENSG00000171631	P2RY6	11		ENSG00000140067	FAM181A	14
ENSG00000012822	CALCOCO1	12		ENSG00000171729	TMEM51	1		ENSG00000142208	AKT1	14
ENSG00000013619	MAMLD1	X		ENSG00000171940	ZNF217	20		ENSG00000142235	LMTK3	19
ENSG00000014216	CAPN1	11		ENSG00000172382	PRSS27	16		ENSG00000142611	PRDM16	1
ENSG00000016082	ISL1	5		ENSG00000172530	BANP	16		ENSG00000142611	PRDM16	1
ENSG00000016082	ISL1	5		ENSG00000172673	THEMIS	6		ENSG00000143641	GALNT2	1
ENSG00000017483	SLC38A5	X		ENSG00000173862	RP11-89N17.1	7		ENSG00000143850	PLEKHA6	1
ENSG00000017621	MAGIX	X		ENSG00000174125	TLR1	4		ENSG00000144711	IQSEC1	3
ENSG00000018236	CNTN1	12		ENSG00000174792	C4orf26	4		ENSG00000146521	C6orf123	6
ENSG00000019102	VSIG2	11		ENSG00000174915	PTDSS2	11		ENSG00000146910	CNPY1	7
ENSG00000019186	CYP24A1	20		ENSG00000175029	CTBP2	10		ENSG00000146910	CNPY1	7
ENSG00000019485	PRDM11	11		ENSG00000175793	SFN	1		ENSG00000146950	SHROOM2	X
ENSG00000020181	GPR124	8		ENSG00000175866	BAIAP2	17		ENSG00000147394	ZNF185	X
ENSG00000020633	RUNX3	1		ENSG00000175866	BAIAP2	17		ENSG00000148484	RSU1	10
ENSG00000021300	PLEKHB1	11		ENSG00000176171	BNIP3	10		ENSG00000148737	TCF7L2	10
ENSG00000022355	GABRA1	5		ENSG00000176438	SYNE3	14		ENSG00000150403	TMCO3	13
ENSG00000022567	SLC45A4	8		ENSG00000176845	METRNL	17		ENSG00000151240	DIP2C	10
ENSG00000023191	RNH1	11		ENSG00000176845	METRNL	17		ENSG00000151240	DIP2C	10
ENSG00000029534	ANK1	8		ENSG00000176845	METRNL	17		ENSG00000151320	AKAP6	14
ENSG00000029534	ANK1	8		ENSG00000177291	GJD4	10		ENSG00000153531	ADPRHL1	13
ENSG00000032389	TSSC1	2		ENSG00000178078	STAP2	19		ENSG00000153551	CMTM7	3
ENSG00000034053	APBA2	15		ENSG00000178209	PLEC	8		ENSG00000154217	PITPNC1	17
ENSG00000038274	MAT2B	5		ENSG00000178209	PLEC	8		ENSG00000154803	FLCN	17
ENSG00000038382	TRIO	5		ENSG00000178950	GAK	4		ENSG00000155093	PTPRN2	7
ENSG00000038382	TRIO	5		ENSG00000179023	KLHDC7A	1		ENSG00000155093	PTPRN2	7
ENSG00000041988	THAP3	1		ENSG00000179546	HTR1D	1		ENSG00000155974	GRIP1	12
ENSG00000042286	AIFM2	10		ENSG00000180066	C10orf91	10		ENSG00000156515	HK1	10
ENSG00000042493	CAPG	2		ENSG00000180902	D2HGDH	2		ENSG00000157306	RP11-66N24.4	14
ENSG00000043355	ZIC2	13		ENSG00000182771	GRID1	10		ENSG00000157368	IL34	16
ENSG00000043355	ZIC2	13		ENSG00000182871	COL18A1	21		ENSG00000157985	AGAP1	2
ENSG00000043355	ZIC2	13		ENSG00000183128	CALHM3	10		ENSG00000157985	AGAP1	2
ENSG00000047617	ANO2	12		ENSG00000183495	EP400	12		ENSG00000159842	ABR	17
ENSG00000047648	ARHGAP6	X		ENSG00000183734	ASCL2	11		ENSG00000159842	ABR	17
ENSG00000048540	LMO3	12		ENSG00000184363	PKP3	11		ENSG00000160953	MUM1	19
ENSG00000048740	CELF2	10		ENSG00000184574	LPAR5	12		ENSG00000162105	SHANK2	11
ENSG00000049449	RCN1	11		ENSG00000185070	FLRT2	14		ENSG00000162105	SHANK2	11
ENSG00000049449	RCN1	11		ENSG00000185269	NOTUM	17		ENSG00000162490	DRAXIN	1
ENSG00000049449	RCN1	11		ENSG00000185332	TMEM105	17		ENSG00000163009	C2orf48	2
ENSG00000052850	ALX4	11		ENSG00000185340	GAS2L1	22		ENSG00000163995	ABLIM2	4
ENSG00000052850	ALX4	11		ENSG00000185567	AHNAK2	14		ENSG00000164916	FOXK1	7
ENSG00000053328	METTL24	6		ENSG00000185666	SYN3	22		ENSG00000165566	AMER2	13
ENSG00000053438	NNAT	20		ENSG00000186081	KRT5	12		ENSG00000166436	TRIM66	11
ENSG00000053524	MCF2L2	3		ENSG00000186174	BCL9L	11		ENSG00000166619	BLCAP	20
ENSG00000054282	SDCCAG8	1		ENSG00000186452	TMPRSS12	12		ENSG00000166682	TMPRSS5	11
ENSG00000054598	FOXC1	6		ENSG00000186510	CLCNKA	1		ENSG00000167291	TBC1D16	17
ENSG00000054598	FOXC1	6		ENSG00000186567	CEACAM19	19		ENSG00000168000	BSCL2	11
ENSG00000054803	CBLN4	20		ENSG00000186832	KRT16	17		ENSG00000168309	FAM107A	3
ENSG00000056097	ZFR	5		ENSG00000188277	C15orf62	15		ENSG00000168646	AXIN2	17
ENSG00000058335	RASGRF1	15		ENSG00000188508	KRTDAP	19		ENSG00000168658	VWA3B	2
ENSG00000058866	DGKG	3		ENSG00000188643	S100A16	1		ENSG00000168758	SEMA4C	2
ENSG00000058866	DGKG	3		ENSG00000189001	SBSN	19		ENSG00000172765	TMCC1	3
ENSG00000059804	SLC2A3	12		ENSG00000189051	RNF222	17		ENSG00000173838	MARCH10	17
ENSG00000060656	PTPRU	1		ENSG00000189377	CXCL17	19		ENSG00000174945	AMZ1	7
ENSG00000060718	COL11A1	1		ENSG00000196498	NCOR2	12		ENSG00000175697	GPR156	3
ENSG00000061273	HDAC7	12		ENSG00000196526	AFAP1	4		ENSG00000175806	MSRA	8
ENSG00000061918	GUCY1B3	4		ENSG00000196639	HRH1	3		ENSG00000175866	BAIAP2	17
ENSG00000062524	LTK	15		ENSG00000196878	LAMB3	1		ENSG00000175873	AC004840.9	7
ENSG00000063015	SEZ6	17		ENSG00000197122	SRC	20		ENSG00000176658	MYO1D	17
ENSG00000063438	AHRR	5		ENSG00000197122	SRC	20		ENSG00000176956	LY6H	8
ENSG00000064886	CHI3L2	1		ENSG00000197273	GUCA2A	1		ENSG00000178222	RNF212	4
ENSG00000064932	SBNO2	19		ENSG00000197283	SYNGAP1	6		ENSG00000178878	APOLD1	12
ENSG00000065357	DGKA	12		ENSG00000197614	MFAP5	12		ENSG00000178950	GAK	4
ENSG00000065413	ANKRD44	2		ENSG00000197872	FAM49A	2		ENSG00000178950	GAK	4
ENSG00000065833	ME1	6		ENSG00000197971	MBP	18		ENSG00000179456	ZBTB18	1
ENSG00000066230	SLC9A3	5		ENSG00000198517	MAFK	7		ENSG00000179604	CDC42EP4	17
ENSG00000066468	FGFR2	10		ENSG00000199059	MIR135B	1		ENSG00000180592	SKIDA1	10
ENSG00000068001	HYAL2	3		ENSG00000199090	MIR326	11		ENSG00000181541	MAB21L2	4
ENSG00000068650	ATP11A	13		ENSG00000202111	VTRNA1-2	5		ENSG00000182177	ASB18	2
ENSG00000069011	PITX1	5		ENSG00000204228	HSD17B8	6		ENSG00000182185	RAD51B	14
ENSG00000069020	MAST4	5		ENSG00000204267	TAP2	6		ENSG00000182352	C17orf77	17
ENSG00000069482	GAL	11		ENSG00000204305	AGER	6		ENSG00000183020	AP2A2	11
ENSG00000069667	RORA	15		ENSG00000204323	SMIM5	17		ENSG00000183495	EP400	12
ENSG00000069696	DRD4	11		ENSG00000204394	VARS	6		ENSG00000183576	SETD3	14
ENSG00000069696	DRD4	11		ENSG00000204421	LY6G6C	6		ENSG00000183715	OPCML	11
ENSG00000069702	TGFBR3	1		ENSG00000204469	PRRC2A	6		ENSG00000183840	GPR39	2
ENSG00000069974	RAB27A	15		ENSG00000205268	PDE7A	8		ENSG00000184640	2009-09-01	17
ENSG00000070031	SCT	11		ENSG00000206503	HLA-A	6		ENSG00000184985	SORCS2	4
ENSG00000070748	CHAT	10		ENSG00000206557	TRIM71	3		ENSG00000185559	DLK1	14
ENSG00000071575	TRIB2	2		ENSG00000207713	MIR200C	12		ENSG00000186153	WWOX	16
ENSG00000072195	SPEG	2		ENSG00000211455	STK38L	12		ENSG00000186487	MYT1L	2
ENSG00000072315	TRPC5	X		ENSG00000212724	KRTAP2-3	17		ENSG00000187498	COL4A1	13
ENSG00000072422	RHOBTB1	10		ENSG00000213676	ATF6B	6		ENSG00000187555	USP7	16
ENSG00000072786	STK10	5		ENSG00000213676	ATF6B	6		ENSG00000188011	CXXC11	2
ENSG00000072832	CRMP1	4		ENSG00000213995	CARKD	13		ENSG00000189319	FAM53B	10
ENSG00000073008	PVR	19		ENSG00000214026	MRPL23	11		ENSG00000196517	SLC6A9	1
ENSG00000074317	SNCB	5		ENSG00000214026	MRPL23	11		ENSG00000197921	HES5	1
ENSG00000074527	NTN4	12		ENSG00000216090	MIR937	8		ENSG00000197971	MBP	18
ENSG00000074590	NUAK1	12		ENSG00000219681	RP11-191A15.4	6		ENSG00000198221	MLLT4-AS1	6
ENSG00000074657	ZNF532	18		ENSG00000222727	RNU4-64P	4		ENSG00000198732	SMOC1	14
ENSG00000074855	ANO8	19		ENSG00000224097	RP11-472B18.1	4		ENSG00000198752	CDC42BPB	14
ENSG00000075891	PAX2	10		ENSG00000224652	AC139666.1	3		ENSG00000198937	CCDC167	6
ENSG00000075891	PAX2	10		ENSG00000226321	AC104809.3	2		ENSG00000201026	Y_RNA	5
ENSG00000075891	PAX2	10		ENSG00000226416	MRPL23-AS1	11		ENSG00000201723	Y_RNA	18
ENSG00000076864	RAP1GAP	1		ENSG00000226455	RP3-512E2.2	6		ENSG00000204653	ASPDH	19
ENSG00000077092	RARB	3		ENSG00000226526	RP1-37C10.3	1		ENSG00000207061	Y_RNA	7
ENSG00000077327	SPAG6	10		ENSG00000226762	RP11-298E9.6	10		ENSG00000207087	U6	2
ENSG00000077327	SPAG6	10		ENSG00000227101	RP11-433J20.2	10		ENSG00000207955	MIR219-2	9
ENSG00000077420	APBB1IP	10		ENSG00000228224	NACAP1	8		ENSG00000207973	MIR589	7
ENSG00000077616	NAALAD2	11		ENSG00000232040	SCAND3	6		ENSG00000215386	LINC00478	21
ENSG00000077943	ITGA8	10		ENSG00000233321	RP11-482E14.1	10		ENSG00000216002	AC092576.1	2
ENSG00000078043	PIAS2	18		ENSG00000234091	RP11-353M9.1	10		ENSG00000222244	RNA5SP431	16
ENSG00000078070	MCCC1	3		ENSG00000234616	JRK	8		ENSG00000223299	RN7SKP108	14
ENSG00000078304	PPP2R5C	14		ENSG00000235863	B3GALT4	6		ENSG00000223944	RP5-1180C18.1	1
ENSG00000078328	RBFOX1	16		ENSG00000235863	B3GALT4	6		ENSG00000224407	RP5-956O18.3	1
ENSG00000078328	RBFOX1	16		ENSG00000236384	LINC00479	21		ENSG00000225493	AC092619.1	2
ENSG00000078399	HOXA9	7		ENSG00000236682	AC068282.3	2		ENSG00000225879	RP3-495K2.3	6
ENSG00000078725	DBC1	9		ENSG00000236892	RP11-482E14.2	10		ENSG00000226762	RP11-298E9.6	10
ENSG00000080503	SMARCA2	9		ENSG00000237441	RGL2	6		ENSG00000227338	RP11-195B3.1	10
ENSG00000081087	OSTM1	6		ENSG00000237649	KIFC1	6		ENSG00000227500	SCAMP4	19
ENSG00000081087	OSTM1	6		ENSG00000241106	HLA-DOB	6		ENSG00000228789	HCG22	6
ENSG00000081087	OSTM1	6		ENSG00000241404	EGFL8	6		ENSG00000229261	RP11-227H15.4	10
ENSG00000081277	PKP1	1		ENSG00000244355	LY6G6D	6		ENSG00000229414	KCNQ1-AS1	11
ENSG00000081803	CADPS2	7		ENSG00000245864	CTC-467M3.1	5		ENSG00000229605	RP11-492M23.2	10
ENSG00000081985	IL12RB2	1		ENSG00000246731	CTD-2514K5.2	17		ENSG00000230627	RP1-155D22.1	6
ENSG00000082684	SEMA5B	3		ENSG00000248167	TRIM39-RPP21	6		ENSG00000230725	RP4-738P15.1	20
ENSG00000083857	FAT1	4		ENSG00000253270	RP11-1105O14.1	8		ENSG00000232591	RP5-1031D4.2	10
ENSG00000084636	COL16A1	1		ENSG00000253313	C1orf210	1		ENSG00000233077	RP11-290F20.2	20
ENSG00000084674	APOB	2		ENSG00000254896	OPCML-IT1	11		ENSG00000233082	AC073094.4	7
ENSG00000085276	MECOM	3		ENSG00000255050	RP11-661A12.9	8		ENSG00000234210	AC006372.4	7
ENSG00000085276	MECOM	3		ENSG00000255274	TMPRSS4-AS1	11		ENSG00000235726	AC010148.1	2
ENSG00000086475	SEPHS1	10		ENSG00000255874	LINC00346	13		ENSG00000236856	AC105393.1	2
ENSG00000086504	MRPL28	16		ENSG00000257923	CUX1	7		ENSG00000237232	ZNF295-AS1	21
ENSG00000086991	NOX4	11		ENSG00000258659	TRIM34	11		ENSG00000239718	HLTF-AS1	3
ENSG00000087266	SH3BP2	4		ENSG00000258929	RP11-58E21.3	14		ENSG00000244459	RP11-1398P2.1	4
ENSG00000087460	GNAS	20		ENSG00000259120	SMIM6	17		ENSG00000244459	RP11-1398P2.1	4
ENSG00000087460	GNAS	20		ENSG00000259264	RP11-60L3.1	15		ENSG00000249631	RP11-281P23.2	4
ENSG00000087460	GNAS	20		ENSG00000259341	RP11-20G13.1	15		ENSG00000249808	CTD-2029E14.1	5
ENSG00000087494	PTHLH	12		ENSG00000260868	RP11-394I13.1	2		ENSG00000251575	CTD-2170G1.2	5
ENSG00000087510	TFAP2C	20		ENSG00000262185	RP11-462G12.1	16		ENSG00000254921	RP11-236J17.6	11
ENSG00000087510	TFAP2C	20		ENSG00000263017	RP11-356I18.1	17		ENSG00000256560	RP11-256L11.1	12
ENSG00000089041	P2RX7	12		ENSG00000265888	RP11-408H20.2	18		ENSG00000257271	KIRREL3-AS1	11
ENSG00000089094	KDM2B	12		ENSG00000266905	RP11-1058N17.1	18		ENSG00000259757	RP11-129I19.2	5
ENSG00000089169	RPH3A	12		ENSG00000267709	AC024592.9	19		ENSG00000259757	RP11-129I19.2	5
ENSG00000089225	TBX5	12		ENSG00000269068	RP11-256I23.2	2		ENSG00000260102	RP11-315H15.2	13
ENSG00000089820	ARHGAP4	X		Umbilical Cord hypermethylated				ENSG00000260422	RP1-155D22.2	6
ENSG00000089876	DHX32	10		ENSG00000105996	HOXA2	7		ENSG00000260496	RP11-161M6.3	16
ENSG00000090238	YPEL3	16		ENSG00000106004	HOXA5	7		ENSG00000260664	AC004158.3	16
ENSG00000090975	PITPNM2	12		ENSG00000106038	EVX1	7		ENSG00000261070	RP11-554A11.8	11
ENSG00000091009	RBM27	5		ENSG00000111046	MYF6	12		ENSG00000264203	AC092377.1	16
ENSG00000091009	RBM27	5		ENSG00000113196	HAND1	5		ENSG00000265977	AL450307.2	10
ENSG00000091010	POU4F3	5		ENSG00000121075	TBX4	17		ENSG00000268310	AC087645.1	17
ENSG00000091656	ZFHX4	8		ENSG00000123364	HOXC13	12		ENSG00000268953	AC020952.1	19
ENSG00000091664	SLC17A6	11		ENSG00000123407	HOXC12	12		ENSG00000270124	RP11-118F19.1	16
ENSG00000091704	CPA1	7		ENSG00000123407	HOXC12	12		ENSG00000270935	XXbac-BPGBPG24O18.1	6
ENSG00000092607	TBX15	1		ENSG00000128709	HOXD9	2		Skin hypermethylated
ENSG00000092607	TBX15	1		ENSG00000128710	HOXD10	2		ENSG00000113430	IRX4	5
ENSG00000092607	TBX15	1		ENSG00000128710	HOXD10	2		ENSG00000159387	IRX6	16
ENSG00000092847	AGO1	1		ENSG00000128714	HOXD13	2		ENSG00000164093	PITX2	4
ENSG00000093072	CECR1	22		ENSG00000156466	GDF6	8		ENSG00000168779	SHOX2	3
ENSG00000094914	AAAS	12		ENSG00000156466	GDF6	8		ENSG00000170370	EMX2	10
ENSG00000094916	CBX5	12		ENSG00000174279	EVX2	2		ENSG00000205358	MT1H	16
ENSG00000095713	CRTAC1	10		ENSG00000180818	HOXC10	12		ENSG00000249743	RP11-60A8.1	5
ENSG00000099284	H2AFY2	10		ENSG00000198353	HOXC4	12		Skin hypomethylated
ENSG00000099284	H2AFY2	10		ENSG00000228630	HOTAIR	12		ENSG00000002822	MAD1L1	7
ENSG00000099364	FBXL19	16		ENSG00000233611	AC079135.1	2		ENSG00000107902	LHPP	10
ENSG00000099866	MADCAM1	19		ENSG00000237149	ZNF503-AS2	10		ENSG00000131634	TMEM204	16
ENSG00000099991	CABIN1	22		ENSG00000242207	HOXB-AS4	17		ENSG00000140948	ZCCHC14	16
ENSG00000100055	CYTH4	22		ENSG00000243766	HOTTIP	7		ENSG00000168575	SLC20A2	8
ENSG00000100207	TCF20	22		ENSG00000246627	CACNA1C-AS1	12		ENSG00000175711	B3GNTL1	17
ENSG00000100302	RASD2	22		ENSG00000249641	HOXC-AS5	12		Eye hypermethylated
ENSG00000100341	PNPLA5	22		ENSG00000253405	EVX1-AS	7		ENSG00000160111	CPAMD8	19
ENSG00000100346	CACNA1I	22		ENSG00000254369	HOXA-AS3	7		ENSG00000229950	RP1-290I10.6	6
ENSG00000100346	CACNA1I	22		ENSG00000259663	CTD-2314G24.2	5		Eye hypomethylated
ENSG00000100526	CDKN3	14		Umbilical Cord hypomethylated				ENSG00000255073	ZFP91-CNTF	11
ENSG00000100599	RIN3	14		ENSG00000108821	COL1A1	17		Intestine hypermethylated
ENSG00000100889	PCK2	14		ENSG00000118515	SGK1	6		ENSG00000109654	TRIM2	4
ENSG00000100918	REC8	14		ENSG00000118729	CASQ2	1		ENSG00000119139	TJP2	9
ENSG00000101194	SLC17A9	20		ENSG00000124915	RP11-467L20.10	11		ENSG00000163735	CXCL5	4
ENSG00000101200	AVP	20		ENSG00000151474	FRMD4A	10		ENSG00000204385	SLC44A4	6
ENSG00000101222	SPEF1	20		ENSG00000186329	TMEM212	3		ENSG00000233101	HOXB-AS3	17
ENSG00000101282	RSPO4	20		ENSG00000249898	CTD-2541M15.1	8		Intestine hypomethylated
ENSG00000101292	PROKR2	20		ENSG00000265399	RP13-270P17.2	18		ENSG00000083857	FAT1	4
ENSG00000101384	JAG1	20		Brain hypermethylated				ENSG00000128191	DGCR8	22
ENSG00000101405	OXT	20		ENSG00000007372	PAX6	11		ENSG00000160182	TFF1	21
ENSG00000101440	ASIP	20		ENSG00000007372	PAX6	11		ENSG00000164916	FOXK1	7
ENSG00000101463	SYNDIG1	20		ENSG00000007384	RHBDF1	16		Liver hypermethylated
ENSG00000101489	CELF4	18		ENSG00000049449	RCN1	11		ENSG00000004866	ST7	7
ENSG00000101489	CELF4	18		ENSG00000067066	SP100	2		ENSG00000005844	ITGAL	16
ENSG00000101489	CELF4	18		ENSG00000067182	TNFRSF1A	12		ENSG00000014914	MTMR11	1
ENSG00000101493	ZNF516	18		ENSG00000081087	OSTM1	6		ENSG00000023892	DEF6	6
ENSG00000101542	CDH20	18		ENSG00000081803	CADPS2	7		ENSG00000064042	LIMCH1	4
ENSG00000101746	NOL4	18		ENSG00000089116	LHX5	12		ENSG00000066336	SPI1	11
ENSG00000101850	GPR143	X		ENSG00000089116	LHX5	12		ENSG00000067057	PFKP	10
ENSG00000102316	MAGED2	X		ENSG00000090006	LTBP4	19		ENSG00000073146	MOV10L1	22
ENSG00000102466	FGF14	13		ENSG00000111321	LTBR	12		ENSG00000073711	PPP2R3A	3
ENSG00000102466	FGF14	13		ENSG00000112333	NR2E1	6		ENSG00000074370	ATP2A3	17
ENSG00000102678	FGF9	13		ENSG00000112343	TRIM38	6		ENSG00000075391	RASAL2	1
ENSG00000102755	FLT1	13		ENSG00000115266	APC2	19		ENSG00000076662	ICAM3	19
ENSG00000102870	ZNF629	16		ENSG00000119547	ONECUT2	18		ENSG00000093072	CECR1	22
ENSG00000102878	HSF4	16		ENSG00000119559	C19orf25	19		ENSG00000095370	SH2D3C	9
ENSG00000102924	CBLN1	16		ENSG00000127585	FBXL16	16		ENSG00000100364	KIAA0930	22
ENSG00000102924	CBLN1	16		ENSG00000132256	TRIM5	11		ENSG00000104894	CD37	19
ENSG00000102924	CBLN1	16		ENSG00000134438	RAX	18		ENSG00000105122	RASAL3	19
ENSG00000102935	ZNF423	16		ENSG00000134871	COL4A2	13		ENSG00000105997	HOXA3	7
ENSG00000103034	NDRG4	16		ENSG00000135454	B4GALNT1	12		ENSG00000106004	HOXA5	7
ENSG00000103241	FOXF1	16		ENSG00000143195	ILDR2	1		ENSG00000106327	TFR2	7
ENSG00000103449	SALL1	16		ENSG00000148704	VAX1	10		ENSG00000112137	PHACTR1	6
ENSG00000103449	SALL1	16		ENSG00000148704	VAX1	10		ENSG00000112137	PHACTR1	6
ENSG00000103449	SALL1	16		ENSG00000153266	FEZF2	3		ENSG00000113100	CDH9	5
ENSG00000103490	PYCARD	16		ENSG00000153266	FEZF2	3		ENSG00000117400	MPL	1
ENSG00000103496	STX4	16		ENSG00000154930	ACSS1	20		ENSG00000119669	IRF2BPL	14
ENSG00000104044	OCA2	15		ENSG00000157833	GAREML	2		ENSG00000122786	CALD1	7
ENSG00000104177	MYEF2	15		ENSG00000166159	LRTM2	12		ENSG00000123329	ARHGAP9	12
ENSG00000104371	DKK4	8		ENSG00000167011	NAT16	7		ENSG00000124313	IQSEC2	X
ENSG00000104375	STK3	8		ENSG00000175920	DOK7	4		ENSG00000124490	CRISP2	6
ENSG00000104375	STK3	8		ENSG00000177542	SLC25A22	11		ENSG00000125378	BMP4	14
ENSG00000104447	TRPS1	8		ENSG00000185404	SP140L	2		ENSG00000127124	HIVEP3	1
ENSG00000104635	SLC39A14	8		ENSG00000188766	SPRED3	19		ENSG00000128805	ARHGAP22	10
ENSG00000104731	KLHDC4	16		ENSG00000198797	FAM5B	1		ENSG00000129353	SLC44A2	19
ENSG00000104783	KCNN4	19		ENSG00000204347	BTBD17	17		ENSG00000135439	AGAP2	12
ENSG00000104881	PPP1R13L	19		ENSG00000205143	ARID3C	9		ENSG00000135439	AGAP2	12
ENSG00000104894	CD37	19		ENSG00000207816	MIR124-2	8		ENSG00000138653	NDST4	4
ENSG00000105131	EPHX3	19		ENSG00000214106	AC093726.6	7		ENSG00000138829	FBN2	5
ENSG00000105204	DYRK1B	19		ENSG00000222009	BTBD19	1		ENSG00000141905	NFIC	19
ENSG00000105204	DYRK1B	19		ENSG00000227757	AP000282.2	21		ENSG00000142347	MYO1F	19
ENSG00000105219	CNTD2	19		ENSG00000236817	RP11-978I15.10	1		ENSG00000142765	SYTL1	1
ENSG00000105251	SHD	19		ENSG00000241472	PTPRG-AS1	3		ENSG00000147485	PXDNL	8
ENSG00000105255	FSD1	19		ENSG00000245864	CTC-467M3.1	5		ENSG00000150347	ARID5B	10
ENSG00000105270	CLIP3	19		ENSG00000248550	OTX2-AS1	14		ENSG00000155130	MARCKS	6
ENSG00000105287	PRKD2	19		ENSG00000252896	AC067957.1	2		ENSG00000155506	LARP1	5
ENSG00000105339	DENND3	8		ENSG00000254377	RP11-32K4.2	8		ENSG00000159753	RLTPR	16
ENSG00000105357	MYH14	19		ENSG00000255571	CTD-2335A18.1	15		ENSG00000162426	SLC45A1	1
ENSG00000105371	ICAM4	19		ENSG00000255571	CTD-2335A18.1	15		ENSG00000162711	NLRP3	1
ENSG00000105397	TYK2	19		ENSG00000259439	RP11-89K21.1	2		ENSG00000163348	PYGO2	1
ENSG00000105426	PTPRS	19		ENSG00000267909	CCDC177	14		ENSG00000164897	TMUB1	7
ENSG00000105639	JAK3	19		ENSG00000270163	RP11-1085N6.6	14		ENSG00000166126	AMN	14
ENSG00000105662	CRTC1	19		ENSG00000270163	RP11-1085N6.6	14		ENSG00000168010	ATG16L2	11
ENSG00000105664	COMP	19		Brain hypomethylated				ENSG00000169220	RGS14	5
ENSG00000105707	HPN	19		ENSG00000032389	TSSC1	2		ENSG00000171453	POLR1C	6
ENSG00000105880	DLX5	7		ENSG00000032389	TSSC1	2		ENSG00000173327	MAP3K11	11
ENSG00000105880	DLX5	7		ENSG00000041515	MYO16	13		ENSG00000178882	FAM101A	12
ENSG00000105989	WNT2	7		ENSG00000048740	CELF2	10		ENSG00000180448	HMHA1	19
ENSG00000106031	HOXA13	7		ENSG00000068024	HDAC4	2		ENSG00000180697	C3orf22	3
ENSG00000106069	CHN2	7		ENSG00000068024	HDAC4	2		ENSG00000182326	C1S	12
ENSG00000106244	PDAP1	7		ENSG00000070808	CAMK2A	5		ENSG00000183346	C10orf107	10
ENSG00000106341	PPP1R17	7		ENSG00000073331	ALPK1	4		ENSG00000184922	FMNL1	17
ENSG00000106346	USP42	7		ENSG00000075290	WNT8B	10		ENSG00000185133	INPP5J	22
ENSG00000106460	TMEM106B	7		ENSG00000086504	MRPL28	16		ENSG00000185650	ZFP36L1	14
ENSG00000106483	SFRP4	7		ENSG00000104112	SCG3	15		ENSG00000185989	RASA3	13
ENSG00000106484	MEST	7		ENSG00000107938	C10orf137	10		ENSG00000187147	RNF220	1
ENSG00000106511	MEOX2	7		ENSG00000108001	EBF3	10		ENSG00000188038	NRN1L	16
ENSG00000106538	RARRES2	7		ENSG00000110092	CCND1	11		ENSG00000189337	KAZN	1
ENSG00000106615	RHEB	7		ENSG00000111249	CUX2	12		ENSG00000196126	HLA-DRB1	6
ENSG00000106689	LHX2	9		ENSG00000112137	PHACTR1	6		ENSG00000196189	SEMA4A	1
ENSG00000106689	LHX2	9		ENSG00000112530	PACRG	6		ENSG00000196338	NLGN3	X
ENSG00000106852	LHX6	9		ENSG00000114805	PLCH1	3		ENSG00000197971	MBP	18
ENSG00000107736	CDH23	10		ENSG00000117419	ERI3	1		ENSG00000198517	MAFK	7
ENSG00000107736	CDH23	10		ENSG00000120094	HOXB1	17		ENSG00000204767	FAM196B	5
ENSG00000107742	SPOCK2	10		ENSG00000125246	CLYBL	13		ENSG00000205744	DENND1C	19
ENSG00000107796	ACTA2	10		ENSG00000125257	ABCC4	13		ENSG00000214145	RP11-513G11.1	3
ENSG00000107807	TLX1	10		ENSG00000129422	MTUS1	8		ENSG00000220008	LINGO3	19
ENSG00000107807	TLX1	10		ENSG00000132334	PTPRE	10		ENSG00000223865	HLA-DPB1	6
ENSG00000107819	SFXN3	10		ENSG00000133315	MACROD1	11		ENSG00000224429	LINC00422	13
ENSG00000107821	KAZALD1	10		ENSG00000134769	DTNA	18		ENSG00000234577	SYNE1-AS1	6
ENSG00000107831	FGF8	10		ENSG00000137166	FOXP4	6		ENSG00000244242	IFITM10	11
ENSG00000107833	NPM3	10		ENSG00000137285	TUBB2B	6		ENSG00000248206	RP11-739P1.2	4
ENSG00000107864	CPEB3	10		ENSG00000137642	SORL1	11		ENSG00000251322	SHANK3	22
ENSG00000107957	SH3PXD2A	10		ENSG00000142611	PRDM16	1		ENSG00000253552	HOXA-AS2	7
ENSG00000108018	SORCS1	10		ENSG00000142611	PRDM16	1		ENSG00000253552	HOXA-AS2	7
ENSG00000108021	FAM208B	10		ENSG00000144711	IQSEC1	3		ENSG00000255240	RP11-142C4.6	11
ENSG00000108270	AATF	17		ENSG00000150403	TMCO3	13		ENSG00000257582	RP11-129J12.2	10
ENSG00000108352	RAPGEFL1	17		ENSG00000150672	DLG2	11		Liver hypomethylated
ENSG00000108379	WNT3	17		ENSG00000151320	AKAP6	14		ENSG00000007312	CD79B	17
ENSG00000108439	PNPO	17		ENSG00000152214	RIT2	18		ENSG00000009790	TRAF3IP3	1
ENSG00000108511	HOXB6	17		ENSG00000153930	ANKFN1	17		ENSG00000012124	CD22	19
ENSG00000108557	RAI1	17		ENSG00000155093	PTPRN2	7		ENSG00000013725	CD6	11
ENSG00000108684	ASIC2	17		ENSG00000155974	GRIP1	12		ENSG00000029534	ANK1	8
ENSG00000108753	HNF1B	17		ENSG00000155974	GRIP1	12		ENSG00000066336	SPI1	11
ENSG00000108797	CNTNAP1	17		ENSG00000157985	AGAP1	2		ENSG00000068028	RASSF1	3
ENSG00000109113	RAB34	17		ENSG00000157985	AGAP1	2		ENSG00000087589	CASS4	20
ENSG00000109132	PHOX2B	4		ENSG00000159842	ABR	17		ENSG00000090975	PITPNM2	12
ENSG00000109158	GABRA4	4		ENSG00000162105	SHANK2	11		ENSG00000099985	OSM	22
ENSG00000109182	CWH43	4		ENSG00000162105	SHANK2	11		ENSG00000100099	HPS4	22
ENSG00000109390	NDUFC1	4		ENSG00000162374	ELAVL4	1		ENSG00000101160	CTSZ	20
ENSG00000109390	NDUFC1	4		ENSG00000163050	ADCK3	1		ENSG00000102145	GATA1	X
ENSG00000109610	SOD3	4		ENSG00000163531	NFASC	1		ENSG00000102245	CD40LG	X
ENSG00000109625	CPZ	4		ENSG00000163995	ABLIM2	4		ENSG00000103485	QPRT	16
ENSG00000109654	TRIM2	4		ENSG00000164434	FABP7	6		ENSG00000105610	KLF1	19
ENSG00000109654	TRIM2	4		ENSG00000166682	TMPRSS5	11		ENSG00000106012	IQCE	7
ENSG00000109667	SLC2A9	4		ENSG00000168000	BSCL2	11		ENSG00000106178	CCL24	7
ENSG00000109705	NKX3-2	4		ENSG00000168658	VWA3B	2		ENSG00000110665	C11orf21	11
ENSG00000109705	NKX3-2	4		ENSG00000170430	MGMT	10		ENSG00000110665	C11orf21	11
ENSG00000109705	NKX3-2	4		ENSG00000171811	TTC40	10		ENSG00000113504	SLC12A7	5
ENSG00000109794	FAM149A	4		ENSG00000172568	FNDC9	5		ENSG00000115956	PLEK	2
ENSG00000109851	DBX1	11		ENSG00000175806	MSRA	8		ENSG00000122122	SASH3	X
ENSG00000109851	DBX1	11		ENSG00000175866	BAIAP2	17		ENSG00000123338	NCKAP1L	12
ENSG00000109851	DBX1	11		ENSG00000175866	BAIAP2	17		ENSG00000123405	NFE2	12
ENSG00000109851	DBX1	11		ENSG00000175873	AC004840.9	7		ENSG00000124019	FAM124B	2
ENSG00000109956	B3GAT1	11		ENSG00000176658	MYO1D	17		ENSG00000124201	ZNFX1	20
ENSG00000110090	CPT1A	11		ENSG00000183044	ABAT	16		ENSG00000124762	CDKN1A	6
ENSG00000110090	CPT1A	11		ENSG00000185559	DLK1	14		ENSG00000125910	S1PR4	19
ENSG00000110090	CPT1A	11		ENSG00000186153	WWOX	16		ENSG00000128815	WDFY4	10
ENSG00000110237	ARHGEF17	11		ENSG00000186487	MYT1L	2		ENSG00000129315	CCNT1	12
ENSG00000110446	SLC15A3	11		ENSG00000187686	RP11-687M24.3	11		ENSG00000130589	HELZ2	20
ENSG00000110455	ACCS	11		ENSG00000188674	C2orf80	2		ENSG00000131149	GSE1	16
ENSG00000110680	CALCA	11		ENSG00000189319	FAM53B	10		ENSG00000131446	MGAT1	5
ENSG00000110693	SOX6	11		ENSG00000196132	MYT1	20		ENSG00000131626	PPFIA1	11
ENSG00000110799	VWF	12		ENSG00000196498	NCOR2	12		ENSG00000134917	ADAMTS8	11
ENSG00000110987	BCL7A	12		ENSG00000197177	GPR123	10		ENSG00000135363	LMO2	11
ENSG00000111046	MYF6	12		ENSG00000197406	DIO3	14		ENSG00000135838	NPL	1
ENSG00000111058	ACSS3	12		ENSG00000198937	CCDC167	6		ENSG00000136280	CCM2	7
ENSG00000111058	ACSS3	12		ENSG00000201723	Y_RNA	18		ENSG00000139187	KLRG1	12
ENSG00000111077	TENC1	12		ENSG00000204653	ASPDH	19		ENSG00000143627	PKLR	1
ENSG00000111110	PPM1H	12		ENSG00000204681	GABBR1	6		ENSG00000144218	AFF3	2
ENSG00000111203	ITFG2	12		ENSG00000205325	AC005863.1	17		ENSG00000145423	SFRP2	4
ENSG00000111328	CDK2AP1	12		ENSG00000207087	U6	2		ENSG00000147443	DOK2	8
ENSG00000111328	CDK2AP1	12		ENSG00000215386	LINC00478	21		ENSG00000147804	SLC39A4	8
ENSG00000111432	FZD10	12		ENSG00000225424	RP11-168C9.1	10		ENSG00000148832	PAOX	10
ENSG00000111490	TBC1D30	12		ENSG00000226762	RP11-298E9.6	10		ENSG00000157927	RADIL	7
ENSG00000111728	ST8SIA1	12		ENSG00000227338	RP11-195B3.1	10		ENSG00000158717	RNF166	16
ENSG00000111783	RFX4	12		ENSG00000227338	RP11-195B3.1	10		ENSG00000159618	GPR114	16
ENSG00000111783	RFX4	12		ENSG00000229414	KCNQ1-AS1	11		ENSG00000160087	UBE2J2	1
ENSG00000111799	COL12A1	6		ENSG00000229605	RP11-492M23.2	10		ENSG00000160185	UBASH3A	21
ENSG00000111846	GCNT2	6		ENSG00000230417	LINC00856	10		ENSG00000161265	U2AF1L4	19
ENSG00000111981	ULBP1	6		ENSG00000230627	RP1-155D22.1	6		ENSG00000163156	SCNM1	1
ENSG00000112038	OPRM1	6		ENSG00000231743	RP11-89K18.1	10		ENSG00000164399	IL3	5
ENSG00000112041	TULP1	6		ENSG00000232591	RP5-1031D4.2	10		ENSG00000166947	EPB42	15
ENSG00000112139	MDGA1	6		ENSG00000235726	AC010148.1	2		ENSG00000167895	TMC8	17
ENSG00000112149	CD83	6		ENSG00000237232	ZNF295-AS1	21		ENSG00000168394	TAP1	6
ENSG00000112164	GLP1R	6		ENSG00000238184	AC129929.5	11		ENSG00000168918	INPP5D	2
ENSG00000112183	RBM24	6		ENSG00000244752	CRYBB2	22		ENSG00000169224	GCSAML	1
ENSG00000112238	PRDM13	6		ENSG00000248962	CTD-2287N17.1	5		ENSG00000169704	GP9	3
ENSG00000112238	PRDM13	6		ENSG00000249808	CTD-2029E14.1	5		ENSG00000170027	YWHAG	7
ENSG00000112238	PRDM13	6		ENSG00000253768	CTB-33O18.1	5		ENSG00000172578	KLHL6	3
ENSG00000112246	SIM1	6		ENSG00000254921	RP11-236J17.6	11		ENSG00000175779	C15orf53	15
ENSG00000112246	SIM1	6		ENSG00000256560	RP11-256L11.1	12		ENSG00000177822	AC108142.1	4
ENSG00000112246	SIM1	6		ENSG00000257923	CUX1	7		ENSG00000178685	PARP10	8
ENSG00000112246	SIM1	6		ENSG00000258584	FAM181A-AS1	14		ENSG00000179588	ZFPM1	16
ENSG00000112246	SIM1	6		ENSG00000260102	RP11-315H15.2	13		ENSG00000185245	GP1BA	17
ENSG00000112246	SIM1	6		ENSG00000260422	RP1-155D22.2	6		ENSG00000186654	PRR5	22
ENSG00000112297	AIM1	6		ENSG00000260496	RP11-161M6.3	16		ENSG00000188603	CLN3	16
ENSG00000112333	NR2E1	6		ENSG00000260664	AC004158.3	16		ENSG00000188822	CNR2	1
ENSG00000112333	NR2E1	6		ENSG00000261070	RP11-554A11.8	11		ENSG00000189430	NCR1	19
ENSG00000112333	NR2E1	6		ENSG00000264989	AL136302.1	13		ENSG00000196188	CTSE	1
ENSG00000112541	PDE10A	6		ENSG00000270124	RP11-118F19.1	16		ENSG00000196209	SIRPB2	20
ENSG00000112562	SMOC2	6		Skin hypermethylated				ENSG00000196715	VKORC1L1	7
ENSG00000112651	MRPL2	6		ENSG00000050767	COL23A1	5		ENSG00000197993	KEL	7
ENSG00000112699	GMDS	6		ENSG00000104881	PPP1R13L	19		ENSG00000198704	GPX6	6
ENSG00000112769	LAMA4	6		ENSG00000113273	ARSB	5		ENSG00000204472	AIF1	6
ENSG00000112837	TBX18	6		ENSG00000113430	IRX4	5		ENSG00000204560	DHX16	6
ENSG00000112837	TBX18	6		ENSG00000113430	IRX4	5		ENSG00000204580	DDR1	6
ENSG00000112837	TBX18	6		ENSG00000119042	SATB2	2		ENSG00000213658	LAT	16
ENSG00000112874	NUDT12	5		ENSG00000121742	GJB6	13		ENSG00000213722	DDAH2	6
ENSG00000113083	LOX	5		ENSG00000125813	PAX1	20		ENSG00000215022	RP1-257A7.4	6
ENSG00000113196	HAND1	5		ENSG00000136944	LMX1B	9		ENSG00000231621	AC013264.2	2
ENSG00000113196	HAND1	5		ENSG00000158292	GPR153	1		ENSG00000240288	GHRLOS	3
ENSG00000113231	PDE8B	5		ENSG00000163064	EN1	2		ENSG00000242252	BGLAP	1
ENSG00000113248	PCDHB15	5		ENSG00000163064	EN1	2		ENSG00000255197	RP11-750H9.5	11
ENSG00000113262	GRM6	5		ENSG00000163064	EN1	2		ENSG00000256706	RP5-1096D14.3	12
ENSG00000113296	THBS4	5		ENSG00000168779	SHOX2	3		ENSG00000257221	RP11-689B22.2	12
ENSG00000113361	CDH6	5		ENSG00000170549	IRX1	5		ENSG00000257607	RP11-449P15.1	7
ENSG00000113389	NPR3	5		ENSG00000170549	IRX1	5		ENSG00000260719	AC009133.17	16
ENSG00000113430	IRX4	5		ENSG00000177508	IRX3	16		ENSG00000264066	MIR4732	17
ENSG00000113430	IRX4	5		ENSG00000184486	POU3F2	6		ENSG00000265206	hsa-mir-142	17
ENSG00000113430	IRX4	5		ENSG00000204084	INPP5B	1		ENSG00000271820	NA	NA
ENSG00000113448	PDE4D	5		ENSG00000248736	RP11-35O7.1	5		Lung hypermethylated
ENSG00000113721	PDGFRB	5		ENSG00000258910	RP11-19E11.1	2		ENSG00000233101	HOXB-AS3	17
ENSG00000113722	CDX1	5		ENSG00000259603	CTD-2012M11.3	5		Lung hypomethylated
ENSG00000114124	GRK7	3		Skin hypomethylated				ENSG00000081760	AACS	12
ENSG00000114251	WNT5A	3		ENSG00000002822	MAD1L1	7		ENSG00000105339	DENND3	8
ENSG00000114251	WNT5A	3		ENSG00000120471	TP53AIP1	11		ENSG00000142611	PRDM16	1
ENSG00000114251	WNT5A	3		ENSG00000129657	SEC14L1	17		ENSG00000236892	RP11-482E14.2	10
ENSG00000114270	COL7A1	3		ENSG00000145934	TENM2	5		Pancreas hypermethylated
ENSG00000114279	FGF12	3		ENSG00000155093	PTPRN2	7		ENSG00000172987	HPSE2	10
ENSG00000114654	EFCC1	3		ENSG00000171811	TTC40	10		ENSG00000243479	RP5-1121A15.1	7
ENSG00000114790	ARHGEF26	3		ENSG00000175711	B3GNTL1	17		ENSG00000243479	RP5-1121A15.1	7
ENSG00000114861	FOXP1	3		ENSG00000177614	PGBD5	1		Pancreas hypomethylated
ENSG00000114993	RTKN	2		ENSG00000182870	GALNT9	12		ENSG00000066739	ATG2B	14
ENSG00000115159	GPD2	2		ENSG00000204681	GABBR1	6		ENSG00000134644	PUM1	1
ENSG00000115194	SLC30A3	2		ENSG00000204681	GABBR1	6		Stomach hypermethylated
ENSG00000115239	GPR75-ASB3	2		ENSG00000230710	LINC00332	13		ENSG00000109705	NKX3-2	4
ENSG00000115295	CLIP4	2		ENSG00000253608	RP11-770E5.1	8		Adrenal hypermethylated
ENSG00000115297	TLX2	2		ENSG00000260102	RP11-315H15.2	13		ENSG00000006534	ALDH3B1	11
ENSG00000115461	IGFBP5	2		Intestine hypermethylated				ENSG00000010278	CD9	12
ENSG00000115507	OTX1	2		ENSG00000106460	TMEM106B	7		ENSG00000011028	MRC2	17
ENSG00000115507	OTX1	2		ENSG00000171766	GATM	15		ENSG00000022567	SLC45A4	8
ENSG00000115596	WNT6	2		ENSG00000225556	C2CD4D	1		ENSG00000025434	NR1H3	11
ENSG00000115596	WNT6	2		Intestine hypomethylated				ENSG00000053524	MCF2L2	3
ENSG00000115598	IL1RL2	2		ENSG00000083857	FAT1	4		ENSG00000062038	CDH3	16
ENSG00000115756	HPCAL1	2		ENSG00000164916	FOXK1	7		ENSG00000064932	SBNO2	19
ENSG00000115844	DLX2	2		ENSG00000254863	RP11-831A10.2	11		ENSG00000068615	REEP1	2
ENSG00000115902	SLC1A4	2		Liver hypermethylated				ENSG00000080824	HSP90AA1	14
ENSG00000116035	VAX2	2		ENSG00000008083	JARID2	6		ENSG00000085741	WNT11	11
ENSG00000116035	VAX2	2		ENSG00000020633	RUNX3	1		ENSG00000087077	TRIP6	7
ENSG00000116106	EPHA4	2		ENSG00000038382	TRIO	5		ENSG00000091972	CD200	3
ENSG00000116128	BCL9	1		ENSG00000075391	RASAL2	1		ENSG00000101160	CTSZ	20
ENSG00000116132	PRRX1	1		ENSG00000077420	APBB1IP	10		ENSG00000101470	TNNC2	20
ENSG00000116157	GPX7	1		ENSG00000093072	CECR1	22		ENSG00000101977	MCF2	X
ENSG00000116213	WRAP73	1		ENSG00000100364	KIAA0930	22		ENSG00000103034	NDRG4	16
ENSG00000116254	CHD5	1		ENSG00000103257	SLC7A5	16		ENSG00000103257	SLC7A5	16
ENSG00000116288	PARK7	1		ENSG00000106327	TFR2	7		ENSG00000109654	TRIM2	4
ENSG00000116544	DLGAP3	1		ENSG00000106346	USP42	7		ENSG00000112530	PACRG	6
ENSG00000116584	ARHGEF2	1		ENSG00000116815	CD58	1		ENSG00000114315	HES1	3
ENSG00000116675	DNAJC6	1		ENSG00000122966	CIT	12		ENSG00000115138	POMC	2
ENSG00000116815	CD58	1		ENSG00000135439	AGAP2	12		ENSG00000126822	PLEKHG3	14
ENSG00000116833	NR5A2	1		ENSG00000178882	FAM101A	12		ENSG00000127418	FGFRL1	4
ENSG00000116833	NR5A2	1		ENSG00000184922	FMNL1	17		ENSG00000130829	DUSP9	X
ENSG00000116833	NR5A2	1		ENSG00000185650	ZFP36L1	14		ENSG00000133612	AGAP3	7
ENSG00000116981	NT5C1A	1		ENSG00000187147	RNF220	1		ENSG00000135111	TBX3	12
ENSG00000116990	MYCL1	1		ENSG00000196498	NCOR2	12		ENSG00000135111	TBX3	12
ENSG00000117016	RIMS3	1		ENSG00000223865	HLA-DPB1	6		ENSG00000136295	TTYH3	7
ENSG00000117154	IGSF21	1		ENSG00000253552	HOXA-AS2	7		ENSG00000136848	DAB2IP	9
ENSG00000117289	TXNIP	1		ENSG00000253552	HOXA-AS2	7		ENSG00000137331	IER3	6
ENSG00000117298	ECE1	1		Liver hypomethylated				ENSG00000137331	IER3	6
ENSG00000117407	ARTN	1		ENSG00000003400	CASP10	2		ENSG00000139219	COL2A1	12
ENSG00000117461	PIK3R3	1		ENSG00000013725	CD6	11		ENSG00000140481	CCDC33	15
ENSG00000117791	MARC2	1		ENSG00000029534	ANK1	8		ENSG00000141574	SECTM1	17
ENSG00000117971	CHRNB4	15		ENSG00000066336	SPI1	11		ENSG00000142910	TINAGL1	1
ENSG00000118231	CRYGD	2		ENSG00000075884	ARHGAP15	2		ENSG00000146674	IGFBP3	7
ENSG00000118298	CA14	1		ENSG00000077984	CST7	20		ENSG00000147256	ARHGAP36	X
ENSG00000118495	PLAGL1	6		ENSG00000090581	GNPTG	16		ENSG00000149591	TAGLN	11
ENSG00000118526	TCF21	6		ENSG00000090975	PITPNM2	12		ENSG00000151650	VENTX	10
ENSG00000118946	PCDH17	13		ENSG00000100099	HPS4	22		ENSG00000152760	TCTEX1D1	1
ENSG00000118946	PCDH17	13		ENSG00000100122	CRYBB1	22		ENSG00000157927	RADIL	7
ENSG00000118971	CCND2	12		ENSG00000101076	HNF4A	20		ENSG00000161649	CD300LG	17
ENSG00000119125	GDA	9		ENSG00000101160	CTSZ	20		ENSG00000164465	DCBLD1	6
ENSG00000119147	C2orf40	2		ENSG00000101265	RASSF2	20		ENSG00000164690	SHH	7
ENSG00000119283	TRIM67	1		ENSG00000102145	GATA1	X		ENSG00000168993	CPLX1	4
ENSG00000119457	SLC46A2	9		ENSG00000103126	AXIN1	16		ENSG00000169427	KCNK9	8
ENSG00000119547	ONECUT2	18		ENSG00000103485	QPRT	16		ENSG00000170190	SLC16A5	17
ENSG00000119718	EIF2B2	14		ENSG00000105610	KLF1	19		ENSG00000171551	ECEL1	2
ENSG00000119737	GPR75	2		ENSG00000105851	PIK3CG	7		ENSG00000173156	RHOD	11
ENSG00000119772	DNMT3A	2		ENSG00000106327	TFR2	7		ENSG00000173535	TNFRSF10C	8
ENSG00000119866	BCL11A	2		ENSG00000109906	ZBTB16	11		ENSG00000173818	ENDOV	17
ENSG00000119973	PRLHR	10		ENSG00000110665	C11orf21	11		ENSG00000173926	MARCH3	5
ENSG00000120093	HOXB3	17		ENSG00000110665	C11orf21	11		ENSG00000174370	C11orf45	11
ENSG00000120093	HOXB3	17		ENSG00000110934	BIN2	12		ENSG00000179456	ZBTB18	1
ENSG00000120093	HOXB3	17		ENSG00000112195	TREML2	6		ENSG00000180316	PNPLA1	6
ENSG00000120093	HOXB3	17		ENSG00000113504	SLC12A7	5		ENSG00000181191	PJA1	X
ENSG00000120093	HOXB3	17		ENSG00000117597	DIEXF	1		ENSG00000182511	FES	15
ENSG00000120093	HOXB3	17		ENSG00000123338	NCKAP1L	12		ENSG00000184007	PTP4A2	1
ENSG00000120094	HOXB1	17		ENSG00000123405	NFE2	12		ENSG00000184009	ACTG1	17
ENSG00000120251	GRIA2	4		ENSG00000124762	CDKN1A	6		ENSG00000184009	ACTG1	17
ENSG00000120329	SLC25A2	5		ENSG00000125910	S1PR4	19		ENSG00000184828	ZBTB7C	18
ENSG00000120659	TNFSF11	13		ENSG00000128815	WDFY4	10		ENSG00000185507	IRF7	11
ENSG00000120907	ADRA1A	8		ENSG00000130589	HELZ2	20		ENSG00000186710	CCDC42B	12
ENSG00000120915	EPHX2	8		ENSG00000131149	GSE1	16		ENSG00000186854	TRABD2A	2
ENSG00000121068	TBX2	17		ENSG00000131355	EMR3	19		ENSG00000204791	CTD-3065J16.6	8
ENSG00000121075	TBX4	17		ENSG00000131626	PPFIA1	11		ENSG00000205361	MT1DP	16
ENSG00000121075	TBX4	17		ENSG00000135838	NPL	1		ENSG00000214063	TSPAN4	11
ENSG00000121207	LRAT	4		ENSG00000139187	KLRG1	12		ENSG00000220875	HIST1H3PS1	6
ENSG00000121361	KCNJ8	12		ENSG00000143627	PKLR	1		ENSG00000224863	RP5-1109J22.2	1
ENSG00000121410	A1BG	19		ENSG00000144711	IQSEC1	3		ENSG00000226321	AC104809.3	2
ENSG00000121413	ZSCAN18	19		ENSG00000144893	MED12L	3		ENSG00000232021	LEF1-AS1	4
ENSG00000121454	LHX4	1		ENSG00000145423	SFRP2	4		ENSG00000233896	RP4-684O24.5	20
ENSG00000121653	MAPK8IP1	11		ENSG00000149571	KIRREL3	11		ENSG00000237614	AC073257.2	2
ENSG00000121753	BAI2	1		ENSG00000157927	RADIL	7		ENSG00000245864	CTC-467M3.1	5
ENSG00000121898	CPXM2	10		ENSG00000159216	RUNX1	21		ENSG00000245864	CTC-467M3.1	5
ENSG00000121904	CSMD2	1		ENSG00000160185	UBASH3A	21		ENSG00000245864	CTC-467M3.1	5
ENSG00000121933	ADORA3	1		ENSG00000161265	U2AF1L4	19		ENSG00000245870	LINC00682	4
ENSG00000122254	HS3ST2	16		ENSG00000162894	FAIM3	1		ENSG00000245870	LINC00682	4
ENSG00000122378	FAM213A	10		ENSG00000163156	SCNM1	1		ENSG00000245870	LINC00682	4
ENSG00000122420	PTGFR	1		ENSG00000164107	HAND2	4		ENSG00000245870	LINC00682	4
ENSG00000122574	WIPF3	7		ENSG00000164399	IL3	5		ENSG00000248659	RP11-263I1.1	3
ENSG00000122584	NXPH1	7		ENSG00000166947	EPB42	15		ENSG00000253736	RP11-779O18.3	5
ENSG00000122584	NXPH1	7		ENSG00000167977	KCTD5	16		ENSG00000256751	RP11-695J4.2	12
ENSG00000122585	NPY	7		ENSG00000168394	TAP1	6		ENSG00000257346	RP11-386G11.8	12
ENSG00000122592	HOXA7	7		ENSG00000169224	GCSAML	1		ENSG00000259264	RP11-60L3.1	15
ENSG00000122592	HOXA7	7		ENSG00000170027	YWHAG	7		ENSG00000259280	RP11-122D10.1	15
ENSG00000122691	TWIST1	7		ENSG00000175779	C15orf53	15		ENSG00000259799	RP11-554A11.9	11
ENSG00000122741	DCAF10	9		ENSG00000177822	AC108142.1	4		ENSG00000266709	RP11-214O1.2	17
ENSG00000122824	NUDT10	X		ENSG00000179144	GIMAP7	7		ENSG00000266821	RP11-6N17.2	17
ENSG00000122877	EGR2	10		ENSG00000179588	ZFPM1	16		ENSG00000270141	TERC	3
ENSG00000122966	CIT	12		ENSG00000186654	PRR5	22		Adrenal hypomethylated
ENSG00000123329	ARHGAP9	12		ENSG00000188822	CNR2	1		ENSG00000011451	WIZ	19
ENSG00000123364	HOXC13	12		ENSG00000189430	NCR1	19		ENSG00000053254	FOXN3	14
ENSG00000123388	HOXC11	12		ENSG00000196188	CTSE	1		ENSG00000107937	GTPBP4	10
ENSG00000123411	IKZF4	12		ENSG00000196715	VKORC1L1	7		ENSG00000114544	SLC41A3	3
ENSG00000123576	ESX1	X		ENSG00000197748	WDR96	10		ENSG00000114770	ABCC5	3
ENSG00000123689	G0S2	1		ENSG00000204264	PSMB8	6		ENSG00000133800	LYVE1	11
ENSG00000124067	SLC12A4	16		ENSG00000204472	AIF1	6		ENSG00000137312	FLOT1	6
ENSG00000124203	ZNF831	20		ENSG00000204614	TRIM40	6		ENSG00000140320	BAHD1	15
ENSG00000124225	PMEPA1	20		ENSG00000213778	HNRNPA1P32	10		ENSG00000140443	IGF1R	15
ENSG00000124237	C20orf85	20		ENSG00000215022	RP1-257A7.4	6		ENSG00000141564	RPTOR	17
ENSG00000124243	BCAS4	20		ENSG00000225407	CTD-2384B11.2	5		ENSG00000141568	FOXK2	17
ENSG00000124440	HIF3A	19		ENSG00000226277	AC105393.2	2		ENSG00000150403	TMCO3	13
ENSG00000124449	IRGC	19		ENSG00000232040	SCAND3	6		ENSG00000159723	AGRP	16
ENSG00000124479	NDP	X		ENSG00000240288	GHRLOS	3		ENSG00000160299	PCNT	21
ENSG00000124610	HIST1H1A	6		ENSG00000257221	RP11-689B22.2	12		ENSG00000167487	KLHL26	19
ENSG00000124678	TCP11	6		ENSG00000264066	MIR4732	17		ENSG00000175470	PPP2R2D	10
ENSG00000124772	CPNE5	6		ENSG00000265206	hsa-mir-142	17		ENSG00000178950	GAK	4
ENSG00000124785	NRN1	6		ENSG00000267265	CTC-550B14.7	19		ENSG00000204463	BAG6	6
ENSG00000124785	NRN1	6		Lung hypermethylated				ENSG00000269936	hsa-mir-145	5
ENSG00000124785	NRN1	6		ENSG00000233101	HOXB-AS3	17		Kidney hypomethylated
ENSG00000125084	WNT1	12		ENSG00000255399	TBX5-AS1	12		ENSG00000015133	CCDC88C	14
ENSG00000125246	CLYBL	13		ENSG00000255399	TBX5-AS1	12		ENSG00000022567	SLC45A4	8
ENSG00000125246	CLYBL	13		Lung hypomethylated				ENSG00000068650	ATP11A	13
ENSG00000125285	SOX21	13		ENSG00000081760	AACS	12		ENSG00000102547	CAB39L	13
ENSG00000125354	2006-09-01	X		ENSG00000091656	ZFHX4	8		ENSG00000110063	DCPS	11
ENSG00000125430	HS3ST3B1	17		ENSG00000105339	DENND3	8		ENSG00000116213	WRAP73	1
ENSG00000125492	BARHL1	9		ENSG00000139370	SLC15A4	12		ENSG00000128731	HERC2	15
ENSG00000125510	OPRL1	20		ENSG00000142611	PRDM16	1		ENSG00000130182	ZSCAN10	16
ENSG00000125618	PAX8	2		ENSG00000187510	PLEKHG7	12		ENSG00000133275	CSNK1G2	19
ENSG00000125675	GRIA3	X		ENSG00000250903	RP1-80B9.2	6		ENSG00000133315	MACROD1	11
ENSG00000125755	SYMPK	19		Pancreas hypermethylated				ENSG00000134871	COL4A2	13
ENSG00000125798	FOXA2	20		ENSG00000122585	NPY	7		ENSG00000137273	FOXF2	6
ENSG00000125798	FOXA2	20		ENSG00000163623	NKX6-1	4		ENSG00000141564	RPTOR	17
ENSG00000125813	PAX1	20		ENSG00000163623	NKX6-1	4		ENSG00000144476	CXCR7	2
ENSG00000125813	PAX1	20		ENSG00000172987	HPSE2	10		ENSG00000148655	C10orf11	10
ENSG00000125813	PAX1	20		ENSG00000243479	RP5-1121A15.1	7		ENSG00000151693	ASAP2	2
ENSG00000125820	NKX2-2	20		ENSG00000243479	RP5-1121A15.1	7		ENSG00000163795	ZNF513	2
ENSG00000125845	BMP2	20		ENSG00000243479	RP5-1121A15.1	7		ENSG00000175470	PPP2R2D	10
ENSG00000125898	FAM110A	20		Pancreas hypomethylated				ENSG00000175711	B3GNTL1	17
ENSG00000126218	F10	13		ENSG00000177542	SLC25A22	11		ENSG00000176349	AC110781.3	7
ENSG00000126259	KIRREL2	19		Stomach hypermethylated				ENSG00000183638	RP1L1	8
ENSG00000126709	IFI6	1		ENSG00000139515	PDX1	13		ENSG00000186860	KRTAP17-1	17
ENSG00000126778	SIX1	14		Adrenal hypermethylated				ENSG00000204209	DAXX	6
ENSG00000126778	SIX1	14		ENSG00000005243	COPZ2	17		ENSG00000230960	RP5-1086L22.1	6
ENSG00000126778	SIX1	14		ENSG00000006534	ALDH3B1	11		ENSG00000248993	HLA-DMB	6
ENSG00000126947	ARMCX1	X		ENSG00000011028	MRC2	17		ENSG00000258598	RP11-260M19.1	14
ENSG00000126950	TMEM35	X		ENSG00000020181	GPR124	8		ENSG00000259757	RP11-129I19.2	5
ENSG00000127152	BCL11B	14		ENSG00000022567	SLC45A4	8		ENSG00000272646	NA	NA
ENSG00000127329	PTPRB	12		ENSG00000025434	NR1H3	11		Muscle + tongue hypermethylated
ENSG00000127377	CRYGN	7		ENSG00000035862	TIMP2	17		ENSG00000104899	AMH	19
ENSG00000127561	SYNGR3	16		ENSG00000036828	CASR	3		ENSG00000138136	LBX1	10
ENSG00000127603	MACF1	1		ENSG00000049540	ELN	7		ENSG00000167476	JSRP1	19
ENSG00000127824	TUBA4A	2		ENSG00000053524	MCF2L2	3		Muscle + tongue hypomethylated
ENSG00000127990	SGCE	7		ENSG00000054598	FOXC1	6		ENSG00000107816	LZTS2	10
ENSG00000127990	SGCE	7		ENSG00000058866	DGKG	3		ENSG00000196689	TRPV1	17
ENSG00000128016	ZFP36	19		ENSG00000062038	CDH3	16		ENSG00000198752	CDC42BPB	14
ENSG00000128052	KDR	4		ENSG00000064932	SBNO2	19		Placenta hypermethylated
ENSG00000128298	BAIAP2L2	22		ENSG00000068615	REEP1	2		ENSG00000000938	FGR	1
ENSG00000128594	LRRC4	7		ENSG00000069399	BCL3	19		ENSG00000002746	HECW1	7
ENSG00000128610	FEZF1	7		ENSG00000069696	DRD4	11		ENSG00000004468	CD38	4
ENSG00000128610	FEZF1	7		ENSG00000075891	PAX2	10		ENSG00000004776	HSPB6	19
ENSG00000128645	HOXD1	2		ENSG00000075891	PAX2	10		ENSG00000004809	SLC22A16	6
ENSG00000128652	HOXD3	2		ENSG00000075891	PAX2	10		ENSG00000004838	ZMYND10	3
ENSG00000128652	HOXD3	2		ENSG00000080824	HSP90AA1	14		ENSG00000004838	ZMYND10	3
ENSG00000128652	HOXD3	2		ENSG00000084636	COL16A1	1		ENSG00000004848	ARX	X
ENSG00000128652	HOXD3	2		ENSG00000085741	WNT11	11		ENSG00000004848	ARX	X
ENSG00000128713	HOXD11	2		ENSG00000087077	TRIP6	7		ENSG00000004948	CALCR	7
ENSG00000128714	HOXD13	2		ENSG00000090661	CERS4	19		ENSG00000004948	CALCR	7
ENSG00000128829	EIF2AK4	15		ENSG00000091622	PITPNM3	17		ENSG00000005379	BZRAP1	17
ENSG00000128917	DLL4	15		ENSG00000091972	CD200	3		ENSG00000006128	TAC1	7
ENSG00000128928	IVD	15		ENSG00000100321	SYNGR1	22		ENSG00000006128	TAC1	7
ENSG00000129116	PALLD	4		ENSG00000101160	CTSZ	20		ENSG00000006194	ZNF263	16
ENSG00000129204	USP6	17		ENSG00000101470	TNNC2	20		ENSG00000006327	TNFRSF12A	16
ENSG00000129451	KLK10	19		ENSG00000103257	SLC7A5	16		ENSG00000006740	ARHGAP44	17
ENSG00000129465	RIPK3	14		ENSG00000103647	CORO2B	15		ENSG00000006747	SCIN	7
ENSG00000129467	ADCY4	14		ENSG00000106366	SERPINE1	7		ENSG00000007372	PAX6	11
ENSG00000129514	FOXA1	14		ENSG00000107821	KAZALD1	10		ENSG00000007372	PAX6	11
ENSG00000129514	FOXA1	14		ENSG00000109255	NMU	4		ENSG00000008196	TFAP2B	6
ENSG00000129654	FOXJ1	17		ENSG00000109654	TRIM2	4		ENSG00000008196	TFAP2B	6
ENSG00000129682	FGF13	X		ENSG00000110076	NRXN2	11		ENSG00000008196	TFAP2B	6
ENSG00000129682	FGF13	X		ENSG00000110987	BCL7A	12		ENSG00000008196	TFAP2B	6
ENSG00000129991	TNNI3	19		ENSG00000112081	SRSF3	6		ENSG00000008197	TFAP2D	6
ENSG00000130182	ZSCAN10	16		ENSG00000112530	PACRG	6		ENSG00000008197	TFAP2D	6
ENSG00000130226	DPP6	7		ENSG00000114315	HES1	3		ENSG00000008516	MMP25	16
ENSG00000130520	LSM4	19		ENSG00000115138	POMC	2		ENSG00000009709	PAX7	1
ENSG00000130529	TRPM4	19		ENSG00000115461	IGFBP5	2		ENSG00000009709	PAX7	1
ENSG00000130540	SULT4A1	22		ENSG00000118298	CA14	1		ENSG00000011347	SYT7	11
ENSG00000130584	ZBTB46	20		ENSG00000124610	HIST1H1A	6		ENSG00000011347	SYT7	11
ENSG00000130649	CYP2E1	10		ENSG00000127418	FGFRL1	4		ENSG00000013293	SLC7A14	3
ENSG00000130675	MNX1	7		ENSG00000127603	MACF1	1		ENSG00000016082	ISL1	5
ENSG00000130675	MNX1	7		ENSG00000128652	HOXD3	2		ENSG00000017621	MAGIX	X
ENSG00000130699	TAF4	20		ENSG00000128652	HOXD3	2		ENSG00000018236	CNTN1	12
ENSG00000130699	TAF4	20		ENSG00000128683	GAD1	2		ENSG00000019186	CYP24A1	20
ENSG00000130700	GATA5	20		ENSG00000129465	RIPK3	14		ENSG00000022355	GABRA1	5
ENSG00000130751	NPAS1	19		ENSG00000130487	KLHDC7B	22		ENSG00000022567	SLC45A4	8
ENSG00000130783	CCDC62	12		ENSG00000131016	AKAP12	6		ENSG00000023191	RNH1	11
ENSG00000130816	DNMT1	19		ENSG00000133612	AGAP3	7		ENSG00000026025	VIM	10
ENSG00000130988	RGN	X		ENSG00000135111	TBX3	12		ENSG00000029534	ANK1	8
ENSG00000131016	AKAP12	6		ENSG00000136273	HUS1	7		ENSG00000029534	ANK1	8
ENSG00000131044	TTLL9	20		ENSG00000136295	TTYH3	7		ENSG00000034053	APBA2	15
ENSG00000131067	GGT7	20		ENSG00000137331	IER3	6		ENSG00000038274	MAT2B	5
ENSG00000131094	C1QL1	17		ENSG00000137331	IER3	6		ENSG00000041988	THAP3	1
ENSG00000131094	C1QL1	17		ENSG00000137474	MYO7A	11		ENSG00000043355	ZIC2	13
ENSG00000131127	ZNF141	4		ENSG00000138031	ADCY3	2		ENSG00000043355	ZIC2	13
ENSG00000131196	NFATC1	18		ENSG00000140274	DUOXA2	15		ENSG00000046889	PREX2	8
ENSG00000131459	GFPT2	5		ENSG00000141574	SECTM1	17		ENSG00000046889	PREX2	8
ENSG00000131620	ANO1	11		ENSG00000142910	TINAGL1	1		ENSG00000047648	ARHGAP6	X
ENSG00000131914	LIN28A	1		ENSG00000143537	ADAM15	1		ENSG00000047662	FAM184B	4
ENSG00000131943	C19orf12	19		ENSG00000143590	EFNA3	1		ENSG00000048540	LMO3	12
ENSG00000131969	ABHD12B	14		ENSG00000146386	ABRACL	6		ENSG00000049319	SRD5A2	2
ENSG00000132005	RFX1	19		ENSG00000146618	FERD3L	7		ENSG00000049449	RCN1	11
ENSG00000132130	LHX1	17		ENSG00000148926	ADM	11		ENSG00000050030	KIAA2022	X
ENSG00000132130	LHX1	17		ENSG00000149591	TAGLN	11		ENSG00000051523	CYBA	16
ENSG00000132329	RAMP1	2		ENSG00000151650	VENTX	10		ENSG00000053108	FSTL4	5
ENSG00000132383	RPA1	17		ENSG00000152760	TCTEX1D1	1		ENSG00000053438	NNAT	20
ENSG00000132510	KDM6B	17		ENSG00000157927	RADIL	7		ENSG00000054803	CBLN4	20
ENSG00000132518	GUCY2D	17		ENSG00000161509	GRIN2C	17		ENSG00000058335	RASGRF1	15
ENSG00000132554	RGS22	8		ENSG00000161509	GRIN2C	17		ENSG00000058335	RASGRF1	15
ENSG00000132561	MATN2	8		ENSG00000161649	CD300LG	17		ENSG00000059804	SLC2A3	12
ENSG00000132622	HSPA12B	20		ENSG00000162496	DHRS3	1		ENSG00000059804	SLC2A3	12
ENSG00000132688	NES	1		ENSG00000163083	INHBB	2		ENSG00000060656	PTPRU	1
ENSG00000132932	ATP8A2	13		ENSG00000164465	DCBLD1	6		ENSG00000060718	COL11A1	1
ENSG00000132938	MTUS2	13		ENSG00000164690	SHH	7		ENSG00000061273	HDAC7	12
ENSG00000133250	ZNF414	19		ENSG00000164690	SHH	7		ENSG00000062524	LTK	15
ENSG00000133256	PDE6B	4		ENSG00000164692	COL1A2	7		ENSG00000063438	AHRR	5
ENSG00000133619	KRBA1	7		ENSG00000164736	SOX17	8		ENSG00000063438	AHRR	5
ENSG00000133937	GSC	14		ENSG00000165495	PKNOX2	11		ENSG00000064886	CHI3L2	1
ENSG00000134030	CTIF	18		ENSG00000165795	NDRG2	14		ENSG00000065413	ANKRD44	2
ENSG00000134121	CHL1	3		ENSG00000165970	SLC6A5	11		ENSG00000065621	GSTO2	10
ENSG00000134138	MEIS2	15		ENSG00000166272	WBP1L	10		ENSG00000065833	ME1	6
ENSG00000134138	MEIS2	15		ENSG00000166949	SMAD3	15		ENSG00000069011	PITX1	5
ENSG00000134201	GSTM5	1		ENSG00000166963	MAP1A	15		ENSG00000069020	MAST4	5
ENSG00000134207	SYT6	1		ENSG00000168243	GNG4	1		ENSG00000069431	ABCC9	12
ENSG00000134369	NAV1	1		ENSG00000168993	CPLX1	4		ENSG00000069482	GAL	11
ENSG00000134369	NAV1	1		ENSG00000169427	KCNK9	8		ENSG00000069696	DRD4	11
ENSG00000134398	ERN2	16		ENSG00000170190	SLC16A5	17		ENSG00000070031	SCT	11
ENSG00000134443	GRP	18		ENSG00000170608	FOXA3	19		ENSG00000070729	CNGB1	16
ENSG00000134595	SOX3	X		ENSG00000171551	ECEL1	2		ENSG00000070748	CHAT	10
ENSG00000134595	SOX3	X		ENSG00000172346	CSDC2	22		ENSG00000070748	CHAT	10
ENSG00000134640	MTNR1B	11		ENSG00000173156	RHOD	11		ENSG00000071575	TRIB2	2
ENSG00000134716	CYP2J2	1		ENSG00000173535	TNFRSF10C	8		ENSG00000072163	LIMS2	2
ENSG00000134769	DTNA	18		ENSG00000173818	ENDOV	17		ENSG00000072195	SPEG	2
ENSG00000134853	PDGFRA	4		ENSG00000173926	MARCH3	5		ENSG00000072195	SPEG	2
ENSG00000134954	ETS1	11		ENSG00000174326	SLC16A11	17		ENSG00000072315	TRPC5	X
ENSG00000134982	APC	5		ENSG00000174370	C11orf45	11		ENSG00000074317	SNCB	5
ENSG00000134986	NREP	5		ENSG00000177685	EFCAB4A	11		ENSG00000074527	NTN4	12
ENSG00000135111	TBX3	12		ENSG00000178235	SLITRK1	13		ENSG00000074590	NUAK1	12
ENSG00000135111	TBX3	12		ENSG00000178814	OPLAH	8		ENSG00000074657	ZNF532	18
ENSG00000135111	TBX3	12		ENSG00000179456	ZBTB18	1		ENSG00000075035	WSCD2	12
ENSG00000135111	TBX3	12		ENSG00000180914	OXTR	3		ENSG00000075340	ADD2	2
ENSG00000135253	KCP	7		ENSG00000182175	RGMA	15		ENSG00000077092	RARB	3
ENSG00000135312	HTR1B	6		ENSG00000182511	FES	15		ENSG00000077327	SPAG6	10
ENSG00000135314	KHDC1	6		ENSG00000182938	OTOP3	17		ENSG00000077327	SPAG6	10
ENSG00000135333	EPHA7	6		ENSG00000183715	OPCML	11		ENSG00000077616	NAALAD2	11
ENSG00000135363	LMO2	11		ENSG00000184007	PTP4A2	1		ENSG00000077943	ITGA8	10
ENSG00000135390	ATP5G2	12		ENSG00000184009	ACTG1	17		ENSG00000078070	MCCC1	3
ENSG00000135406	PRPH	12		ENSG00000184599	FAM19A3	1		ENSG00000078304	PPP2R5C	14
ENSG00000135477	KRT121P	12		ENSG00000184640	2009-09-01	17		ENSG00000078328	RBFOX1	16
ENSG00000135540	NHSL1	6		ENSG00000184828	ZBTB7C	18		ENSG00000078328	RBFOX1	16
ENSG00000135540	NHSL1	6		ENSG00000184937	WT1	11		ENSG00000078399	HOXA9	7
ENSG00000135604	STX11	6		ENSG00000185507	IRF7	11		ENSG00000078399	HOXA9	7
ENSG00000135625	EGR4	2		ENSG00000186710	CCDC42B	12		ENSG00000078725	DBC1	9
ENSG00000135638	EMX1	2		ENSG00000196166	C8orf86	8		ENSG00000079459	FDFT1	8
ENSG00000135678	CPM	12		ENSG00000204060	FOXO6	1		ENSG00000080561	MID2	X
ENSG00000135723	FHOD1	16		ENSG00000204314	PRRT1	6		ENSG00000081087	OSTM1	6
ENSG00000135835	KIAA1614	1		ENSG00000204335	SP5	2		ENSG00000081087	OSTM1	6
ENSG00000135902	CHRND	2		ENSG00000205361	MT1DP	16		ENSG00000081277	PKP1	1
ENSG00000135903	PAX3	2		ENSG00000205517	RGL3	19		ENSG00000081803	CADPS2	7
ENSG00000135905	DOCK10	2		ENSG00000214063	TSPAN4	11		ENSG00000081985	IL12RB2	1
ENSG00000135925	WNT10A	2		ENSG00000220875	HIST1H3PS1	6		ENSG00000082684	SEMA5B	3
ENSG00000135929	CYP27A1	2		ENSG00000224189	HOXD-AS1	2		ENSG00000086991	NOX4	11
ENSG00000136014	USP44	12		ENSG00000224863	RP5-1109J22.2	1		ENSG00000087510	TFAP2C	20
ENSG00000136099	PCDH8	13		ENSG00000225945	RP3-441A12.1	6		ENSG00000087510	TFAP2C	20
ENSG00000136237	RAPGEF5	7		ENSG00000226321	AC104809.3	2		ENSG00000088340	FER1L4	20
ENSG00000136273	HUS1	7		ENSG00000231073	RP11-316M1.3	1		ENSG00000089094	KDM2B	12
ENSG00000136327	NKX2-8	14		ENSG00000231185	AC005592.2	5		ENSG00000089169	RPH3A	12
ENSG00000136490	LIMD2	17		ENSG00000232021	LEF1-AS1	4		ENSG00000089225	TBX5	12
ENSG00000136535	TBR1	2		ENSG00000233896	RP4-684O24.5	20		ENSG00000089820	ARHGAP4	X
ENSG00000136535	TBR1	2		ENSG00000239608	RUVBL1-AS1	3		ENSG00000091009	RBM27	5
ENSG00000136574	GATA4	8		ENSG00000240093	AC093627.12	7		ENSG00000091010	POU4F3	5
ENSG00000136630	HLX	1		ENSG00000240366	RPL36AP45	15		ENSG00000091513	TF	3
ENSG00000136630	HLX	1		ENSG00000242136	RP11-734K21.2	2		ENSG00000091656	ZFHX4	8
ENSG00000136630	HLX	1		ENSG00000245526	LINC00461	5		ENSG00000092607	TBX15	1
ENSG00000136653	RASSF5	1		ENSG00000245526	LINC00461	5		ENSG00000092847	AGO1	1
ENSG00000136709	WDR33	2		ENSG00000245526	LINC00461	5		ENSG00000093010	COMT	22
ENSG00000136732	GYPC	2		ENSG00000245864	CTC-467M3.1	5		ENSG00000094916	CBX5	12
ENSG00000136842	TMOD1	9		ENSG00000245870	LINC00682	4		ENSG00000095713	CRTAC1	10
ENSG00000136848	DAB2IP	9		ENSG00000245870	LINC00682	4		ENSG00000099284	H2AFY2	10
ENSG00000136859	ANGPTL2	9		ENSG00000245870	LINC00682	4		ENSG00000099860	GADD45B	19
ENSG00000136944	LMX1B	9		ENSG00000245870	LINC00682	4		ENSG00000099991	CABIN1	22
ENSG00000136944	LMX1B	9		ENSG00000247809	NR2F2-AS1	15		ENSG00000100341	PNPLA5	22
ENSG00000136960	ENPP2	8		ENSG00000248659	RP11-263I1.1	3		ENSG00000100346	CACNA1I	22
ENSG00000137094	DNAJB5	9		ENSG00000249526	CTB-35F21.1	5		ENSG00000100346	CACNA1I	22
ENSG00000137177	KIF13A	6		ENSG00000250133	HOXC-AS2	12		ENSG00000100360	IFT27	22
ENSG00000137203	TFAP2A	6		ENSG00000253736	RP11-779O18.3	5		ENSG00000100433	KCNK10	14
ENSG00000137203	TFAP2A	6		ENSG00000254363	CTB-131B5.5	5		ENSG00000100889	PCK2	14
ENSG00000137203	TFAP2A	6		ENSG00000255650	FAM222A-AS1	12		ENSG00000100918	REC8	14
ENSG00000137203	TFAP2A	6		ENSG00000256508	RP11-554A11.6	11		ENSG00000101204	CHRNA4	20
ENSG00000137265	IRF4	6		ENSG00000256751	RP11-695J4.2	12		ENSG00000101282	RSPO4	20
ENSG00000137267	TUBB2A	6		ENSG00000257346	RP11-386G11.8	12		ENSG00000101405	OXT	20
ENSG00000137310	TCF19	6		ENSG00000259280	RP11-122D10.1	15		ENSG00000101440	ASIP	20
ENSG00000137404	NRM	6		ENSG00000259799	RP11-554A11.9	11		ENSG00000101489	CELF4	18
ENSG00000137474	MYO7A	11		ENSG00000260253	RP4-676L2.1	8		ENSG00000101489	CELF4	18
ENSG00000137492	PRKRIR	11		ENSG00000262877	RP11-1055B8.4	17		ENSG00000101542	CDH20	18
ENSG00000137497	NUMA1	11		ENSG00000263053	RP11-1055B8.6	17		ENSG00000101746	NOL4	18
ENSG00000137573	SULF1	8		ENSG00000266392	MIR4740	17		ENSG00000101825	MXRA5	X
ENSG00000137642	SORL1	11		ENSG00000266709	RP11-214O1.2	17		ENSG00000101850	GPR143	X
ENSG00000137767	SQRDL	15		ENSG00000266821	RP11-6N17.2	17		ENSG00000102109	PCSK1N	X
ENSG00000137825	ITPKA	15		ENSG00000267433	CTD-2057D4.2	19		ENSG00000102195	GPR50	X
ENSG00000137843	PAK6	15		ENSG00000267743	RP11-718I15.1	18		ENSG00000102383	ZDHHC15	X
ENSG00000137869	CYP19A1	15		ENSG00000268000	hsa-mir-150	19		ENSG00000102452	NALCN	13
ENSG00000137872	SEMA6D	15		ENSG00000268194	FLJ14816	2		ENSG00000102466	FGF14	13
ENSG00000138039	LHCGR	2		ENSG00000270705	RP11-736N17.9	14		ENSG00000102755	FLT1	13
ENSG00000138061	CYP1B1	2		ENSG00000271009	RP11-346C20.3	16		ENSG00000102924	CBLN1	16
ENSG00000138083	SIX3	2		ENSG00000273396	NA	NA		ENSG00000102981	PARD6A	16
ENSG00000138083	SIX3	2		ENSG00000273413	NA	NA		ENSG00000103034	NDRG4	16
ENSG00000138136	LBX1	10		Adrenal hypomethylated				ENSG00000103037	SETD6	16
ENSG00000138136	LBX1	10		ENSG00000011451	WIZ	19		ENSG00000103449	SALL1	16
ENSG00000138136	LBX1	10		ENSG00000053254	FOXN3	14		ENSG00000103449	SALL1	16
ENSG00000138136	LBX1	10		ENSG00000053918	KCNQ1	11		ENSG00000103449	SALL1	16
ENSG00000138162	TACC2	10		ENSG00000107937	GTPBP4	10		ENSG00000103449	SALL1	16
ENSG00000138162	TACC2	10		ENSG00000114544	SLC41A3	3		ENSG00000103852	TTC23	15
ENSG00000138433	CIR1	2		ENSG00000140320	BAHD1	15		ENSG00000104044	OCA2	15
ENSG00000138639	ARHGAP24	4		ENSG00000140443	IGF1R	15		ENSG00000104321	TRPA1	8
ENSG00000138685	FGF2	4		ENSG00000141564	RPTOR	17		ENSG00000104371	DKK4	8
ENSG00000139197	PEX5	12		ENSG00000141568	FOXK2	17		ENSG00000104375	STK3	8
ENSG00000139209	SLC38A4	12		ENSG00000142541	RPL13A	19		ENSG00000104447	TRPS1	8
ENSG00000139219	COL2A1	12		ENSG00000150403	TMCO3	13		ENSG00000104722	NEFM	8
ENSG00000139318	DUSP6	12		ENSG00000159723	AGRP	16		ENSG00000105131	EPHX3	19
ENSG00000139352	ASCL1	12		ENSG00000160299	PCNT	21		ENSG00000105204	DYRK1B	19
ENSG00000139515	PDX1	13		ENSG00000163468	CCT3	1		ENSG00000105204	DYRK1B	19
ENSG00000139637	C12orf10	12		ENSG00000166917	RP13-49I15.5	10		ENSG00000105219	CNTD2	19
ENSG00000139767	SRRM4	12		ENSG00000175470	PPP2R2D	10		ENSG00000105287	PRKD2	19
ENSG00000139800	ZIC5	13		ENSG00000178950	GAK	4		ENSG00000105357	MYH14	19
ENSG00000139800	ZIC5	13		ENSG00000196557	CACNA1H	16		ENSG00000105371	ICAM4	19
ENSG00000139800	ZIC5	13		ENSG00000216031	MIR298	20		ENSG00000105376	ICAM5	19
ENSG00000139865	TTC6	14		Kidney hypomethylated				ENSG00000105464	GRIN2D	19
ENSG00000139865	TTC6	14		ENSG00000015133	CCDC88C	14		ENSG00000105497	ZNF175	19
ENSG00000139874	SSTR1	14		ENSG00000040731	CDH10	5		ENSG00000105639	JAK3	19
ENSG00000140090	SLC24A4	14		ENSG00000053918	KCNQ1	11		ENSG00000105707	HPN	19
ENSG00000140254	DUOXA1	15		ENSG00000100053	CRYBB3	22		ENSG00000105880	DLX5	7
ENSG00000140263	SORD	15		ENSG00000103257	SLC7A5	16		ENSG00000105880	DLX5	7
ENSG00000140443	IGF1R	15		ENSG00000109625	CPZ	4		ENSG00000105989	WNT2	7
ENSG00000140450	ARRDC4	15		ENSG00000112685	EXOC2	6		ENSG00000106018	VIPR2	7
ENSG00000140548	ZNF710	15		ENSG00000128731	HERC2	15		ENSG00000106038	EVX1	7
ENSG00000140682	TGFB1I1	16		ENSG00000130182	ZSCAN10	16		ENSG00000106038	EVX1	7
ENSG00000140931	CMTM3	16		ENSG00000134871	COL4A2	13		ENSG00000106511	MEOX2	7
ENSG00000140932	CMTM2	16		ENSG00000137273	FOXF2	6		ENSG00000106615	RHEB	7
ENSG00000140939	NOL3	16		ENSG00000141556	TBCD	17		ENSG00000107736	CDH23	10
ENSG00000140945	CDH13	16		ENSG00000141564	RPTOR	17		ENSG00000107742	SPOCK2	10
ENSG00000140945	CDH13	16		ENSG00000144476	CXCR7	2		ENSG00000107807	TLX1	10
ENSG00000141371	C17orf64	17		ENSG00000148655	C10orf11	10		ENSG00000107807	TLX1	10
ENSG00000141433	ADCYAP1	18		ENSG00000157985	AGAP1	2		ENSG00000107831	FGF8	10
ENSG00000141433	ADCYAP1	18		ENSG00000163795	ZNF513	2		ENSG00000107833	NPM3	10
ENSG00000141570	CBX8	17		ENSG00000166104	RP11-299H22.3	15		ENSG00000107864	CPEB3	10
ENSG00000141570	CBX8	17		ENSG00000166171	DPCD	10		ENSG00000108270	AATF	17
ENSG00000141576	RNF157	17		ENSG00000169660	HEXDC	17		ENSG00000108352	RAPGEFL1	17
ENSG00000141582	CBX4	17		ENSG00000169783	LINGO1	15		ENSG00000108439	PNPO	17
ENSG00000141639	MAPK4	18		ENSG00000171302	CANT1	17		ENSG00000108684	ASIC2	17
ENSG00000141682	PMAIP1	18		ENSG00000175711	B3GNTL1	17		ENSG00000108839	ALOX12	17
ENSG00000141748	ARL5C	17		ENSG00000176349	AC110781.3	7		ENSG00000108924	HLF	17
ENSG00000141837	CACNA1A	19		ENSG00000176769	TCERG1L	10		ENSG00000109113	RAB34	17
ENSG00000141905	NFIC	19		ENSG00000183638	RP1L1	8		ENSG00000109132	PHOX2B	4
ENSG00000141905	NFIC	19		ENSG00000196917	HCAR1	12		ENSG00000109132	PHOX2B	4
ENSG00000141934	PPAP2C	19		ENSG00000211582	MIR758	14		ENSG00000109182	CWH43	4
ENSG00000142156	COL6A1	21		ENSG00000224186	CTC-203F4.1	5		ENSG00000109390	NDUFC1	4
ENSG00000142185	TRPM2	21		ENSG00000226398	AC013480.2	2		ENSG00000109625	CPZ	4
ENSG00000142319	SLC6A3	5		ENSG00000230960	RP5-1086L22.1	6		ENSG00000109654	TRIM2	4
ENSG00000142494	SLC47A1	17		ENSG00000231650	RFESDP1	13		ENSG00000109667	SLC2A9	4
ENSG00000142544	CTU1	19		ENSG00000232985	RP11-442O18.1	10		ENSG00000109705	NKX3-2	4
ENSG00000142546	NOSIP	19		ENSG00000248993	HLA-DMB	6		ENSG00000109705	NKX3-2	4
ENSG00000142556	ZNF614	19		ENSG00000254269	CTD-2281E23.2	8		ENSG00000109794	FAM149A	4
ENSG00000142606	MMEL1	1		ENSG00000258598	RP11-260M19.1	14		ENSG00000109794	FAM149A	4
ENSG00000142611	PRDM16	1		ENSG00000259703	LINC00593	15		ENSG00000109851	DBX1	11
ENSG00000142611	PRDM16	1		ENSG00000260337	RP11-386M24.6	15		ENSG00000110090	CPT1A	11
ENSG00000142698	C1orf94	1		ENSG00000261363	RP11-134D3.2	16		ENSG00000110237	ARHGEF17	11
ENSG00000142698	C1orf94	1		ENSG00000266357	RP11-101O21.1	17		ENSG00000110315	RNF141	11
ENSG00000142700	DMRTA2	1		ENSG00000269356	RP11-120K24.4	13		ENSG00000110446	SLC15A3	11
ENSG00000142700	DMRTA2	1		ENSG00000272646	NA	NA		ENSG00000110455	ACCS	11
ENSG00000142733	MAP3K6	1		Muscle + tongue hypermethylated				ENSG00000110680	CALCA	11
ENSG00000142733	MAP3K6	1		ENSG00000052850	ALX4	11		ENSG00000110799	VWF	12
ENSG00000142765	SYTL1	1		ENSG00000126778	SIX1	14		ENSG00000111012	CYP27B1	12
ENSG00000142949	PTPRF	1		ENSG00000135903	PAX3	2		ENSG00000111046	MYF6	12
ENSG00000143032	BARHL2	1		ENSG00000135903	PAX3	2		ENSG00000111110	PPM1H	12
ENSG00000143032	BARHL2	1		ENSG00000138136	LBX1	10		ENSG00000111218	PRMT8	12
ENSG00000143032	BARHL2	1		ENSG00000138136	LBX1	10		ENSG00000111262	KCNA1	12
ENSG00000143032	BARHL2	1		ENSG00000138433	CIR1	2		ENSG00000111328	CDK2AP1	12
ENSG00000143032	BARHL2	1		ENSG00000163081	CCDC140	2		ENSG00000111432	FZD10	12
ENSG00000143032	BARHL2	1		ENSG00000167476	JSRP1	19		ENSG00000111450	STX2	12
ENSG00000143195	ILDR2	1		ENSG00000169900	PYDC1	16		ENSG00000111490	TBC1D30	12
ENSG00000143355	LHX9	1		ENSG00000176842	IRX5	16		ENSG00000111728	ST8SIA1	12
ENSG00000143355	LHX9	1		ENSG00000182759	MAFA	8		ENSG00000111783	RFX4	12
ENSG00000143416	SELENBP1	1		ENSG00000182759	MAFA	8		ENSG00000111846	GCNT2	6
ENSG00000143434	SEMA6C	1		ENSG00000184058	TBX1	22		ENSG00000112038	OPRM1	6
ENSG00000143499	SMYD2	1		ENSG00000188779	SKOR1	15		ENSG00000112041	TULP1	6
ENSG00000143772	ITPKB	1		ENSG00000217236	SP9	2		ENSG00000112149	CD83	6
ENSG00000143816	WNT9A	1		ENSG00000227128	RP11-324L3.3	10		ENSG00000112183	RBM24	6
ENSG00000143850	PLEKHA6	1		ENSG00000235601	RP11-231K24.2	9		ENSG00000112238	PRDM13	6
ENSG00000143867	OSR1	2		ENSG00000239216	RP4-712E4.2	1		ENSG00000112238	PRDM13	6
ENSG00000143869	GDF7	2		ENSG00000239216	RP4-712E4.2	1		ENSG00000112246	SIM1	6
ENSG00000143995	MEIS1	2		ENSG00000251493	FOXD1	5		ENSG00000112297	AIM1	6
ENSG00000143995	MEIS1	2		ENSG00000253379	RP11-1102P16.1	8		ENSG00000112333	NR2E1	6
ENSG00000144119	C1QL2	2		Muscle + tongue hypomethylated				ENSG00000112333	NR2E1	6
ENSG00000144229	THSD7B	2		ENSG00000053918	KCNQ1	11		ENSG00000112562	SMOC2	6
ENSG00000144278	GALNT13	2		ENSG00000114861	FOXP1	3		ENSG00000112699	GMDS	6
ENSG00000144355	DLX1	2		ENSG00000196689	TRPV1	17		ENSG00000112837	TBX18	6
ENSG00000144504	ANKMY1	2		ENSG00000205696	ADARB2-AS1	10		ENSG00000112837	TBX18	6
ENSG00000144504	ANKMY1	2		ENSG00000242048	RP13-452N2.1	7		ENSG00000112874	NUDT12	5
ENSG00000144560	VGLL4	3		ENSG00000261650	RP11-474D1.4	12		ENSG00000112981	NME5	5
ENSG00000144560	VGLL4	3		Spleen hypermethylated				ENSG00000113083	LOX	5
ENSG00000144644	GADL1	3		ENSG00000226740	RP11-31L23.3	10		ENSG00000113196	HAND1	5
ENSG00000144681	STAC	3		Spleen hypomethylated				ENSG00000113231	PDE8B	5
ENSG00000144792	ZNF660	3		ENSG00000109063	MYH3	17		ENSG00000113248	PCDHB15	5
ENSG00000144834	TAGLN3	3		ENSG00000163219	ARHGAP25	2		ENSG00000113262	GRM6	5
ENSG00000144852	NR1I2	3		ENSG00000185551	NR2F2	15		ENSG00000113327	GABRG2	5
ENSG00000145147	SLIT2	4		ENSG00000259275	RP11-522B15.3	15		ENSG00000113361	CDH6	5
ENSG00000145191	EIF2B5	3						ENSG00000113389	NPR3	5
ENSG00000145194	ECE2	3						ENSG00000113389	NPR3	5
ENSG00000145216	FIP1L1	4						ENSG00000113430	IRX4	5
ENSG00000145216	FIP1L1	4						ENSG00000113657	DPYSL3	5
ENSG00000145216	FIP1L1	4						ENSG00000113721	PDGFRB	5
ENSG00000145242	EPHA5	4						ENSG00000114124	GRK7	3
ENSG00000145242	EPHA5	4						ENSG00000114251	WNT5A	3
ENSG00000145247	OCIAD2	4						ENSG00000114251	WNT5A	3
ENSG00000145248	SLC10A4	4						ENSG00000114270	COL7A1	3
ENSG00000145349	CAMK2D	4						ENSG00000114279	FGF12	3
ENSG00000145349	CAMK2D	4						ENSG00000114279	FGF12	3
ENSG00000145416	MARCH1	4						ENSG00000114654	EFCC1	3
ENSG00000145423	SFRP2	4						ENSG00000115194	SLC30A3	2
ENSG00000145423	SFRP2	4						ENSG00000115194	SLC30A3	2
ENSG00000145428	RNF175	4						ENSG00000115239	GPR75-ASB3	2
ENSG00000145681	HAPLN1	5						ENSG00000115271	GCA	2
ENSG00000145781	COMMD10	5						ENSG00000115297	TLX2	2
ENSG00000145888	GLRA1	5						ENSG00000115297	TLX2	2
ENSG00000145908	ZNF300	5						ENSG00000115353	TACR1	2
ENSG00000145920	CPLX2	5						ENSG00000115361	ACADL	2
ENSG00000145920	CPLX2	5						ENSG00000115507	OTX1	2
ENSG00000146063	TRIM41	5						ENSG00000115507	OTX1	2
ENSG00000146216	TTBK1	6						ENSG00000115665	SLC5A7	2
ENSG00000146592	CREB5	7						ENSG00000115828	QPCT	2
ENSG00000146618	FERD3L	7						ENSG00000115844	DLX2	2
ENSG00000146776	ATXN7L1	7						ENSG00000116035	VAX2	2
ENSG00000146856	AGBL3	7						ENSG00000116035	VAX2	2
ENSG00000147100	SLC16A2	X						ENSG00000116035	VAX2	2
ENSG00000147164	SNX12	X						ENSG00000116039	ATP6V1B1	2
ENSG00000147246	HTR2C	X						ENSG00000116106	EPHA4	2
ENSG00000147246	HTR2C	X						ENSG00000116128	BCL9	1
ENSG00000147256	ARHGAP36	X						ENSG00000116132	PRRX1	1
ENSG00000147257	GPC3	X						ENSG00000116157	GPX7	1
ENSG00000147408	CSGALNACT1	8						ENSG00000116213	WRAP73	1
ENSG00000147481	SNTG1	8						ENSG00000116288	PARK7	1
ENSG00000147509	RGS20	8						ENSG00000116299	KIAA1324	1
ENSG00000147596	PRDM14	8						ENSG00000116675	DNAJC6	1
ENSG00000147724	FAM135B	8						ENSG00000116833	NR5A2	1
ENSG00000147799	ARHGAP39	8						ENSG00000117154	IGSF21	1
ENSG00000147813	NAPRT1	8						ENSG00000117154	IGSF21	1
ENSG00000148426	PROSER2	10						ENSG00000117289	TXNIP	1
ENSG00000148700	ADD3	10						ENSG00000117461	PIK3R3	1
ENSG00000148704	VAX1	10						ENSG00000117598	LPPR5	1
ENSG00000148704	VAX1	10						ENSG00000117707	PROX1	1
ENSG00000148704	VAX1	10						ENSG00000117791	MARC2	1
ENSG00000148704	VAX1	10						ENSG00000118231	CRYGD	2
ENSG00000148737	TCF7L2	10						ENSG00000118369	USP35	11
ENSG00000148826	NKX6-2	10						ENSG00000118473	SGIP1	1
ENSG00000148826	NKX6-2	10						ENSG00000118523	CTGF	6
ENSG00000148826	NKX6-2	10						ENSG00000118526	TCF21	6
ENSG00000148826	NKX6-2	10						ENSG00000118596	SLC16A7	12
ENSG00000148834	GSTO1	10						ENSG00000118946	PCDH17	13
ENSG00000148841	ITPRIP	10						ENSG00000118997	DNAH7	2
ENSG00000148948	LRRC4C	11						ENSG00000119125	GDA	9
ENSG00000148948	LRRC4C	11						ENSG00000119147	C2orf40	2
ENSG00000149084	HSD17B12	11						ENSG00000119283	TRIM67	1
ENSG00000149084	HSD17B12	11						ENSG00000119457	SLC46A2	9
ENSG00000149091	DGKZ	11						ENSG00000119547	ONECUT2	18
ENSG00000149201	CCDC81	11						ENSG00000119547	ONECUT2	18
ENSG00000149256	TENM4	11						ENSG00000119574	ZBTB45	19
ENSG00000149269	PAK1	11						ENSG00000119737	GPR75	2
ENSG00000149403	GRIK4	11						ENSG00000119772	DNMT3A	2
ENSG00000149557	FEZ1	11						ENSG00000119866	BCL11A	2
ENSG00000149564	ESAM	11						ENSG00000119973	PRLHR	10
ENSG00000149656	LINC00266-1	20						ENSG00000119973	PRLHR	10
ENSG00000149925	ALDOA	16						ENSG00000120093	HOXB3	17
ENSG00000149927	DOC2A	16						ENSG00000120149	MSX2	5
ENSG00000150051	MKX	10						ENSG00000120149	MSX2	5
ENSG00000150275	PCDH15	10						ENSG00000120251	GRIA2	4
ENSG00000150551	LYPD1	2						ENSG00000120318	ARAP3	5
ENSG00000150672	DLG2	11						ENSG00000120457	KCNJ5	11
ENSG00000150764	DIXDC1	11						ENSG00000120549	KIAA1217	10
ENSG00000150764	DIXDC1	11						ENSG00000120659	TNFSF11	13
ENSG00000151025	GPR158	10						ENSG00000120907	ADRA1A	8
ENSG00000151276	MAGI1	3						ENSG00000120949	TNFRSF8	1
ENSG00000151379	MSGN1	2						ENSG00000121075	TBX4	17
ENSG00000151474	FRMD4A	10						ENSG00000121207	LRAT	4
ENSG00000151490	PTPRO	12						ENSG00000121410	A1BG	19
ENSG00000151640	DPYSL4	10						ENSG00000121413	ZSCAN18	19
ENSG00000151650	VENTX	10						ENSG00000121454	LHX4	1
ENSG00000151687	ANKAR	2						ENSG00000121742	GJB6	13
ENSG00000151702	FLI1	11						ENSG00000121743	GJA3	13
ENSG00000151702	FLI1	11						ENSG00000121753	BAI2	1
ENSG00000151789	ZNF385D	3						ENSG00000121871	SLITRK3	3
ENSG00000151789	ZNF385D	3						ENSG00000121898	CPXM2	10
ENSG00000151812	SLC35F4	14						ENSG00000121904	CSMD2	1
ENSG00000151834	GABRA2	4						ENSG00000121904	CSMD2	1
ENSG00000151892	GFRA1	10						ENSG00000121933	ADORA3	1
ENSG00000151892	GFRA1	10						ENSG00000122254	HS3ST2	16
ENSG00000151948	GLT1D1	12						ENSG00000122378	FAM213A	10
ENSG00000151952	TMEM132D	12						ENSG00000122574	WIPF3	7
ENSG00000151967	SCHIP1	3						ENSG00000122584	NXPH1	7
ENSG00000152192	POU4F1	13						ENSG00000122585	NPY	7
ENSG00000152208	GRID2	4						ENSG00000122679	RAMP3	7
ENSG00000152292	SH2D6	2						ENSG00000122691	TWIST1	7
ENSG00000152377	SPOCK1	5						ENSG00000122741	DCAF10	9
ENSG00000152518	ZFP36L2	2						ENSG00000122824	NUDT10	X
ENSG00000152578	GRIA4	11						ENSG00000123411	IKZF4	12
ENSG00000152669	CCNO	5						ENSG00000123689	G0S2	1
ENSG00000152784	PRDM8	4						ENSG00000124006	OBSL1	2
ENSG00000152784	PRDM8	4						ENSG00000124140	SLC12A5	20
ENSG00000152804	HHEX	10						ENSG00000124194	GDAP1L1	20
ENSG00000152804	HHEX	10						ENSG00000124205	EDN3	20
ENSG00000152822	GRM1	6						ENSG00000124440	HIF3A	19
ENSG00000152952	PLOD2	3						ENSG00000124449	IRGC	19
ENSG00000152953	STK32B	4						ENSG00000124493	GRM4	6
ENSG00000152969	JAKMIP1	4						ENSG00000124610	HIST1H1A	6
ENSG00000152977	ZIC1	3						ENSG00000124615	MOCS1	6
ENSG00000152977	ZIC1	3						ENSG00000124678	TCP11	6
ENSG00000152977	ZIC1	3						ENSG00000124749	COL21A1	6
ENSG00000152977	ZIC1	3						ENSG00000124772	CPNE5	6
ENSG00000152977	ZIC1	3						ENSG00000124785	NRN1	6
ENSG00000152977	ZIC1	3						ENSG00000124785	NRN1	6
ENSG00000153048	CARHSP1	16						ENSG00000124875	CXCL6	4
ENSG00000153064	BANK1	4						ENSG00000125246	CLYBL	13
ENSG00000153094	BCL2L11	2						ENSG00000125398	SOX9	17
ENSG00000153234	NR4A2	2						ENSG00000125675	GRIA3	X
ENSG00000153234	NR4A2	2						ENSG00000125755	SYMPK	19
ENSG00000153266	FEZF2	3						ENSG00000125813	PAX1	20
ENSG00000153266	FEZF2	3						ENSG00000125813	PAX1	20
ENSG00000153266	FEZF2	3						ENSG00000125851	PCSK2	20
ENSG00000153266	FEZF2	3						ENSG00000126218	F10	13
ENSG00000153310	FAM49B	8						ENSG00000126778	SIX1	14
ENSG00000153551	CMTM7	3						ENSG00000127152	BCL11B	14
ENSG00000153563	CD8A	2						ENSG00000127377	CRYGN	7
ENSG00000153820	SPHKAP	2						ENSG00000127377	CRYGN	7
ENSG00000153993	SEMA3D	7						ENSG00000127561	SYNGR3	16
ENSG00000154065	ANKRD29	18						ENSG00000127990	SGCE	7
ENSG00000154096	THY1	11						ENSG00000127990	SGCE	7
ENSG00000154134	ROBO3	11						ENSG00000128016	ZFP36	19
ENSG00000154227	CERS3	15						ENSG00000128594	LRRC4	7
ENSG00000154237	LRRK1	15						ENSG00000128610	FEZF1	7
ENSG00000154277	UCHL1	4						ENSG00000128610	FEZF1	7
ENSG00000154342	WNT3A	1						ENSG00000128610	FEZF1	7
ENSG00000154478	GPR26	10						ENSG00000128645	HOXD1	2
ENSG00000154654	NCAM2	21						ENSG00000128652	HOXD3	2
ENSG00000154678	PDE1C	7						ENSG00000128714	HOXD13	2
ENSG00000154760	SLFN13	17						ENSG00000128731	HERC2	15
ENSG00000154864	PIEZO2	18						ENSG00000128928	IVD	15
ENSG00000154864	PIEZO2	18						ENSG00000129152	MYOD1	11
ENSG00000154928	EPHB1	3						ENSG00000129195	FAM64A	17
ENSG00000154975	CA10	17						ENSG00000129204	USP6	17
ENSG00000154975	CA10	17						ENSG00000129467	ADCY4	14
ENSG00000155011	DKK2	4						ENSG00000129514	FOXA1	14
ENSG00000155093	PTPRN2	7						ENSG00000129682	FGF13	X
ENSG00000155130	MARCKS	6						ENSG00000129682	FGF13	X
ENSG00000155760	FZD7	2						ENSG00000129991	TNNI3	19
ENSG00000155897	ADCY8	8						ENSG00000130224	LRCH2	X
ENSG00000155966	AFF2	X						ENSG00000130226	DPP6	7
ENSG00000156030	ELMSAN1	14						ENSG00000130226	DPP6	7
ENSG00000156049	GNA14	9						ENSG00000130520	LSM4	19
ENSG00000156076	WIF1	12						ENSG00000130540	SULT4A1	22
ENSG00000156150	ALX3	1						ENSG00000130675	MNX1	7
ENSG00000156395	SORCS3	10						ENSG00000130675	MNX1	7
ENSG00000156395	SORCS3	10						ENSG00000130711	PRDM12	9
ENSG00000156574	NODAL	10						ENSG00000130783	CCDC62	12
ENSG00000156574	NODAL	10						ENSG00000130816	DNMT1	19
ENSG00000156858	PRR14	16						ENSG00000131089	ARHGEF9	X
ENSG00000156925	ZIC3	X						ENSG00000131094	C1QL1	17
ENSG00000156925	ZIC3	X						ENSG00000131797	CLUHP3	16
ENSG00000157087	ATP2B2	3						ENSG00000131864	USP29	19
ENSG00000157103	SLC6A1	3						ENSG00000131943	C19orf12	19
ENSG00000157168	NRG1	8						ENSG00000132518	GUCY2D	17
ENSG00000157168	NRG1	8						ENSG00000132554	RGS22	8
ENSG00000157216	SSBP3	1						ENSG00000133101	CCNA1	13
ENSG00000157240	FZD1	7						ENSG00000133121	STARD13	13
ENSG00000157326	DHRS4	14						ENSG00000133256	PDE6B	4
ENSG00000157350	ST3GAL2	16						ENSG00000133619	KRBA1	7
ENSG00000157388	CACNA1D	3						ENSG00000133627	ACTR3B	7
ENSG00000157445	CACNA2D3	3						ENSG00000134138	MEIS2	15
ENSG00000157445	CACNA2D3	3						ENSG00000134138	MEIS2	15
ENSG00000157514	TSC22D3	X						ENSG00000134201	GSTM5	1
ENSG00000157538	DSCR3	21						ENSG00000134207	SYT6	1
ENSG00000157554	ERG	21						ENSG00000134369	NAV1	1
ENSG00000157601	MX1	21						ENSG00000134369	NAV1	1
ENSG00000157833	GAREML	2						ENSG00000134438	RAX	18
ENSG00000157890	MEGF11	15						ENSG00000134443	GRP	18
ENSG00000157985	AGAP1	2						ENSG00000134532	SOX5	12
ENSG00000157992	KRTCAP3	2						ENSG00000134595	SOX3	X
ENSG00000158023	WDR66	12						ENSG00000134595	SOX3	X
ENSG00000158023	WDR66	12						ENSG00000134595	SOX3	X
ENSG00000158050	DUSP2	2						ENSG00000134595	SOX3	X
ENSG00000158286	RNF207	1						ENSG00000134640	MTNR1B	11
ENSG00000158553	POM121L2	6						ENSG00000134716	CYP2J2	1
ENSG00000158748	HTR6	1						ENSG00000134917	ADAMTS8	11
ENSG00000158815	FGF17	8						ENSG00000134954	ETS1	11
ENSG00000159182	PRAC	17						ENSG00000134982	APC	5
ENSG00000159184	HOXB13	17						ENSG00000135111	TBX3	12
ENSG00000159208	C1orf51	1						ENSG00000135312	HTR1B	6
ENSG00000159217	IGF2BP1	17						ENSG00000135312	HTR1B	6
ENSG00000159228	CBR1	21						ENSG00000135314	KHDC1	6
ENSG00000159239	C2orf81	2						ENSG00000135390	ATP5G2	12
ENSG00000159248	GJD2	15						ENSG00000135424	ITGA7	12
ENSG00000159251	ACTC1	15						ENSG00000135477	KRT121P	12
ENSG00000159263	SIM2	21						ENSG00000135625	EGR4	2
ENSG00000159263	SIM2	21						ENSG00000135625	EGR4	2
ENSG00000159263	SIM2	21						ENSG00000135636	DYSF	2
ENSG00000159263	SIM2	21						ENSG00000135638	EMX1	2
ENSG00000159267	HLCS	21						ENSG00000135835	KIAA1614	1
ENSG00000159648	TEPP	16						ENSG00000135902	CHRND	2
ENSG00000159714	ZDHHC1	16						ENSG00000135905	DOCK10	2
ENSG00000159842	ABR	17						ENSG00000135925	WNT10A	2
ENSG00000159921	GNE	9						ENSG00000135929	CYP27A1	2
ENSG00000160209	PDXK	21						ENSG00000136002	ARHGEF4	2
ENSG00000160310	PRMT2	21						ENSG00000136099	PCDH8	13
ENSG00000160310	PRMT2	21						ENSG00000136099	PCDH8	13
ENSG00000160691	SHC1	1						ENSG00000136099	PCDH8	13
ENSG00000160753	RUSC1	1						ENSG00000136099	PCDH8	13
ENSG00000160963	COL26A1	7						ENSG00000136237	RAPGEF5	7
ENSG00000161055	SCGB3A1	5						ENSG00000136352	NKX2-1	14
ENSG00000161267	BDH1	3						ENSG00000136490	LIMD2	17
ENSG00000161381	PLXDC1	17						ENSG00000136535	TBR1	2
ENSG00000161509	GRIN2C	17						ENSG00000136653	RASSF5	1
ENSG00000161544	CYGB	17						ENSG00000136732	GYPC	2
ENSG00000161610	HCRT	17						ENSG00000136750	GAD2	10
ENSG00000161653	NAGS	17						ENSG00000136848	DAB2IP	9
ENSG00000161800	RACGAP1	12						ENSG00000136859	ANGPTL2	9
ENSG00000161905	ALOX15	17						ENSG00000137090	DMRT1	9
ENSG00000161940	BCL6B	17						ENSG00000137171	KLC4	6
ENSG00000161955	TNFSF13	17						ENSG00000137177	KIF13A	6
ENSG00000161958	FGF11	17						ENSG00000137203	TFAP2A	6
ENSG00000162068	NTN3	16						ENSG00000137252	HCRTR2	6
ENSG00000162105	SHANK2	11						ENSG00000137265	IRF4	6
ENSG00000162105	SHANK2	11						ENSG00000137474	MYO7A	11
ENSG00000162188	GNG3	11						ENSG00000137492	PRKRIR	11
ENSG00000162344	FGF19	11						ENSG00000137497	NUMA1	11
ENSG00000162367	TAL1	1						ENSG00000137573	SULF1	8
ENSG00000162482	AKR7A3	1						ENSG00000137642	SORL1	11
ENSG00000162493	PDPN	1						ENSG00000137869	CYP19A1	15
ENSG00000162496	DHRS3	1						ENSG00000137872	SEMA6D	15
ENSG00000162522	KIAA1522	1						ENSG00000138039	LHCGR	2
ENSG00000162576	MXRA8	1						ENSG00000138061	CYP1B1	2
ENSG00000162676	GFI1	1						ENSG00000138080	EMILIN1	2
ENSG00000162761	LMX1A	1						ENSG00000138083	SIX3	2
ENSG00000162761	LMX1A	1						ENSG00000138083	SIX3	2
ENSG00000162761	LMX1A	1						ENSG00000138083	SIX3	2
ENSG00000162877	PM20D1	1						ENSG00000138135	CH25H	10
ENSG00000162913	C1orf145	1						ENSG00000138162	TACC2	10
ENSG00000162951	LRRTM1	2						ENSG00000138639	ARHGAP24	4
ENSG00000162992	NEUROD1	2						ENSG00000138650	PCDH10	4
ENSG00000162998	FRZB	2						ENSG00000138685	FGF2	4
ENSG00000163013	FBXO41	2						ENSG00000139197	PEX5	12
ENSG00000163064	EN1	2						ENSG00000139209	SLC38A4	12
ENSG00000163064	EN1	2						ENSG00000139219	COL2A1	12
ENSG00000163064	EN1	2						ENSG00000139220	PPFIA2	12
ENSG00000163064	EN1	2						ENSG00000139352	ASCL1	12
ENSG00000163064	EN1	2						ENSG00000139352	ASCL1	12
ENSG00000163064	EN1	2						ENSG00000139515	PDX1	13
ENSG00000163081	CCDC140	2						ENSG00000139515	PDX1	13
ENSG00000163081	CCDC140	2						ENSG00000139637	C12orf10	12
ENSG00000163081	CCDC140	2						ENSG00000139767	SRRM4	12
ENSG00000163081	CCDC140	2						ENSG00000139800	ZIC5	13
ENSG00000163081	CCDC140	2						ENSG00000139800	ZIC5	13
ENSG00000163132	MSX1	4						ENSG00000139800	ZIC5	13
ENSG00000163132	MSX1	4						ENSG00000139874	SSTR1	14
ENSG00000163132	MSX1	4						ENSG00000140009	ESR2	14
ENSG00000163132	MSX1	4						ENSG00000140254	DUOXA1	15
ENSG00000163132	MSX1	4						ENSG00000140450	ARRDC4	15
ENSG00000163421	PROK2	3						ENSG00000140470	ADAMTS17	15
ENSG00000163497	FEV	2						ENSG00000140682	TGFB1I1	16
ENSG00000163499	CRYBA2	2						ENSG00000140931	CMTM3	16
ENSG00000163508	EOMES	3						ENSG00000140932	CMTM2	16
ENSG00000163508	EOMES	3						ENSG00000140937	CDH11	16
ENSG00000163508	EOMES	3						ENSG00000140939	NOL3	16
ENSG00000163581	SLC2A2	3						ENSG00000140945	CDH13	16
ENSG00000163590	PPM1L	3						ENSG00000140945	CDH13	16
ENSG00000163618	CADPS	3						ENSG00000141391	SLMO1	18
ENSG00000163623	NKX6-1	4						ENSG00000141433	ADCYAP1	18
ENSG00000163623	NKX6-1	4						ENSG00000141570	CBX8	17
ENSG00000163623	NKX6-1	4						ENSG00000141582	CBX4	17
ENSG00000163630	SYNPR	3						ENSG00000141748	ARL5C	17
ENSG00000163637	PRICKLE2	3						ENSG00000141750	STAC2	17
ENSG00000163749	CCDC158	4						ENSG00000141837	CACNA1A	19
ENSG00000163818	LZTFL1	3						ENSG00000142156	COL6A1	21
ENSG00000163818	LZTFL1	3						ENSG00000142185	TRPM2	21
ENSG00000163848	ZNF148	3						ENSG00000142408	CACNG8	19
ENSG00000163885	CCDC37	3						ENSG00000142552	RCN3	19
ENSG00000163902	RPN1	3						ENSG00000142606	MMEL1	1
ENSG00000164008	C1orf50	1						ENSG00000142611	PRDM16	1
ENSG00000164077	MON1A	3						ENSG00000142686	C1orf216	1
ENSG00000164093	PITX2	4						ENSG00000142698	C1orf94	1
ENSG00000164093	PITX2	4						ENSG00000142700	DMRTA2	1
ENSG00000164093	PITX2	4						ENSG00000142700	DMRTA2	1
ENSG00000164107	HAND2	4						ENSG00000142949	PTPRF	1
ENSG00000164107	HAND2	4						ENSG00000143032	BARHL2	1
ENSG00000164107	HAND2	4						ENSG00000143032	BARHL2	1
ENSG00000164107	HAND2	4						ENSG00000143032	BARHL2	1
ENSG00000164176	EDIL3	5						ENSG00000143032	BARHL2	1
ENSG00000164180	TMEM161B	5						ENSG00000143171	RXRG	1
ENSG00000164236	ANKRD33B	5						ENSG00000143355	LHX9	1
ENSG00000164270	HTR4	5						ENSG00000143355	LHX9	1
ENSG00000164292	RHOBTB3	5						ENSG00000143355	LHX9	1
ENSG00000164330	EBF1	5						ENSG00000143499	SMYD2	1
ENSG00000164403	SHROOM1	5						ENSG00000143632	ACTA1	1
ENSG00000164403	SHROOM1	5						ENSG00000143816	WNT9A	1
ENSG00000164418	GRIK2	6						ENSG00000143847	PPFIA4	1
ENSG00000164438	TLX3	5						ENSG00000143850	PLEKHA6	1
ENSG00000164438	TLX3	5						ENSG00000143867	OSR1	2
ENSG00000164438	TLX3	5						ENSG00000143867	OSR1	2
ENSG00000164458	T	6						ENSG00000143869	GDF7	2
ENSG00000164465	DCBLD1	6						ENSG00000143954	REG3G	2
ENSG00000164532	TBX20	7						ENSG00000143995	MEIS1	2
ENSG00000164588	HCN1	5						ENSG00000144227	NXPH2	2
ENSG00000164591	MYOZ3	5						ENSG00000144229	THSD7B	2
ENSG00000164600	NEUROD6	7						ENSG00000144278	GALNT13	2
ENSG00000164616	FBXL21	5						ENSG00000144278	GALNT13	2
ENSG00000164649	CDCA7L	7						ENSG00000144355	DLX1	2
ENSG00000164683	HEY1	8						ENSG00000144504	ANKMY1	2
ENSG00000164690	SHH	7						ENSG00000144560	VGLL4	3
ENSG00000164692	COL1A2	7						ENSG00000144644	GADL1	3
ENSG00000164736	SOX17	8						ENSG00000144712	CAND2	3
ENSG00000164742	ADCY1	7						ENSG00000144792	ZNF660	3
ENSG00000164761	TNFRSF11B	8						ENSG00000144852	NR1I2	3
ENSG00000164778	EN2	7						ENSG00000145147	SLIT2	4
ENSG00000164778	EN2	7						ENSG00000145194	ECE2	3
ENSG00000164778	EN2	7						ENSG00000145216	FIP1L1	4
ENSG00000164778	EN2	7						ENSG00000145216	FIP1L1	4
ENSG00000164853	UNCX	7						ENSG00000145216	FIP1L1	4
ENSG00000164853	UNCX	7						ENSG00000145216	FIP1L1	4
ENSG00000164879	CA3	8						ENSG00000145242	EPHA5	4
ENSG00000164916	FOXK1	7						ENSG00000145247	OCIAD2	4
ENSG00000164916	FOXK1	7						ENSG00000145423	SFRP2	4
ENSG00000164920	OSR2	8						ENSG00000145423	SFRP2	4
ENSG00000164929	BAALC	8						ENSG00000145428	RNF175	4
ENSG00000164949	GEM	8						ENSG00000145675	PIK3R1	5
ENSG00000164976	KIAA1161	9						ENSG00000145681	HAPLN1	5
ENSG00000165140	FBP1	9						ENSG00000145708	CRHBP	5
ENSG00000165186	PTCHD1	X						ENSG00000145908	ZNF300	5
ENSG00000165194	PCDH19	X						ENSG00000145920	CPLX2	5
ENSG00000165194	PCDH19	X						ENSG00000146216	TTBK1	6
ENSG00000165259	HDX	X						ENSG00000146592	CREB5	7
ENSG00000165300	SLITRK5	13						ENSG00000146618	FERD3L	7
ENSG00000165349	SLC7A3	X						ENSG00000146856	AGBL3	7
ENSG00000165370	GPR101	X						ENSG00000146910	CNPY1	7
ENSG00000165475	CRYL1	13						ENSG00000146910	CNPY1	7
ENSG00000165495	PKNOX2	11						ENSG00000147100	SLC16A2	X
ENSG00000165553	NGB	14						ENSG00000147164	SNX12	X
ENSG00000165556	CDX2	13						ENSG00000147246	HTR2C	X
ENSG00000165588	OTX2	14						ENSG00000147256	ARHGAP36	X
ENSG00000165588	OTX2	14						ENSG00000147481	SNTG1	8
ENSG00000165606	DRGX	10						ENSG00000147647	DPYS	8
ENSG00000165626	BEND7	10						ENSG00000147655	RSPO2	8
ENSG00000165671	NSD1	5						ENSG00000147724	FAM135B	8
ENSG00000165810	BTNL9	5						ENSG00000148704	VAX1	10
ENSG00000165816	VWA2	10						ENSG00000148704	VAX1	10
ENSG00000165821	SALL2	14						ENSG00000148704	VAX1	10
ENSG00000165966	PDZRN4	12						ENSG00000148737	TCF7L2	10
ENSG00000165970	SLC6A5	11						ENSG00000148826	NKX6-2	10
ENSG00000165970	SLC6A5	11						ENSG00000148948	LRRC4C	11
ENSG00000165985	C1QL3	10						ENSG00000148948	LRRC4C	11
ENSG00000166025	AMOTL1	11						ENSG00000149084	HSD17B12	11
ENSG00000166033	HTRA1	10						ENSG00000149091	DGKZ	11
ENSG00000166126	AMN	14						ENSG00000149201	CCDC81	11
ENSG00000166126	AMN	14						ENSG00000149256	TENM4	11
ENSG00000166148	AVPR1A	12						ENSG00000149256	TENM4	11
ENSG00000166317	SYNPO2L	10						ENSG00000149289	ZC3H12C	11
ENSG00000166359	WDR88	19						ENSG00000149403	GRIK4	11
ENSG00000166394	CYB5R2	11						ENSG00000149403	GRIK4	11
ENSG00000166426	CRABP1	15						ENSG00000149418	ST14	11
ENSG00000166444	ST5	11						ENSG00000149571	KIRREL3	11
ENSG00000166482	MFAP4	17						ENSG00000149925	ALDOA	16
ENSG00000166503	HDGFRP3	15						ENSG00000150051	MKX	10
ENSG00000166546	BEAN1	16						ENSG00000150275	PCDH15	10
ENSG00000166573	GALR1	18						ENSG00000150551	LYPD1	2
ENSG00000166619	BLCAP	20						ENSG00000150594	ADRA2A	10
ENSG00000166676	TVP23A	16						ENSG00000151025	GPR158	10
ENSG00000166780	C16orf45	16						ENSG00000151276	MAGI1	3
ENSG00000166801	FAM111A	11						ENSG00000151490	PTPRO	12
ENSG00000166803	KIAA0101	15						ENSG00000151640	DPYSL4	10
ENSG00000166823	MESP1	15						ENSG00000151640	DPYSL4	10
ENSG00000166831	RBPMS2	15						ENSG00000151650	VENTX	10
ENSG00000166833	NAV2	11						ENSG00000151702	FLI1	11
ENSG00000166925	TSC22D4	7						ENSG00000151743	AMN1	12
ENSG00000166963	MAP1A	15						ENSG00000151789	ZNF385D	3
ENSG00000166965	RCCD1	15						ENSG00000151789	ZNF385D	3
ENSG00000167011	NAT16	7						ENSG00000151812	SLC35F4	14
ENSG00000167107	ACSF2	17						ENSG00000151834	GABRA2	4
ENSG00000167178	ISLR2	15						ENSG00000151892	GFRA1	10
ENSG00000167244	IGF2	11						ENSG00000151892	GFRA1	10
ENSG00000167244	IGF2	11						ENSG00000151952	TMEM132D	12
ENSG00000167281	RBFOX3	17						ENSG00000151967	SCHIP1	3
ENSG00000167291	TBC1D16	17						ENSG00000152092	ASTN1	1
ENSG00000167363	FN3K	17						ENSG00000152292	SH2D6	2
ENSG00000167601	AXL	19						ENSG00000152377	SPOCK1	5
ENSG00000167604	NFKBID	19						ENSG00000152467	ZSCAN1	19
ENSG00000167654	ATCAY	19						ENSG00000152467	ZSCAN1	19
ENSG00000167693	NXN	17						ENSG00000152518	ZFP36L2	2
ENSG00000167723	TRPV3	17						ENSG00000152601	MBNL1	3
ENSG00000167851	CD300A	17						ENSG00000152669	CCNO	5
ENSG00000167874	TMEM88	17						ENSG00000152784	PRDM8	4
ENSG00000167995	BEST1	11						ENSG00000152784	PRDM8	4
ENSG00000168000	BSCL2	11						ENSG00000152804	HHEX	10
ENSG00000168056	LTBP3	11						ENSG00000152969	JAKMIP1	4
ENSG00000168056	LTBP3	11						ENSG00000152977	ZIC1	3
ENSG00000168071	CCDC88B	11						ENSG00000152977	ZIC1	3
ENSG00000168229	PTGDR	14						ENSG00000153064	BANK1	4
ENSG00000168243	GNG4	1						ENSG00000153233	PTPRR	12
ENSG00000168243	GNG4	1						ENSG00000153234	NR4A2	2
ENSG00000168267	PTF1A	10						ENSG00000153266	FEZF2	3
ENSG00000168397	ATG4B	2						ENSG00000153266	FEZF2	3
ENSG00000168477	TNXB	6						ENSG00000153266	FEZF2	3
ENSG00000168505	GBX2	2						ENSG00000153266	FEZF2	3
ENSG00000168505	GBX2	2						ENSG00000153551	CMTM7	3
ENSG00000168539	CHRM1	11						ENSG00000153563	CD8A	2
ENSG00000168621	GDNF	5						ENSG00000153563	CD8A	2
ENSG00000168621	GDNF	5						ENSG00000153820	SPHKAP	2
ENSG00000168671	UGT3A2	5						ENSG00000153993	SEMA3D	7
ENSG00000168675	LDLRAD4	18						ENSG00000154065	ANKRD29	18
ENSG00000168779	SHOX2	3						ENSG00000154096	THY1	11
ENSG00000168779	SHOX2	3						ENSG00000154134	ROBO3	11
ENSG00000168874	ATOH8	2						ENSG00000154277	UCHL1	4
ENSG00000168875	SOX14	3						ENSG00000154478	GPR26	10
ENSG00000168875	SOX14	3						ENSG00000154678	PDE1C	7
ENSG00000168875	SOX14	3						ENSG00000154760	SLFN13	17
ENSG00000168899	VAMP5	2						ENSG00000154864	PIEZO2	18
ENSG00000168916	ZNF608	5						ENSG00000154928	EPHB1	3
ENSG00000168993	CPLX1	4						ENSG00000154975	CA10	17
ENSG00000169174	PCSK9	1						ENSG00000154975	CA10	17
ENSG00000169184	MN1	22						ENSG00000155011	DKK2	4
ENSG00000169231	THBS3	1						ENSG00000155093	PTPRN2	7
ENSG00000169239	CA5B	X						ENSG00000155093	PTPRN2	7
ENSG00000169282	KCNAB1	3						ENSG00000155093	PTPRN2	7
ENSG00000169306	IL1RAPL1	X						ENSG00000155886	SLC24A2	9
ENSG00000169760	NLGN1	3						ENSG00000155897	ADCY8	8
ENSG00000169783	LINGO1	15						ENSG00000156049	GNA14	9
ENSG00000169783	LINGO1	15						ENSG00000156076	WIF1	12
ENSG00000169836	TACR3	4						ENSG00000156113	KCNMA1	10
ENSG00000169840	GSX1	13						ENSG00000156395	SORCS3	10
ENSG00000169851	PCDH7	4						ENSG00000156466	GDF6	8
ENSG00000169855	ROBO1	3						ENSG00000156466	GDF6	8
ENSG00000169877	AHSP	16						ENSG00000156574	NODAL	10
ENSG00000169900	PYDC1	16						ENSG00000156925	ZIC3	X
ENSG00000169902	TPST1	7						ENSG00000156925	ZIC3	X
ENSG00000169951	ZNF764	16						ENSG00000157087	ATP2B2	3
ENSG00000169981	ZNF35	3						ENSG00000157168	NRG1	8
ENSG00000170017	ALCAM	3						ENSG00000157168	NRG1	8
ENSG00000170049	KCNAB3	17						ENSG00000157240	FZD1	7
ENSG00000170128	GPR25	1						ENSG00000157326	DHRS4	14
ENSG00000170162	VGLL2	6						ENSG00000157350	ST3GAL2	16
ENSG00000170175	CHRNB1	17						ENSG00000157388	CACNA1D	3
ENSG00000170425	ADORA2B	17						ENSG00000157445	CACNA2D3	3
ENSG00000170425	ADORA2B	17						ENSG00000157445	CACNA2D3	3
ENSG00000170549	IRX1	5						ENSG00000157538	DSCR3	21
ENSG00000170549	IRX1	5						ENSG00000157601	MX1	21
ENSG00000170561	IRX2	5						ENSG00000157833	GAREML	2
ENSG00000170577	SIX2	2						ENSG00000157985	AGAP1	2
ENSG00000170577	SIX2	2						ENSG00000157992	KRTCAP3	2
ENSG00000170577	SIX2	2						ENSG00000158023	WDR66	12
ENSG00000170615	SLC26A5	7						ENSG00000158050	DUSP2	2
ENSG00000170776	AKAP13	15						ENSG00000158089	GALNT14	2
ENSG00000170893	TRH	3						ENSG00000158286	RNF207	1
ENSG00000170955	PRKCDBP	11						ENSG00000158292	GPR153	1
ENSG00000171044	XKR6	8						ENSG00000158553	POM121L2	6
ENSG00000171044	XKR6	8						ENSG00000158716	DUSP23	1
ENSG00000171056	SOX7	8						ENSG00000159182	PRAC	17
ENSG00000171126	KCNG3	2						ENSG00000159182	PRAC	17
ENSG00000171385	KCND3	1						ENSG00000159208	C1orf51	1
ENSG00000171388	APLN	X						ENSG00000159228	CBR1	21
ENSG00000171476	HOPX	4						ENSG00000159239	C2orf81	2
ENSG00000171492	LRRC8D	1						ENSG00000159248	GJD2	15
ENSG00000171502	COL24A1	1						ENSG00000159251	ACTC1	15
ENSG00000171522	PTGER4	5						ENSG00000159267	HLCS	21
ENSG00000171530	TBCA	5						ENSG00000159556	ISL2	15
ENSG00000171532	NEUROD2	17						ENSG00000159556	ISL2	15
ENSG00000171532	NEUROD2	17						ENSG00000159871	LYPD5	19
ENSG00000171540	OTP	5						ENSG00000159921	GNE	9
ENSG00000171540	OTP	5						ENSG00000160209	PDXK	21
ENSG00000171540	OTP	5						ENSG00000160284	SPATC1L	21
ENSG00000171540	OTP	5						ENSG00000160963	COL26A1	7
ENSG00000171551	ECEL1	2						ENSG00000161055	SCGB3A1	5
ENSG00000171587	DSCAM	21						ENSG00000161267	BDH1	3
ENSG00000171604	CXXC5	5						ENSG00000161381	PLXDC1	17
ENSG00000171680	PLEKHG5	1						ENSG00000161509	GRIN2C	17
ENSG00000171757	LRRC34	3						ENSG00000161653	NAGS	17
ENSG00000171815	PCDHB1	5						ENSG00000161800	RACGAP1	12
ENSG00000171956	FOXB1	15						ENSG00000161905	ALOX15	17
ENSG00000171956	FOXB1	15						ENSG00000161940	BCL6B	17
ENSG00000172123	SLFN12	17						ENSG00000161955	TNFSF13	17
ENSG00000172159	FRMD3	9						ENSG00000161958	FGF11	17
ENSG00000172461	FUT9	6						ENSG00000162105	SHANK2	11
ENSG00000172508	CARNS1	11						ENSG00000162105	SHANK2	11
ENSG00000172554	SNTG2	2						ENSG00000162367	TAL1	1
ENSG00000172716	SLFN11	17						ENSG00000162482	AKR7A3	1
ENSG00000172731	LRRC20	10						ENSG00000162493	PDPN	1
ENSG00000172757	CFL1	11						ENSG00000162576	MXRA8	1
ENSG00000172765	TMCC1	3						ENSG00000162670	FAM5C	1
ENSG00000172817	CYP7B1	8						ENSG00000162989	KCNJ3	2
ENSG00000172817	CYP7B1	8						ENSG00000162998	FRZB	2
ENSG00000172819	RARG	12						ENSG00000163013	FBXO41	2
ENSG00000172878	METAP1D	2						ENSG00000163064	EN1	2
ENSG00000172901	AQPEP	5						ENSG00000163081	CCDC140	2
ENSG00000172915	NBEA	13						ENSG00000163081	CCDC140	2
ENSG00000172915	NBEA	13						ENSG00000163121	NEURL3	2
ENSG00000172987	HPSE2	10						ENSG00000163126	ANKRD23	2
ENSG00000173040	EVC2	4						ENSG00000163132	MSX1	4
ENSG00000173120	KDM2A	11						ENSG00000163132	MSX1	4
ENSG00000173253	DMRT2	9						ENSG00000163132	MSX1	4
ENSG00000173253	DMRT2	9						ENSG00000163132	MSX1	4
ENSG00000173404	INSM1	20						ENSG00000163239	TDRD10	1
ENSG00000173442	EHBP1L1	11						ENSG00000163497	FEV	2
ENSG00000173673	HES3	1						ENSG00000163499	CRYBA2	2
ENSG00000173714	WFIKKN2	17						ENSG00000163501	IHH	2
ENSG00000173727	AP000769.1	11						ENSG00000163508	EOMES	3
ENSG00000173825	TIGD3	11						ENSG00000163508	EOMES	3
ENSG00000173868	PHOSPHO1	17						ENSG00000163508	EOMES	3
ENSG00000173894	CBX2	17						ENSG00000163508	EOMES	3
ENSG00000174059	CD34	1						ENSG00000163581	SLC2A2	3
ENSG00000174165	ZDHHC24	11						ENSG00000163590	PPM1L	3
ENSG00000174279	EVX2	2						ENSG00000163618	CADPS	3
ENSG00000174279	EVX2	2						ENSG00000163623	NKX6-1	4
ENSG00000174279	EVX2	2						ENSG00000163623	NKX6-1	4
ENSG00000174279	EVX2	2						ENSG00000163623	NKX6-1	4
ENSG00000174279	EVX2	2						ENSG00000163630	SYNPR	3
ENSG00000174292	TNK1	17						ENSG00000163637	PRICKLE2	3
ENSG00000174306	ZHX3	20						ENSG00000163794	UCN	2
ENSG00000174326	SLC16A11	17						ENSG00000163818	LZTFL1	3
ENSG00000174370	C11orf45	11						ENSG00000163848	ZNF148	3
ENSG00000174407	C20orf166	20						ENSG00000163873	GRIK3	1
ENSG00000174576	NPAS4	11						ENSG00000163902	RPN1	3
ENSG00000174600	CMKLR1	12						ENSG00000164093	PITX2	4
ENSG00000174697	LEP	7						ENSG00000164107	HAND2	4
ENSG00000174963	ZIC4	3						ENSG00000164107	HAND2	4
ENSG00000174963	ZIC4	3						ENSG00000164107	HAND2	4
ENSG00000174963	ZIC4	3						ENSG00000164128	NPY1R	4
ENSG00000174963	ZIC4	3						ENSG00000164176	EDIL3	5
ENSG00000175084	DES	2						ENSG00000164180	TMEM161B	5
ENSG00000175161	CADM2	3						ENSG00000164236	ANKRD33B	5
ENSG00000175182	FAM131A	3						ENSG00000164270	HTR4	5
ENSG00000175229	GAL3ST3	11						ENSG00000164292	RHOBTB3	5
ENSG00000175356	SCUBE2	11						ENSG00000164318	EGFLAM	5
ENSG00000175426	PCSK1	5						ENSG00000164330	EBF1	5
ENSG00000175538	KCNE3	11						ENSG00000164403	SHROOM1	5
ENSG00000175604	RP11-276H1.3	16						ENSG00000164418	GRIK2	6
ENSG00000175766	EIF4E1B	5						ENSG00000164438	TLX3	5
ENSG00000175773	RP11-121M22.1	11						ENSG00000164438	TLX3	5
ENSG00000175868	CALCB	11						ENSG00000164438	TLX3	5
ENSG00000175868	CALCB	11						ENSG00000164458	T	6
ENSG00000175868	CALCB	11						ENSG00000164458	T	6
ENSG00000175894	TSPEAR	21						ENSG00000164465	DCBLD1	6
ENSG00000176124	DLEU1	13						ENSG00000164532	TBX20	7
ENSG00000176124	DLEU1	13						ENSG00000164588	HCN1	5
ENSG00000176160	HSF5	17						ENSG00000164591	MYOZ3	5
ENSG00000176165	FOXG1	14						ENSG00000164649	CDCA7L	7
ENSG00000176165	FOXG1	14						ENSG00000164736	SOX17	8
ENSG00000176194	CIDEA	18						ENSG00000164736	SOX17	8
ENSG00000176293	ZNF135	19						ENSG00000164736	SOX17	8
ENSG00000176305	AC087269.1	8						ENSG00000164761	TNFRSF11B	8
ENSG00000176381	PRR18	6						ENSG00000164778	EN2	7
ENSG00000176435	CLEC14A	14						ENSG00000164778	EN2	7
ENSG00000176532	PRR15	7						ENSG00000164796	CSMD3	8
ENSG00000176595	KBTBD11	8						ENSG00000164853	UNCX	7
ENSG00000176697	BDNF	11						ENSG00000164877	MICALL2	7
ENSG00000176771	NCKAP5	2						ENSG00000164879	CA3	8
ENSG00000176842	IRX5	16						ENSG00000164920	OSR2	8
ENSG00000176909	MAMSTR	19						ENSG00000164929	BAALC	8
ENSG00000176920	FUT2	19						ENSG00000164949	GEM	8
ENSG00000177103	DSCAML1	11						ENSG00000165194	PCDH19	X
ENSG00000177133	RP1-163G9.1	1						ENSG00000165194	PCDH19	X
ENSG00000177191	B3GNT8	19						ENSG00000165271	NOL6	9
ENSG00000177294	FBXO39	17						ENSG00000165300	SLITRK5	13
ENSG00000177374	HIC1	17						ENSG00000165309	ARMC3	10
ENSG00000177374	HIC1	17						ENSG00000165349	SLC7A3	X
ENSG00000177468	OLIG3	6						ENSG00000165370	GPR101	X
ENSG00000177468	OLIG3	6						ENSG00000165474	GJB2	13
ENSG00000177468	OLIG3	6						ENSG00000165553	NGB	14
ENSG00000177511	ST8SIA3	18						ENSG00000165588	OTX2	14
ENSG00000177519	RPRM	2						ENSG00000165606	DRGX	10
ENSG00000177738	CTD-2201E18.3	5						ENSG00000165626	BEND7	10
ENSG00000177820	AC004917.1	7						ENSG00000165810	BTNL9	5
ENSG00000177822	AC108142.1	4						ENSG00000165816	VWA2	10
ENSG00000178026	FAM211B	22						ENSG00000165821	SALL2	14
ENSG00000178163	ZNF518B	4						ENSG00000165966	PDZRN4	12
ENSG00000178209	PLEC	8						ENSG00000165970	SLC6A5	11
ENSG00000178235	SLITRK1	13						ENSG00000165973	NELL1	11
ENSG00000178235	SLITRK1	13						ENSG00000165985	C1QL3	10
ENSG00000178343	SHISA3	4						ENSG00000166025	AMOTL1	11
ENSG00000178394	HTR1A	5						ENSG00000166033	HTRA1	10
ENSG00000178395	C1orf65	1						ENSG00000166126	AMN	14
ENSG00000178403	NEUROG2	4						ENSG00000166199	ALKBH3	11
ENSG00000178498	DTX3	12						ENSG00000166317	SYNPO2L	10
ENSG00000178573	MAF	16						ENSG00000166394	CYB5R2	11
ENSG00000178695	KCTD12	13						ENSG00000166444	ST5	11
ENSG00000178732	GP5	3						ENSG00000166482	MFAP4	17
ENSG00000178814	OPLAH	8						ENSG00000166503	HDGFRP3	15
ENSG00000178860	MSC	8						ENSG00000166573	GALR1	18
ENSG00000178919	FOXE1	9						ENSG00000166573	GALR1	18
ENSG00000178919	FOXE1	9						ENSG00000166676	TVP23A	16
ENSG00000178965	C1orf173	1						ENSG00000166780	C16orf45	16
ENSG00000179008	C14orf39	14						ENSG00000166801	FAM111A	11
ENSG00000179059	ZFP42	4						ENSG00000166803	KIAA0101	15
ENSG00000179088	C12orf42	12						ENSG00000166823	MESP1	15
ENSG00000179168	GGN	19						ENSG00000166833	NAV2	11
ENSG00000179344	HLA-DQB1	6						ENSG00000167011	NAT16	7
ENSG00000179452	RP11-380B22.1	1						ENSG00000167107	ACSF2	17
ENSG00000179477	ALOX12B	17						ENSG00000167191	GPRC5B	16
ENSG00000179520	SLC17A8	12						ENSG00000167281	RBFOX3	17
ENSG00000179532	DNHD1	11						ENSG00000167291	TBC1D16	17
ENSG00000179542	SLITRK4	X						ENSG00000167601	AXL	19
ENSG00000179593	ALOX15B	17						ENSG00000167604	NFKBID	19
ENSG00000179743	RP11-169K16.9	1						ENSG00000167995	BEST1	11
ENSG00000179909	ZNF154	19						ENSG00000168229	PTGDR	14
ENSG00000179913	B3GNT3	19						ENSG00000168243	GNG4	1
ENSG00000179915	NRXN1	2						ENSG00000168267	PTF1A	10
ENSG00000180011	ZADH2	18						ENSG00000168412	MTNR1A	4
ENSG00000180053	NKX2-6	8						ENSG00000168505	GBX2	2
ENSG00000180269	GPR139	16						ENSG00000168671	UGT3A2	5
ENSG00000180318	ALX1	12						ENSG00000168875	SOX14	3
ENSG00000180340	FZD2	17						ENSG00000168899	VAMP5	2
ENSG00000180543	TSPYL5	8						ENSG00000168993	CPLX1	4
ENSG00000180592	SKIDA1	10						ENSG00000169083	AR	X
ENSG00000180613	GSX2	4						ENSG00000169174	PCSK9	1
ENSG00000180660	MAB21L1	13						ENSG00000169297	NR0B1	X
ENSG00000180730	SHISA2	13						ENSG00000169427	KCNK9	8
ENSG00000180777	ANKRD30B	18						ENSG00000169604	ANTXR1	2
ENSG00000180806	HOXC9	12						ENSG00000169715	MT1E	16
ENSG00000180891	CUEDC1	17						ENSG00000169760	NLGN1	3
ENSG00000180938	ZNF572	8						ENSG00000169783	LINGO1	15
ENSG00000181029	TRAPPC5	19						ENSG00000169836	TACR3	4
ENSG00000181072	CHRM2	7						ENSG00000169840	GSX1	13
ENSG00000181126	HLA-V	6						ENSG00000169840	GSX1	13
ENSG00000181234	TMEM132C	12						ENSG00000169851	PCDH7	4
ENSG00000181513	ACBD4	17						ENSG00000169855	ROBO1	3
ENSG00000181541	MAB21L2	4						ENSG00000169856	ONECUT1	15
ENSG00000181619	GPR135	14						ENSG00000169877	AHSP	16
ENSG00000181790	BAI1	8						ENSG00000169902	TPST1	7
ENSG00000181830	SLC35C1	11						ENSG00000169946	ZFPM2	8
ENSG00000181965	NEUROG1	5						ENSG00000169981	ZNF35	3
ENSG00000181965	NEUROG1	5						ENSG00000170017	ALCAM	3
ENSG00000181965	NEUROG1	5						ENSG00000170049	KCNAB3	17
ENSG00000182132	KCNIP1	5						ENSG00000170128	GPR25	1
ENSG00000182175	RGMA	15						ENSG00000170162	VGLL2	6
ENSG00000182175	RGMA	15						ENSG00000170370	EMX2	10
ENSG00000182185	RAD51B	14						ENSG00000170425	ADORA2B	17
ENSG00000182197	EXT1	8						ENSG00000170425	ADORA2B	17
ENSG00000182218	HHIPL1	14						ENSG00000170549	IRX1	5
ENSG00000182223	ZAR1	4						ENSG00000170837	GPR27	3
ENSG00000182255	KCNA4	11						ENSG00000170893	TRH	3
ENSG00000182362	YBEY	21						ENSG00000171044	XKR6	8
ENSG00000182379	NXPH4	12						ENSG00000171056	SOX7	8
ENSG00000182450	KCNK4	11						ENSG00000171282	BAHCC1	17
ENSG00000182450	KCNK4	11						ENSG00000171388	APLN	X
ENSG00000182450	KCNK4	11						ENSG00000171476	HOPX	4
ENSG00000182473	EXOC7	17						ENSG00000171492	LRRC8D	1
ENSG00000182600	C2orf82	2						ENSG00000171502	COL24A1	1
ENSG00000182667	NTM	11						ENSG00000171522	PTGER4	5
ENSG00000182698	RESP18	2						ENSG00000171530	TBCA	5
ENSG00000182759	MAFA	8						ENSG00000171532	NEUROD2	17
ENSG00000182853	VMO1	17						ENSG00000171540	OTP	5
ENSG00000182968	SOX1	13						ENSG00000171540	OTP	5
ENSG00000182968	SOX1	13						ENSG00000171540	OTP	5
ENSG00000182968	SOX1	13						ENSG00000171587	DSCAM	21
ENSG00000182968	SOX1	13						ENSG00000171793	CTPS1	1
ENSG00000182983	ZNF662	3						ENSG00000171815	PCDHB1	5
ENSG00000182985	CADM1	11						ENSG00000171877	FRMD5	15
ENSG00000183034	OTOP2	17						ENSG00000171956	FOXB1	15
ENSG00000183072	NKX2-5	5						ENSG00000171956	FOXB1	15
ENSG00000183072	NKX2-5	5						ENSG00000171956	FOXB1	15
ENSG00000183090	FREM3	4						ENSG00000172020	GAP43	3
ENSG00000183098	GPC6	13						ENSG00000172159	FRMD3	9
ENSG00000183111	ARHGEF37	5						ENSG00000172292	CERS6	2
ENSG00000183117	CSMD1	8						ENSG00000172461	FUT9	6
ENSG00000183145	DSCR6	21						ENSG00000172508	CARNS1	11
ENSG00000183166	CALN1	7						ENSG00000172554	SNTG2	2
ENSG00000183337	BCOR	X						ENSG00000172716	SLFN11	17
ENSG00000183337	BCOR	X						ENSG00000172731	LRRC20	10
ENSG00000183337	BCOR	X						ENSG00000172752	COL6A5	3
ENSG00000183337	BCOR	X						ENSG00000172757	CFL1	11
ENSG00000183337	BCOR	X						ENSG00000172817	CYP7B1	8
ENSG00000183386	FHL3	1						ENSG00000172878	METAP1D	2
ENSG00000183439	TRIM61	4						ENSG00000172901	AQPEP	5
ENSG00000183463	PRHOXNB	13						ENSG00000173040	EVC2	4
ENSG00000183578	TNFAIP8L3	15						ENSG00000173253	DMRT2	9
ENSG00000183624	C3orf37	3						ENSG00000173673	HES3	1
ENSG00000183654	MARCH11	5						ENSG00000173868	PHOSPHO1	17
ENSG00000183662	FAM19A1	3						ENSG00000174059	CD34	1
ENSG00000183690	EFHC2	X						ENSG00000174165	ZDHHC24	11
ENSG00000183691	NOG	17						ENSG00000174197	MGA	15
ENSG00000183715	OPCML	11						ENSG00000174279	EVX2	2
ENSG00000183715	OPCML	11						ENSG00000174279	EVX2	2
ENSG00000183715	OPCML	11						ENSG00000174279	EVX2	2
ENSG00000183715	OPCML	11						ENSG00000174279	EVX2	2
ENSG00000183729	NPBWR1	8						ENSG00000174292	TNK1	17
ENSG00000183760	PAPL	19						ENSG00000174306	ZHX3	20
ENSG00000183770	FOXL2	3						ENSG00000174326	SLC16A11	17
ENSG00000183773	AIFM3	22						ENSG00000174697	LEP	7
ENSG00000183831	ANKRD45	1						ENSG00000174808	BTC	4
ENSG00000183929	DUSP5P1	1						ENSG00000174963	ZIC4	3
ENSG00000184012	TMPRSS2	21						ENSG00000175084	DES	2
ENSG00000184058	TBX1	22						ENSG00000175161	CADM2	3
ENSG00000184058	TBX1	22						ENSG00000175315	CST6	11
ENSG00000184163	FAM132A	1						ENSG00000175344	CHRNA7	15
ENSG00000184182	UBE2F	2						ENSG00000175356	SCUBE2	11
ENSG00000184185	KCNJ12	17						ENSG00000175445	LPL	8
ENSG00000184221	OLIG1	21						ENSG00000175604	RP11-276H1.3	16
ENSG00000184292	TACSTD2	1						ENSG00000175766	EIF4E1B	5
ENSG00000184302	SIX6	14						ENSG00000175773	RP11-121M22.1	11
ENSG00000184349	EFNA5	5						ENSG00000175806	MSRA	8
ENSG00000184486	POU3F2	6						ENSG00000175868	CALCB	11
ENSG00000184486	POU3F2	6						ENSG00000175868	CALCB	11
ENSG00000184486	POU3F2	6						ENSG00000175868	CALCB	11
ENSG00000184486	POU3F2	6						ENSG00000175868	CALCB	11
ENSG00000184486	POU3F2	6						ENSG00000175894	TSPEAR	21
ENSG00000184611	KCNH7	2						ENSG00000176124	DLEU1	13
ENSG00000184640	2009-09-01	17						ENSG00000176124	DLEU1	13
ENSG00000184640	2009-09-01	17						ENSG00000176165	FOXG1	14
ENSG00000184731	FAM110C	2						ENSG00000176194	CIDEA	18
ENSG00000184867	ARMCX2	X						ENSG00000176293	ZNF135	19
ENSG00000184937	WT1	11						ENSG00000176305	AC087269.1	8
ENSG00000184985	SORCS2	4						ENSG00000176381	PRR18	6
ENSG00000184985	SORCS2	4						ENSG00000176435	CLEC14A	14
ENSG00000184986	TMEM121	14						ENSG00000176532	PRR15	7
ENSG00000185008	ROBO2	3						ENSG00000176595	KBTBD11	8
ENSG00000185015	CA13	8						ENSG00000176697	BDNF	11
ENSG00000185015	CA13	8						ENSG00000176842	IRX5	16
ENSG00000185024	BRF1	14						ENSG00000176887	SOX11	2
ENSG00000185055	EFCAB10	7						ENSG00000176909	MAMSTR	19
ENSG00000185070	FLRT2	14						ENSG00000176956	LY6H	8
ENSG00000185201	IFITM2	11						ENSG00000177103	DSCAML1	11
ENSG00000185271	KLHL33	14						ENSG00000177133	RP1-163G9.1	1
ENSG00000185274	WBSCR17	7						ENSG00000177294	FBXO39	17
ENSG00000185332	TMEM105	17						ENSG00000177374	HIC1	17
ENSG00000185339	TCN2	22						ENSG00000177468	OLIG3	6
ENSG00000185442	FAM174B	15						ENSG00000177511	ST8SIA3	18
ENSG00000185507	IRF7	11						ENSG00000177519	RPRM	2
ENSG00000185551	NR2F2	15						ENSG00000177820	AC004917.1	7
ENSG00000185551	NR2F2	15						ENSG00000178015	GPR150	5
ENSG00000185559	DLK1	14						ENSG00000178163	ZNF518B	4
ENSG00000185565	LSAMP	3						ENSG00000178209	PLEC	8
ENSG00000185630	PBX1	1						ENSG00000178235	SLITRK1	13
ENSG00000185633	NDUFA4L2	12						ENSG00000178343	SHISA3	4
ENSG00000185652	NTF3	12						ENSG00000178394	HTR1A	5
ENSG00000185664	PMEL	12						ENSG00000178395	C1orf65	1
ENSG00000185689	C6orf201	6						ENSG00000178403	NEUROG2	4
ENSG00000185736	ADARB2	10						ENSG00000178732	GP5	3
ENSG00000185774	KCNIP4	4						ENSG00000178752	FAM132B	2
ENSG00000185904	LINC00839	10						ENSG00000178860	MSC	8
ENSG00000185915	KLHL34	X						ENSG00000178919	FOXE1	9
ENSG00000185924	RTN4RL1	17						ENSG00000178919	FOXE1	9
ENSG00000185942	NKAIN3	8						ENSG00000178965	C1orf173	1
ENSG00000185985	SLITRK2	X						ENSG00000179008	C14orf39	14
ENSG00000186010	NDUFA13	19						ENSG00000179088	C12orf42	12
ENSG00000186047	DLEU7	13						ENSG00000179168	GGN	19
ENSG00000186104	CYP2R1	11						ENSG00000179242	CDH4	20
ENSG00000186188	FFAR4	10						ENSG00000179292	TMEM151A	11
ENSG00000186448	ZNF197	3						ENSG00000179344	HLA-DQB1	6
ENSG00000186479	RGS7BP	5						ENSG00000179344	HLA-DQB1	6
ENSG00000186493	C5orf38	5						ENSG00000179452	RP11-380B22.1	1
ENSG00000186493	C5orf38	5						ENSG00000179477	ALOX12B	17
ENSG00000186496	ZNF396	18						ENSG00000179542	SLITRK4	X
ENSG00000186684	CYP27C1	2						ENSG00000179593	ALOX15B	17
ENSG00000186766	FOXI2	10						ENSG00000179796	LRRC3B	3
ENSG00000186814	ZSCAN30	18						ENSG00000179909	ZNF154	19
ENSG00000186889	TMEM17	2						ENSG00000179915	NRXN1	2
ENSG00000187017	ESPN	1						ENSG00000180053	NKX2-6	8
ENSG00000187140	FOXD3	1						ENSG00000180543	TSPYL5	8
ENSG00000187147	RNF220	1						ENSG00000180730	SHISA2	13
ENSG00000187147	RNF220	1						ENSG00000180777	ANKRD30B	18
ENSG00000187260	WDR86	7						ENSG00000180801	ARSJ	4
ENSG00000187323	DCC	18						ENSG00000180884	ZNF792	19
ENSG00000187553	CYP26C1	10						ENSG00000181029	TRAPPC5	19
ENSG00000187601	MAGEH1	X						ENSG00000181072	CHRM2	7
ENSG00000187624	C17orf97	17						ENSG00000181126	HLA-V	6
ENSG00000187682	ERAS	X						ENSG00000181195	PENK	8
ENSG00000187715	KBTBD12	3						ENSG00000181234	TMEM132C	12
ENSG00000187772	LIN28B	6						ENSG00000181234	TMEM132C	12
ENSG00000187772	LIN28B	6						ENSG00000181513	ACBD4	17
ENSG00000187800	PEAR1	1						ENSG00000181585	TMIE	3
ENSG00000187821	HELT	4						ENSG00000181619	GPR135	14
ENSG00000187984	ANKRD19P	9						ENSG00000181652	ATG9B	7
ENSG00000188064	WNT7B	22						ENSG00000181790	BAI1	8
ENSG00000188158	NHS	X						ENSG00000181830	SLC35C1	11
ENSG00000188191	PRKAR1B	7						ENSG00000182132	KCNIP1	5
ENSG00000188305	C19orf35	19						ENSG00000182175	RGMA	15
ENSG00000188315	C3orf62	3						ENSG00000182223	ZAR1	4
ENSG00000188385	JAKMIP3	10						ENSG00000182255	KCNA4	11
ENSG00000188487	INSC	11						ENSG00000182256	GABRG3	15
ENSG00000188501	LCTL	15						ENSG00000182310	LINC00085	19
ENSG00000188511	C22orf34	22						ENSG00000182348	ZNF804B	7
ENSG00000188549	C15orf52	15						ENSG00000182362	YBEY	21
ENSG00000188559	RALGAPA2	20						ENSG00000182379	NXPH4	12
ENSG00000188629	ZNF177	19						ENSG00000182450	KCNK4	11
ENSG00000188722	AL391005.1	10						ENSG00000182584	ACTL10	20
ENSG00000188763	FZD9	7						ENSG00000182631	RXFP3	5
ENSG00000188778	ADRB3	8						ENSG00000182667	NTM	11
ENSG00000188816	HMX2	10						ENSG00000182853	VMO1	17
ENSG00000188816	HMX2	10						ENSG00000182870	GALNT9	12
ENSG00000188816	HMX2	10						ENSG00000182870	GALNT9	12
ENSG00000188816	HMX2	10						ENSG00000182968	SOX1	13
ENSG00000188822	CNR2	1						ENSG00000182968	SOX1	13
ENSG00000188868	ZNF563	19						ENSG00000182983	ZNF662	3
ENSG00000188909	BSX	11						ENSG00000183034	OTOP2	17
ENSG00000188916	FAM196A	10						ENSG00000183072	NKX2-5	5
ENSG00000189045	ANKDD1B	5						ENSG00000183090	FREM3	4
ENSG00000189060	H1F0	22						ENSG00000183098	GPC6	13
ENSG00000189108	IL1RAPL2	X						ENSG00000183111	ARHGEF37	5
ENSG00000189120	SP6	17						ENSG00000183114	FAM43B	1
ENSG00000189129	PLAC9	10						ENSG00000183114	FAM43B	1
ENSG00000189134	NKAPL	6						ENSG00000183117	CSMD1	8
ENSG00000189238	RP11-173C20.1	12						ENSG00000183145	DSCR6	21
ENSG00000189316	RP11-797H7.5	7						ENSG00000183166	CALN1	7
ENSG00000189420	ZFP92	X						ENSG00000183337	BCOR	X
ENSG00000196092	PAX5	9						ENSG00000183386	FHL3	1
ENSG00000196159	FAT4	4						ENSG00000183654	MARCH11	5
ENSG00000196220	SRGAP3	3						ENSG00000183691	NOG	17
ENSG00000196277	GRM7	3						ENSG00000183715	OPCML	11
ENSG00000196296	ATP2A1	16						ENSG00000183715	OPCML	11
ENSG00000196345	ZKSCAN7	3						ENSG00000183715	OPCML	11
ENSG00000196376	SLC35F1	6						ENSG00000183715	OPCML	11
ENSG00000196470	SIAH1	16						ENSG00000183760	PAPL	19
ENSG00000196482	ESRRG	1						ENSG00000183773	AIFM3	22
ENSG00000196482	ESRRG	1						ENSG00000183831	ANKRD45	1
ENSG00000196482	ESRRG	1						ENSG00000183840	GPR39	2
ENSG00000196498	NCOR2	12						ENSG00000183853	KIRREL	1
ENSG00000196498	NCOR2	12						ENSG00000183929	DUSP5P1	1
ENSG00000196503	ARL9	4						ENSG00000184182	UBE2F	2
ENSG00000196507	TCEAL3	X						ENSG00000184292	TACSTD2	1
ENSG00000196581	AJAP1	1						ENSG00000184302	SIX6	14
ENSG00000196777	AL162574.1	13						ENSG00000184349	EFNA5	5
ENSG00000196782	MAML3	4						ENSG00000184486	POU3F2	6
ENSG00000196843	ARID5A	2						ENSG00000184486	POU3F2	6
ENSG00000196872	KIAA1211L	2						ENSG00000184486	POU3F2	6
ENSG00000196876	SCN8A	12						ENSG00000184486	POU3F2	6
ENSG00000197083	ZNF300P1	5						ENSG00000184486	POU3F2	6
ENSG00000197140	ADAM32	8						ENSG00000184515	BEX5	X
ENSG00000197283	SYNGAP1	6						ENSG00000184640	2009-09-01	17
ENSG00000197283	SYNGAP1	6						ENSG00000184640	2009-09-01	17
ENSG00000197308	GATA3-AS1	10						ENSG00000184672	RALYL	8
ENSG00000197308	GATA3-AS1	10						ENSG00000184731	FAM110C	2
ENSG00000197308	GATA3-AS1	10						ENSG00000184867	ARMCX2	X
ENSG00000197332	ZNF833P	19						ENSG00000184939	ZFP90	16
ENSG00000197406	DIO3	14						ENSG00000184985	SORCS2	4
ENSG00000197410	DCHS2	4						ENSG00000184986	TMEM121	14
ENSG00000197705	KLHL14	18						ENSG00000184988	TMEM106A	17
ENSG00000197757	HOXC6	12						ENSG00000185008	ROBO2	3
ENSG00000197757	HOXC6	12						ENSG00000185015	CA13	8
ENSG00000197757	HOXC6	12						ENSG00000185055	EFCAB10	7
ENSG00000197892	KIF13B	8						ENSG00000185070	FLRT2	14
ENSG00000197956	S100A6	1						ENSG00000185201	IFITM2	11
ENSG00000197980	LEKR1	3						ENSG00000185274	WBSCR17	7
ENSG00000198075	SULT1C4	2						ENSG00000185332	TMEM105	17
ENSG00000198216	CACNA1E	1						ENSG00000185442	FAM174B	15
ENSG00000198216	CACNA1E	1						ENSG00000185551	NR2F2	15
ENSG00000198339	HIST1H4I	6						ENSG00000185565	LSAMP	3
ENSG00000198342	ZNF442	19						ENSG00000185736	ADARB2	10
ENSG00000198353	HOXC4	12						ENSG00000185737	NRG3	10
ENSG00000198353	HOXC4	12						ENSG00000185774	KCNIP4	4
ENSG00000198353	HOXC4	12						ENSG00000185915	KLHL34	X
ENSG00000198420	FAM115A	7						ENSG00000185924	RTN4RL1	17
ENSG00000198420	FAM115A	7						ENSG00000185942	NKAIN3	8
ENSG00000198570	RD3	1						ENSG00000185985	SLITRK2	X
ENSG00000198719	DLL1	6						ENSG00000185985	SLITRK2	X
ENSG00000198720	ANKRD13B	17						ENSG00000185985	SLITRK2	X
ENSG00000198768	APCDD1L	20						ENSG00000186075	ZPBP2	17
ENSG00000198771	RCSD1	1						ENSG00000186297	GABRA5	15
ENSG00000198771	RCSD1	1						ENSG00000186297	GABRA5	15
ENSG00000198785	GRIN3A	9						ENSG00000186442	KRT3	12
ENSG00000198797	FAM5B	1						ENSG00000186479	RGS7BP	5
ENSG00000198807	PAX9	14						ENSG00000186493	C5orf38	5
ENSG00000198807	PAX9	14						ENSG00000186496	ZNF396	18
ENSG00000198807	PAX9	14						ENSG00000186675	MAGEE2	X
ENSG00000198822	GRM3	7						ENSG00000186684	CYP27C1	2
ENSG00000198865	CCDC152	5						ENSG00000186765	FSCN2	17
ENSG00000198879	SFMBT2	10						ENSG00000186766	FOXI2	10
ENSG00000198892	SHISA4	1						ENSG00000186889	TMEM17	2
ENSG00000198908	BHLHB9	X						ENSG00000186891	TNFRSF18	1
ENSG00000198914	POU3F3	2						ENSG00000186960	C14orf23	14
ENSG00000198915	RASGEF1A	10						ENSG00000187094	CCK	3
ENSG00000198915	RASGEF1A	10						ENSG00000187140	FOXD3	1
ENSG00000198933	TBKBP1	17						ENSG00000187147	RNF220	1
ENSG00000199085	MIR148A	7						ENSG00000187260	WDR86	7
ENSG00000199492	U6	17						ENSG00000187323	DCC	18
ENSG00000200072	SNORD44	13						ENSG00000187601	MAGEH1	X
ENSG00000200198	RN7SKP211	6						ENSG00000187682	ERAS	X
ENSG00000200198	RN7SKP211	6						ENSG00000187714	SLC18A3	10
ENSG00000200275	RNA5SP199	5						ENSG00000187715	KBTBD12	3
ENSG00000201142	U1	1						ENSG00000187772	LIN28B	6
ENSG00000201277	Y_RNA	5						ENSG00000187772	LIN28B	6
ENSG00000202167	U1	1						ENSG00000187800	PEAR1	1
ENSG00000202264	RNA5SP77	1						ENSG00000188158	NHS	X
ENSG00000203434	RP11-163F15.1	10						ENSG00000188191	PRKAR1B	7
ENSG00000203485	INF2	14						ENSG00000188315	C3orf62	3
ENSG00000203499	RP11-429J17.6	8						ENSG00000188385	JAKMIP3	10
ENSG00000203722	RAET1G	6						ENSG00000188487	INSC	11
ENSG00000203878	CHIAP2	1						ENSG00000188511	C22orf34	22
ENSG00000203930	RP1-177G6.2	X						ENSG00000188517	COL25A1	4
ENSG00000204060	FOXO6	1						ENSG00000188549	C15orf52	15
ENSG00000204060	FOXO6	1						ENSG00000188620	HMX3	10
ENSG00000204071	TCEAL6	X						ENSG00000188629	ZNF177	19
ENSG00000204084	INPP5B	1						ENSG00000188730	VWC2	7
ENSG00000204110	RP1-153P14.8	6						ENSG00000188778	ADRB3	8
ENSG00000204121	AC068134.5	2						ENSG00000188779	SKOR1	15
ENSG00000204228	HSD17B8	6						ENSG00000188816	HMX2	10
ENSG00000204231	RXRB	6						ENSG00000188816	HMX2	10
ENSG00000204231	RXRB	6						ENSG00000188822	CNR2	1
ENSG00000204261	XXbac-BPG246D15.8	6						ENSG00000188848	BEND4	4
ENSG00000204261	XXbac-BPG246D15.8	6						ENSG00000188868	ZNF563	19
ENSG00000204277	RP11-219G17.4	17						ENSG00000188909	BSX	11
ENSG00000204283	FLJ45079	17						ENSG00000188916	FAM196A	10
ENSG00000204301	NOTCH4	6						ENSG00000189108	IL1RAPL2	X
ENSG00000204314	PRRT1	6						ENSG00000189134	NKAPL	6
ENSG00000204314	PRRT1	6						ENSG00000189316	RP11-797H7.5	7
ENSG00000204314	PRRT1	6						ENSG00000189420	ZFP92	X
ENSG00000204314	PRRT1	6						ENSG00000196092	PAX5	9
ENSG00000204335	SP5	2						ENSG00000196159	FAT4	4
ENSG00000204438	GPANK1	6						ENSG00000196277	GRM7	3
ENSG00000204442	FAM155A	13						ENSG00000196345	ZKSCAN7	3
ENSG00000204466	DGKK	X						ENSG00000196440	ARMCX4	X
ENSG00000204520	MICA	6						ENSG00000196470	SIAH1	16
ENSG00000204580	DDR1	6						ENSG00000196482	ESRRG	1
ENSG00000204580	DDR1	6						ENSG00000196482	ESRRG	1
ENSG00000204610	TRIM15	6						ENSG00000196503	ARL9	4
ENSG00000204612	FOXB2	9						ENSG00000196507	TCEAL3	X
ENSG00000204612	FOXB2	9						ENSG00000196581	AJAP1	1
ENSG00000204616	TRIM31	6						ENSG00000196711	FAM150A	8
ENSG00000204625	HCG9	6						ENSG00000196767	POU3F4	X
ENSG00000204632	HLA-G	6						ENSG00000196872	KIAA1211L	2
ENSG00000204681	GABBR1	6						ENSG00000196951	RP11-425I13.3	4
ENSG00000204839	MROH6	8						ENSG00000196968	FUT11	10
ENSG00000204851	PNMAL2	19						ENSG00000197083	ZNF300P1	5
ENSG00000204960	BLACE	7						ENSG00000197140	ADAM32	8
ENSG00000204960	BLACE	7						ENSG00000197177	GPR123	10
ENSG00000205045	SLFN12L	17						ENSG00000197283	SYNGAP1	6
ENSG00000205045	SLFN12L	17						ENSG00000197308	GATA3-AS1	10
ENSG00000205090	TMEM240	1						ENSG00000197308	GATA3-AS1	10
ENSG00000205116	TMEM88B	1						ENSG00000197308	GATA3-AS1	10
ENSG00000205138	SDHAF1	19						ENSG00000197406	DIO3	14
ENSG00000205143	ARID3C	9						ENSG00000197565	COL4A6	X
ENSG00000205267	DGAT2L7P	7						ENSG00000197705	KLHL14	18
ENSG00000205334	AC074091.13	2						ENSG00000197757	HOXC6	12
ENSG00000205358	MT1H	16						ENSG00000197980	LEKR1	3
ENSG00000205364	MT1M	16						ENSG00000197991	PCDH20	13
ENSG00000205413	SAMD9	7						ENSG00000198075	SULT1C4	2
ENSG00000205517	RGL3	19						ENSG00000198216	CACNA1E	1
ENSG00000205664	RP11-706O15.1	X						ENSG00000198339	HIST1H4I	6
ENSG00000205795	CYS1	2						ENSG00000198342	ZNF442	19
ENSG00000205885	C1RL-AS1	12						ENSG00000198384	TPTE2P3	13
ENSG00000205899	BHLHA9	17						ENSG00000198420	FAM115A	7
ENSG00000205903	ZNF316	7						ENSG00000198420	FAM115A	7
ENSG00000205927	OLIG2	21						ENSG00000198673	FAM19A2	12
ENSG00000205978	NYNRIN	14						ENSG00000198720	ANKRD13B	17
ENSG00000206262	C3orf72	3						ENSG00000198771	RCSD1	1
ENSG00000206262	C3orf72	3						ENSG00000198797	FAM5B	1
ENSG00000206341	HLA-H	6						ENSG00000198807	PAX9	14
ENSG00000206503	HLA-A	6						ENSG00000198807	PAX9	14
ENSG00000206530	WDR52	3						ENSG00000198807	PAX9	14
ENSG00000207087	U6	2						ENSG00000198807	PAX9	14
ENSG00000207330	RNU6-73	13						ENSG00000198822	GRM3	7
ENSG00000207614	MIR193A	17						ENSG00000198908	BHLHB9	X
ENSG00000207955	MIR219-2	9						ENSG00000198915	RASGEF1A	10
ENSG00000211454	AKR7L	1						ENSG00000198960	ARMCX6	X
ENSG00000211766	TRBJ2-2P	7						ENSG00000199036	MIR219-1	6
ENSG00000211771	TRBJ2-7	7						ENSG00000199492	U6	17
ENSG00000212864	RNF208	9						ENSG00000200072	SNORD44	13
ENSG00000213438	RP11-47G11.3	10						ENSG00000200198	RN7SKP211	6
ENSG00000213514	RP11-428P16.2	10						ENSG00000200275	RNA5SP199	5
ENSG00000213722	DDAH2	6						ENSG00000201142	U1	1
ENSG00000213889	PPM1N	19						ENSG00000202167	U1	1
ENSG00000213903	LTB4R	14						ENSG00000202264	RNA5SP77	1
ENSG00000213937	CLDN9	16						ENSG00000202264	RNA5SP77	1
ENSG00000213965	NUDT19	19						ENSG00000203930	RP1-177G6.2	X
ENSG00000214021	TTLL3	3						ENSG00000204060	FOXO6	1
ENSG00000214039	RP11-474D1.3	12						ENSG00000204071	TCEAL6	X
ENSG00000214309	MBLAC1	7						ENSG00000204121	AC068134.5	2
ENSG00000214338	SOGA3	6						ENSG00000204252	HLA-DOA	6
ENSG00000214402	LCNL1	9						ENSG00000204261	XXbac-BPG246D15.8	6
ENSG00000214513	NOTO	2						ENSG00000204264	PSMB8	6
ENSG00000214530	STARD10	11						ENSG00000204301	NOTCH4	6
ENSG00000214553	LRRC37A11P	17						ENSG00000204314	PRRT1	6
ENSG00000214560	RPL21P41	3						ENSG00000204314	PRRT1	6
ENSG00000214999	AC129492.6	17						ENSG00000204314	PRRT1	6
ENSG00000215039	CD27-AS1	12						ENSG00000204335	SP5	2
ENSG00000215068	AC025171.1	5						ENSG00000204398	RP11-65D24.2	13
ENSG00000215146	RP11-313J2.1	10						ENSG00000204442	FAM155A	13
ENSG00000215397	SCRT2	20						ENSG00000204580	DDR1	6
ENSG00000215474	SKOR2	18						ENSG00000204610	TRIM15	6
ENSG00000216676	RP1-15D7.1	6						ENSG00000204612	FOXB2	9
ENSG00000216863	LY86-AS1	6						ENSG00000204850	AC011484.1	19
ENSG00000217236	SP9	2						ENSG00000204960	BLACE	7
ENSG00000217236	SP9	2						ENSG00000205045	SLFN12L	17
ENSG00000218018	RP4-800J21.3	20						ENSG00000205090	TMEM240	1
ENSG00000218672	AC008060.7	7						ENSG00000205138	SDHAF1	19
ENSG00000218891	ZNF579	19						ENSG00000205267	DGAT2L7P	7
ENSG00000219891	ZSCAN12P1	6						ENSG00000205334	AC074091.13	2
ENSG00000220008	LINGO3	19						ENSG00000205364	MT1M	16
ENSG00000220575	AC093726.4	7						ENSG00000205517	RGL3	19
ENSG00000221191	AL662890.1	6						ENSG00000205664	RP11-706O15.1	X
ENSG00000221191	AL662890.1	6						ENSG00000205885	C1RL-AS1	12
ENSG00000221219	AC110298.1	4						ENSG00000205899	BHLHA9	17
ENSG00000221273	MIR1237	11						ENSG00000205922	ONECUT3	19
ENSG00000221447	AL591415.1	1						ENSG00000206262	C3orf72	3
ENSG00000221552	MIR1303	5						ENSG00000206337	HCP5	6
ENSG00000221697	MIR1275	6						ENSG00000206341	HLA-H	6
ENSG00000221818	EBF2	8						ENSG00000206503	HLA-A	6
ENSG00000221818	EBF2	8						ENSG00000206530	WDR52	3
ENSG00000221818	EBF2	8						ENSG00000211454	AKR7L	1
ENSG00000221818	EBF2	8						ENSG00000211771	TRBJ2-7	7
ENSG00000221866	PLXNA4	7						ENSG00000213514	RP11-428P16.2	10
ENSG00000221955	SLC12A8	3						ENSG00000213889	PPM1N	19
ENSG00000222009	BTBD19	1						ENSG00000213903	LTB4R	14
ENSG00000222544	U6	12						ENSG00000213937	CLDN9	16
ENSG00000223477	LINC00842	10						ENSG00000214021	TTLL3	3
ENSG00000223626	RP11-315H15.1	13						ENSG00000214290	C11orf93	11
ENSG00000223749	AC004383.4	X						ENSG00000214376	VSTM5	11
ENSG00000223749	AC004383.4	X						ENSG00000214402	LCNL1	9
ENSG00000223865	HLA-DPB1	6						ENSG00000214553	LRRC37A11P	17
ENSG00000223865	HLA-DPB1	6						ENSG00000214560	RPL21P41	3
ENSG00000223944	RP5-1180C18.1	1						ENSG00000214652	RP11-3N2.13	7
ENSG00000224076	AC009487.4	2						ENSG00000215397	SCRT2	20
[truncated: 3,158 more rows]
