# Supplementary material for: DNA methylation and transcriptional trajectories during human development and reprogramming of isogenic pluripotent stem cells
Source: Nat Commun. 2017 Oct 13;8:908. doi: 10.1038/s41467-017-01077-3 (PMC5640655; doi:10.1038/s41467-017-01077-3)
Supplement: Supplementary file 8 — Supplementary Data 5 [file 41467_2017_1077_MOESM8_ESM.xlsx]

## Sheet: Sheet1
Supplementary Data File 5: Hyper- and hypomethylated probes in hiPSCs.
Hypermethylated						Hypomethylated
Probe	Ensembl Gene ID	Gene Name	Chromosome	Feature		Probe	Ensembl Gene ID	Gene Name	Chromosome	Feature
cg22568540	ENSG00000268895	A1BG-AS1	19	PP_SHE		cg09744051	ENSG00000128274	A4GALT	22	GB_SHO
cg04269689	ENSG00000268895	A1BG-AS1	19	PP_SHE		cg02281577	ENSG00000140526	ABHD2	15	GB_NC
cg08864344	ENSG00000184389	A3GALT2	1	IG_CGI		cg09378456	ENSG00000083622	AC000111.6	7	IG_NC
cg05845592	ENSG00000255524	A-575C2.4	16	PP_CGI		cg21550442	ENSG00000248101	AC002116.8	19	PP_SHO
cg22853140	ENSG00000129673	AANAT	17	PP_NC		cg08300570	ENSG00000237819	AC002454.1	7	GB_NC
cg13261623	ENSG00000129673	AANAT	17	PP_NC		cg23044005	ENSG00000232759	AC002480.3	7	IG_SHO
cg01122755	ENSG00000124608	AARS2	6	PP_SHO		cg25024143	ENSG00000234494	AC003665.1	17	GB_NC
ch.7.2535718F	ENSG00000008311	AASS	7	GB_NC		cg10120616	ENSG00000235139	AC003984.1	7	GB_NC
cg11262262	ENSG00000108270	AATF	17	PP_SHO		cg25279613	ENSG00000238976	AC004016.1	7	GB_NC
cg11176256	ENSG00000181409	AATK	17	GB_SHO		cg06661812	ENSG00000245384	AC004053.1	4	GB_SHO
cg00555905	ENSG00000225180	AATK-AS1	17	PP_SHO		cg15575538	ENSG00000266430	AC004520.1	7	IG_SHO
cg09142578	ENSG00000225180	AATK-AS1	17	PP_SHO		cg14524704	ENSG00000266430	AC004520.1	7	IG_SHO
cg12878183	ENSG00000238098	ABCA17P	16	PP_CGI		cg00935653	ENSG00000266430	AC004520.1	7	IG_SHO
cg17109049	ENSG00000115657	ABCB6	2	GB_SHO		cg21461281	ENSG00000230333	AC004538.3	7	GB_NC
cg12513221	ENSG00000197150	ABCB8	7	PP_SHO		cg08211145	ENSG00000221262	AC005159.1	7	PP_SHO
cg04730825	ENSG00000103222	ABCC1	16	GB_NC		cg10714773	ENSG00000236325	AC005300.5	22	PP_NC
ch.16.1049690F	ENSG00000121270	ABCC11	16	GB_NC		cg13809915	ENSG00000228937	AC005539.2	2	IG_NC
cg19378330	ENSG00000023839	ABCC2	10	GB_NC		cg19273101	ENSG00000235852	AC005540.3	2	IG_NC
cg01713505	ENSG00000164163	ABCE1	4	PP_SHO		cg22407942	ENSG00000226329	AC005682.6	7	PP_SHO
cg24946044	ENSG00000204574	ABCF1	6	PP_SHO		cg00366236	ENSG00000232058	AC005772.2	17	IG_NC
cg11491074	ENSG00000248487	ABHD14A	3	PP_CGI		cg26586843	ENSG00000223419	AC006022.4	7	IG_NC
cg06151074	ENSG00000204427	ABHD16A	6	PP_SHO		cg11018271	ENSG00000231357	AC006028.11	7	GB_NC
cg27492860	ENSG00000129968	ABHD17A	19	PP_SHO		cg03176386	ENSG00000231916	AC006033.22	7	IG_NC
cg02915920	ENSG00000097007	ABL1	9	GB_SHO		cg18358136	ENSG00000267757	AC006132.1	19	GB_CGI
cg13440206	ENSG00000097007	ABL1	9	GB_SHO		cg03372852	ENSG00000170858	AC006293.3	19	PP_NC
cg00950497	ENSG00000099204	ABLIM1	10	GB_SHO		cg07960922	ENSG00000222994	AC006322.1	7	IG_NC
cg27290215	ENSG00000099204	ABLIM1	10	GB_SHO		cg19275008	ENSG00000236213	AC006369.2	2	GB_NC
cg04770370	ENSG00000163995	ABLIM2	4	GB_NC		cg24573743	ENSG00000258881	AC007040.11	2	GB_NC
cg11183136	ENSG00000002726	ABP1	7	IG_NC		cg05277146	ENSG00000233723	AC007092.1	2	GB_NC
cg01841306	ENSG00000159842	ABR	17	GB_SHO		cg25972943	ENSG00000226230	AC007237.2	7	GB_NC
cg07541559	ENSG00000166016	ABTB2	11	GB_NC		cg03092825	ENSG00000231043	AC007238.1	2	GB_NC
cg11122944	ENSG00000221486	AC000003.1	17	GB_NC		cg01102471	ENSG00000231043	AC007238.1	2	IG_NC
cg24524013	ENSG00000221486	AC000003.1	17	PP_NC		cg12229841	ENSG00000269425	AC007292.7	19	PP_NC
cg14377951	ENSG00000260246	AC000032.2	1	PP_NC		cg02550545	ENSG00000221489	AC007358.1	2	IG_NC
cg14755831	ENSG00000233471	AC000094.3	22	PP_SHO		cg06285439	ENSG00000225216	AC007362.3	2	GB_NC
cg17907567	ENSG00000271366	AC002128.5	19	PP_SHE		cg20625523	ENSG00000227791	AC007365.4	2	IG_NC
cg24860092	ENSG00000267190	AC002314.4	19	DP_CGI		cg24105287	ENSG00000232046	AC007392.3	2	IG_SHO
cg02999013	ENSG00000267190	AC002314.4	19	DP_CGI		cg23073974	ENSG00000226506	AC007463.2	2	IG_NC
cg26451261	ENSG00000231170	AC002451.3	7	IG_NC		cg27206665	ENSG00000266112	AC007567.1	7	GB_NC
cg00599410	ENSG00000187905	AC002472.13	22	PP_SHO		cg16626196	ENSG00000224136	AC007568.1	7	IG_NC
cg26613361	ENSG00000261457	AC002519.6	16	IG_CGI		cg08456247	ENSG00000233251	AC007743.1	2	PP_SHO
cg08545129	ENSG00000234826	AC003084.2	7	IG_CGI		cg22941974	ENSG00000233251	AC007743.1	2	PP_SHO
cg16152676	ENSG00000222133	AC003666.1	X	GB_CGI		cg27359355	ENSG00000233251	AC007743.1	2	PP_SHO
cg25360861	ENSG00000269199	AC003973.5	19	PP_NC		cg22079008	ENSG00000267662	AC007796.1	19	DP_SHO
cg24175803	ENSG00000269199	AC003973.5	19	PP_NC		cg18522603	ENSG00000223890	AC008171.1	2	GB_NC
cg27291304	ENSG00000271095	AC003973.6	19	PP_CGI		cg05207637	ENSG00000261404	AC009120.4	16	IG_NC
cg26938561	ENSG00000271095	AC003973.6	19	PP_SHO		cg15558762	ENSG00000237442	AC009223.1	2	IG_NC
cg25946320	ENSG00000268533	AC004076.7	19	PP_SHO		cg04196143	ENSG00000235724	AC009299.2	2	DS_CGI
cg21761811	ENSG00000236232	AC004112.7	7	IG_SHO		cg06833102	ENSG00000235724	AC009299.2	2	DS_SHO
cg26522585	ENSG00000267666	AC004156.3	19	GB_SHO		cg16506815	ENSG00000227403	AC009299.3	2	IG_SHO
cg00247963	ENSG00000005189	AC004381.6	16	DS_NC		cg03401519	ENSG00000226363	AC009336.24	2	GB_SHO
cg01636599	ENSG00000261204	AC004449.6	19	PP_CGI		cg17734798	ENSG00000183470	AC009365.3	7	GB_NC
cg02771464	ENSG00000223461	AC004471.9	22	GB_SHO		cg23349982	ENSG00000233143	AC009492.1	2	IG_NC
cg25016865	ENSG00000267308	AC004510.3	19	DS_CGI		cg03955927	ENSG00000231609	AC009501.4	2	GB_CGI
cg17274953	ENSG00000267308	AC004510.3	19	DS_CGI		cg21135330	ENSG00000231609	AC009501.4	2	GB_NC
cg02932691	ENSG00000267308	AC004510.3	19	DS_CGI		cg10814803	ENSG00000231609	AC009501.4	2	GB_SHO
cg08405284	ENSG00000267308	AC004510.3	19	DS_SHO		cg16595607	ENSG00000231609	AC009501.4	2	GB_SHO
cg25872036	ENSG00000266430	AC004520.1	7	DP_SHE		cg02046665	ENSG00000231609	AC009501.4	2	GB_SHO
cg23281711	ENSG00000267755	AC004623.2	19	PP_CGI		cg15026634	ENSG00000231609	AC009501.4	2	GB_SHO
cg08643131	ENSG00000267755	AC004623.2	19	PP_SHO		cg12395259	ENSG00000231609	AC009501.4	2	GB_SHO
cg04604656	ENSG00000267755	AC004623.2	19	PP_SHO		cg15488963	ENSG00000235522	AC009505.2	2	IG_NC
cg09547756	ENSG00000267304	AC004637.1	19	GB_CGI		cg19426266	ENSG00000213410	AC009951.2	2	GB_NC
cg14096938	ENSG00000229263	AC004691.5	7	GB_NC		cg08119434	ENSG00000234714	AC009965.2	2	IG_NC
cg16740802	ENSG00000229263	AC004691.5	7	GB_SHO		cg01377459	ENSG00000232606	AC010090.1	2	IG_NC
cg15373767	ENSG00000229263	AC004691.5	7	PP_NC		cg05353292	ENSG00000216081	AC010146.2	2	IG_NC
cg26923410	ENSG00000229263	AC004691.5	7	PP_NC		cg12559925	ENSG00000235726	AC010148.1	2	GB_SHO
cg25230363	ENSG00000229263	AC004691.5	7	PP_NC		cg10628035	ENSG00000237266	AC010729.3	2	GB_NC
cg18080604	ENSG00000229263	AC004691.5	7	PP_NC		cg25928629	ENSG00000224414	AC010886.2	2	GB_NC
cg15288800	ENSG00000256806	AC004706.1	17	PP_SHO		cg10821830	ENSG00000230237	AC010975.2	2	GB_NC
cg07437464	ENSG00000228554	AC004837.5	7	GB_NC		cg01174459	ENSG00000264749	AC011313.1	12	GB_NC
cg23770265	ENSG00000237286	AC004906.3	7	GB_CGI		cg02372744	ENSG00000264303	AC011410.1	5	IG_NC
cg00361495	ENSG00000228421	AC005013.5	7	GB_CGI		cg12109883	ENSG00000259252	AC011648.1	15	IG_NC
cg20706778	ENSG00000230477	AC005034.2	2	PP_NC		cg26521259	ENSG00000231638	AC011738.4	7	GB_NC
cg14329783	ENSG00000224273	AC005077.7	7	IG_CGI		cg00085123	ENSG00000236008	AC011747.4	2	IG_CGI
ch.7.2184863F	ENSG00000230110	AC005086.1	7	GB_NC		cg21210549	ENSG00000228505	AC011897.2	2	IG_NC
cg03310939	ENSG00000230110	AC005086.1	7	GB_NC		cg06819718	ENSG00000231848	AC012354.8	2	GB_SHO
cg27444437	ENSG00000223374	AC005104.3	2	GB_SHO		cg21350621	ENSG00000235497	AC012506.4	2	GB_NC
cg27107685	ENSG00000196295	AC005154.6	7	GB_NC		cg19331988	ENSG00000224291	AC012671.2	2	IG_NC
cg07795614	ENSG00000252831	AC005215.2	5	IG_NC		cg12042187	ENSG00000230690	AC013402.5	2	IG_SHO
cg12856447	ENSG00000250994	AC005355.1	5	IG_NC		cg10139947	ENSG00000230690	AC013402.5	2	IG_SHO
cg06578342	ENSG00000262686	AC005356.1	16	IG_NC		cg25482091	ENSG00000229781	AC013444.1	2	IG_NC
cg02823803	ENSG00000267421	AC005498.3	19	GB_SHO		cg08521187	ENSG00000229727	AC013460.1	2	GB_SHO
cg13917047	ENSG00000223878	AC005517.3	17	GB_NC		cg03427577	ENSG00000226884	AC016727.3	2	IG_NC
cg04512892	ENSG00000268536	AC005523.3	19	DP_CGI		cg04132236	ENSG00000226884	AC016727.3	2	IG_NC
cg20464405	ENSG00000268536	AC005523.3	19	DP_CGI		cg01051003	ENSG00000232451	AC016768.1	2	IG_NC
cg00789347	ENSG00000261790	AC005606.14	16	PP_SHO		cg02766770	ENSG00000233862	AC016907.3	2	GB_SHO
cg09936799	ENSG00000249034	AC005609.1	5	GB_SHO		cg13295614	ENSG00000229915	AC016999.2	2	DP_NC
cg13309828	ENSG00000249034	AC005609.1	5	GB_SHO		cg13821978	ENSG00000238180	AC017079.4	2	IG_NC
cg08974687	ENSG00000249034	AC005609.1	5	PP_SHE		cg18049299	ENSG00000238180	AC017079.4	2	IG_SHO
cg19106945	ENSG00000249034	AC005609.1	5	PP_SHO		cg27078140	ENSG00000268241	AC018470.1	2	DS_CGI
cg24769628	ENSG00000249034	AC005609.1	5	PP_SHO		cg00306909	ENSG00000268241	AC018470.1	2	GB_SHO
cg03758467	ENSG00000249034	AC005609.1	5	PP_SHO		cg07133097	ENSG00000229774	AC018866.1	2	IG_SHO
cg01029685	ENSG00000249034	AC005609.1	5	PP_SHO		cg16982291	ENSG00000223824	AC019178.3	2	GB_NC
cg14676529	ENSG00000249034	AC005609.1	5	PP_SHO		cg06626168	ENSG00000254777	AC022182.1	8	IG_SHO
cg14557699	ENSG00000249034	AC005609.1	5	PP_SHO		cg20193839	ENSG00000254777	AC022182.1	8	IG_SHO
cg12962191	ENSG00000249034	AC005609.1	5	PP_SHO		cg06554036	ENSG00000254777	AC022182.1	8	IG_SHO
cg10519368	ENSG00000249034	AC005609.1	5	PP_SHO		cg10494639	ENSG00000255397	AC022182.2	8	IG_CGI
cg16987900	ENSG00000249034	AC005609.1	5	PP_SHO		cg26499663	ENSG00000255397	AC022182.2	8	IG_CGI
cg21915313	ENSG00000255729	AC005618.1	5	GB_CGI		cg06011086	ENSG00000255397	AC022182.2	8	IG_SHO
cg14566959	ENSG00000255729	AC005618.1	5	GB_CGI		cg18614702	ENSG00000197604	AC022532.1	10	IG_SHE
cg07804076	ENSG00000255729	AC005618.1	5	GB_CGI		cg02439077	ENSG00000197604	AC022532.1	10	PP_SHO
cg23614852	ENSG00000255729	AC005618.1	5	GB_CGI		cg14334161	ENSG00000197604	AC022532.1	10	PP_SHO
cg27665767	ENSG00000255729	AC005618.1	5	GB_CGI		cg06846719	ENSG00000177340	AC024940.1	12	GB_SHO
cg02580763	ENSG00000255729	AC005618.1	5	GB_CGI		cg03935116	ENSG00000177340	AC024940.1	12	PP_SHO
cg20717585	ENSG00000255729	AC005618.1	5	GB_CGI		cg16567290	ENSG00000224713	AC025165.8	12	PP_CGI
cg17693374	ENSG00000255729	AC005618.1	5	GB_CGI		cg22610645	ENSG00000224713	AC025165.8	12	PP_CGI
cg19247475	ENSG00000255729	AC005618.1	5	GB_CGI		cg06631310	ENSG00000224713	AC025165.8	12	PP_CGI
cg24172509	ENSG00000255729	AC005618.1	5	GB_SHO		cg11211563	ENSG00000224713	AC025165.8	12	PP_CGI
cg22052948	ENSG00000255729	AC005618.1	5	GB_SHO		cg12561125	ENSG00000224713	AC025165.8	12	PP_SHO
cg26275431	ENSG00000255729	AC005618.1	5	GB_SHO		cg07132223	ENSG00000224713	AC025165.8	12	PP_SHO
cg14458068	ENSG00000255729	AC005618.1	5	GB_SHO		cg17427675	ENSG00000215068	AC025171.1	5	DP_SHE
cg24996161	ENSG00000255729	AC005618.1	5	GB_SHO		cg24582851	ENSG00000215263	AC025750.7	2	IG_NC
cg11655243	ENSG00000255729	AC005618.1	5	GB_SHO		cg06342490	ENSG00000215263	AC025750.7	2	PP_SHO
cg21117330	ENSG00000255729	AC005618.1	5	GB_SHO		cg24042573	ENSG00000235240	AC026185.1	3	GB_NC
cg11907797	ENSG00000255729	AC005618.1	5	GB_SHO		cg20730432	ENSG00000233912	AC026202.3	3	GB_NC
cg04438558	ENSG00000255729	AC005618.1	5	PP_CGI		cg00425710	ENSG00000268317	AC026461.1	16	PP_SHO
cg17588578	ENSG00000255729	AC005618.1	5	PP_CGI		cg12980795	ENSG00000215953	AC026700.1	5	IG_NC
cg11086421	ENSG00000255729	AC005618.1	5	PP_CGI		cg25942596	ENSG00000222521	AC026956.1	15	IG_NC
cg12608145	ENSG00000255729	AC005618.1	5	PP_CGI		cg20049005	ENSG00000232987	AC051649.6	11	DP_SHO
cg00048743	ENSG00000255729	AC005618.1	5	PP_SHE		cg22657302	ENSG00000237856	AC062020.2	2	IG_NC
cg00039176	ENSG00000255729	AC005618.1	5	PP_SHO		cg15556873	ENSG00000214429	AC064872.1	2	IG_NC
cg09066326	ENSG00000255729	AC005618.1	5	PP_SHO		cg04168675	ENSG00000232784	AC067961.1	2	GB_NC
cg26843711	ENSG00000255729	AC005618.1	5	PP_SHO		cg24927841	ENSG00000221351	AC068570.1	8	IG_NC
cg23347399	ENSG00000255729	AC005618.1	5	PP_SHO		cg13469268	ENSG00000233607	AC068610.5	7	IG_NC
cg18839750	ENSG00000255729	AC005618.1	5	PP_SHO		cg00872532	ENSG00000231689	AC068718.1	2	GB_NC
cg19037350	ENSG00000255729	AC005618.1	5	PP_SHO		cg27323046	ENSG00000227433	AC069213.4	3	GB_NC
cg21752383	ENSG00000255729	AC005618.1	5	PP_SHO		cg20521863	ENSG00000268519	AC073528.1	12	IG_NC
cg26622291	ENSG00000255729	AC005618.1	5	PP_SHO		cg00988592	ENSG00000225128	AC074112.1	7	IG_NC
cg18878616	ENSG00000255729	AC005618.1	5	PP_SHO		cg18511790	ENSG00000267395	AC074212.6	19	GB_CGI
cg07242860	ENSG00000255729	AC005618.1	5	PP_SHO		cg06999653	ENSG00000228222	AC074363.1	2	IG_NC
cg17451176	ENSG00000255729	AC005618.1	5	PP_SHO		cg00606496	ENSG00000204929	AC074391.1	2	DP_SHO
cg07870307	ENSG00000255729	AC005618.1	5	PP_SHO		cg09086380	ENSG00000204929	AC074391.1	2	DP_SHO
cg03898577	ENSG00000255729	AC005618.1	5	PP_SHO		cg07712892	ENSG00000204929	AC074391.1	2	IG_NC
cg25426815	ENSG00000255729	AC005618.1	5	PP_SHO		cg13220901	ENSG00000265804	AC078864.2	12	IG_NC
cg11499025	ENSG00000255729	AC005618.1	5	PP_SHO		cg19074170	ENSG00000228400	AC079154.1	2	GB_NC
cg22184507	ENSG00000255729	AC005618.1	5	PP_SHO		cg21544585	ENSG00000226757	AC079341.1	4	PP_SHO
cg18164784	ENSG00000255729	AC005618.1	5	PP_SHO		cg04650238	ENSG00000264079	AC079412.1	16	IG_NC
cg21073350	ENSG00000255729	AC005618.1	5	PP_SHO		cg02955287	ENSG00000264079	AC079412.1	16	IG_NC
cg23348764	ENSG00000255729	AC005618.1	5	PP_SHO		cg07540326	ENSG00000236712	AC079448.1	7	IG_NC
cg10599384	ENSG00000255729	AC005618.1	5	PP_SHO		cg08777771	ENSG00000227061	AC079779.7	2	GB_NC
cg22056102	ENSG00000255729	AC005618.1	5	PP_SHO		cg17478997	ENSG00000235429	AC083875.2	7	GB_NC
cg26337998	ENSG00000255729	AC005618.1	5	PP_SHO		cg10899274	ENSG00000235429	AC083875.2	7	GB_NC
cg19748485	ENSG00000255729	AC005618.1	5	PP_SHO		cg11933583	ENSG00000263660	AC087793.1	8	DS_SHO
cg08714996	ENSG00000255729	AC005618.1	5	PP_SHO		cg24211889	ENSG00000264437	AC091517.1	12	IG_NC
cg14738170	ENSG00000255729	AC005618.1	5	PP_SHO		cg13728287	ENSG00000222101	AC091705.2	7	IG_NC
cg25145360	ENSG00000230607	AC005722.4	17	PP_SHE		cg14898611	ENSG00000222101	AC091705.2	7	IG_NC
cg27329371	ENSG00000230607	AC005722.4	17	PP_SHE		cg03702477	ENSG00000249484	AC091969.1	5	IG_NC
cg07392085	ENSG00000250347	AC005740.4	5	GB_SHO		cg01906946	ENSG00000223486	AC092198.1	X	GB_CGI
cg21450784	ENSG00000266933	AC005775.2	19	GB_CGI		cg03662494	ENSG00000223486	AC092198.1	X	GB_CGI
cg10377921	ENSG00000270802	AC005776.1	19	PP_NC		cg20338399	ENSG00000223486	AC092198.1	X	GB_SHO
cg08044694	ENSG00000270802	AC005776.1	19	PP_NC		cg24156613	ENSG00000223486	AC092198.1	X	GB_SHO
cg03230769	ENSG00000223419	AC006022.4	7	PP_NC		cg05695959	ENSG00000223486	AC092198.1	X	IG_CGI
cg10683615	ENSG00000223419	AC006022.4	7	PP_NC		cg19471462	ENSG00000223486	AC092198.1	X	IG_SHO
cg15181598	ENSG00000231916	AC006033.22	7	IG_CGI		cg26949715	ENSG00000269049	AC092291.2	16	GB_NC
cg06585566	ENSG00000269793	AC006115.3	19	IG_CGI		cg26457075	ENSG00000235576	AC092580.4	2	IG_NC
cg19526353	ENSG00000204957	AC006486.1	19	PP_SHO		cg27508055	ENSG00000236204	AC092594.1	2	IG_NC
ch.2.1149235F	ENSG00000224058	AC006509.7	2	IG_NC		cg13767070	ENSG00000232658	AC092638.1	2	IG_NC
cg12130797	ENSG00000234409	AC006547.14	22	DP_CGI		cg12345501	ENSG00000213126	AC092642.1	2	IG_NC
cg03308092	ENSG00000270226	AC006548.26	22	GB_CGI		cg11428546	ENSG00000230393	AC092667.2	2	PP_SHE
cg20353484	ENSG00000270226	AC006548.26	22	PP_CGI		cg04101806	ENSG00000230393	AC092667.2	2	PP_SHO
cg02310421	ENSG00000269446	AC006967.1	7	IG_NC		cg09521647	ENSG00000230393	AC092667.2	2	PP_SHO
cg14210405	ENSG00000235691	AC006987.5	Y	IG_CGI		cg19071879	ENSG00000230393	AC092667.2	2	PP_SHO
cg09209257	ENSG00000239163	AC007056.1	14	GB_NC		cg25540032	ENSG00000222000	AC092675.3	2	GB_NC
cg19497082	ENSG00000233723	AC007092.1	2	GB_NC		cg21410954	ENSG00000203691	AC092811.1	1	GB_NC
cg25885042	ENSG00000222030	AC007131.1	2	IG_NC		cg10980957	ENSG00000265001	AC092846.2	4	IG_NC
cg10637955	ENSG00000230408	AC007163.6	2	PP_SHO		cg06611109	ENSG00000221431	AC092925.1	3	IG_NC
cg04001333	ENSG00000224721	AC007182.6	14	PP_SHO		cg02912112	ENSG00000232568	AC093038.1	2	IG_NC
cg08146323	ENSG00000268352	AC007228.5	19	PP_CGI		cg13016619	ENSG00000225942	AC093326.2	2	IG_NC
cg01893669	ENSG00000231312	AC007246.3	2	PP_SHO		cg26518660	ENSG00000266388	AC093430.1	1	IG_NC
cg11491749	ENSG00000231312	AC007246.3	2	PP_SHO		cg00909401	ENSG00000230587	AC093609.1	2	IG_SHO
cg17244485	ENSG00000236757	AC007251.2	2	IG_NC		cg05616969	ENSG00000226856	AC093901.1	2	IG_SHO
cg25051278	ENSG00000224672	AC007272.3	2	PP_SHO		cg11254532	ENSG00000263380	AC096534.1	1	IG_SHO
cg16952751	ENSG00000224672	AC007272.3	2	PP_SHO		cg22877452	ENSG00000263380	AC096534.1	1	IG_SHO
cg13311930	ENSG00000224672	AC007272.3	2	PP_SHO		cg14093103	ENSG00000263380	AC096534.1	1	PP_SHE
cg26442883	ENSG00000221134	AC007339.1	16	GB_NC		cg01931883	ENSG00000269690	AC096677.1	1	IG_NC
cg27223728	ENSG00000235035	AC007395.3	2	DP_SHE		cg22872906	ENSG00000228489	AC096732.1	4	PP_NC
cg07476327	ENSG00000235934	AC007405.8	2	IG_NC		cg07613391	ENSG00000224618	AC096921.2	3	GB_NC
cg12294361	ENSG00000224173	AC007422.1	2	IG_NC		cg00221650	ENSG00000236172	AC097517.2	2	IG_NC
cg23609707	ENSG00000231597	AC007557.4	2	IG_NC		cg25369757	ENSG00000232766	AC098614.3	3	IG_NC
cg14213992	ENSG00000221233	AC007842.1	19	PP_SHO		cg07974890	ENSG00000225884	AC098872.3	2	IG_NC
cg09937500	ENSG00000225064	AC007879.6	2	IG_NC		cg12808347	ENSG00000269074	AC099344.1	2	IG_CGI
cg01803724	ENSG00000236544	AC008060.8	7	IG_NC		cg09627302	ENSG00000238727	AC099540.1	3	IG_NC
cg17831277	ENSG00000224545	AC008264.4	7	IG_NC		cg05785222	ENSG00000217825	AC099552.4	7	IG_NC
cg00549433	ENSG00000234022	AC008278.2	2	GB_SHO		cg26609642	ENSG00000238331	AC100791.2	17	IG_CGI
cg21757127	ENSG00000221167	AC008397.1	19	DP_SHO		cg22976120	ENSG00000254879	AC103828.1	11	GB_NC
cg22351833	ENSG00000203442	AC008555.1	19	DP_CGI		cg02095605	ENSG00000233847	AC104113.3	5	PP_SHO
cg25514475	ENSG00000222732	AC008671.1	5	GB_NC		cg13353050	ENSG00000264135	AC104306.2	3	IG_NC
cg11019305	ENSG00000222732	AC008671.1	5	GB_SHO		cg06502392	ENSG00000226955	AC104306.4	3	IG_NC
cg15534212	ENSG00000263401	AC008674.1	5	IG_NC		cg14955976	ENSG00000221357	AC104387.1	11	GB_NC
cg24345715	ENSG00000214109	AC008686.1	19	DP_NC		cg23219064	ENSG00000223700	AC104395.1	2	IG_NC
cg01914314	ENSG00000253798	AC008694.3	5	IG_CGI		cg16908898	ENSG00000231334	AC104781.1	2	GB_NC
cg02434051	ENSG00000237955	AC008746.10	19	GB_NC		cg22158648	ENSG00000222999	AC105247.1	18	PP_SHO
cg20087757	ENSG00000237955	AC008746.10	19	IG_NC		cg20786131	ENSG00000222999	AC105247.1	18	PP_SHO
cg20439295	ENSG00000227407	AC008746.3	19	GB_SHO		cg17689581	ENSG00000229560	AC105761.1	2	IG_NC
cg06017559	ENSG00000269047	AC009041.2	16	GB_SHE		cg26993204	ENSG00000177822	AC108142.1	4	IG_NC
cg04079779	ENSG00000252958	AC009065.3	16	PP_SHO		cg27050912	ENSG00000216154	AC109357.1	4	GB_NC
cg26990835	ENSG00000261690	AC009133.12	16	PP_SHE		cg00387940	ENSG00000263713	AC109994.1	X	GB_NC
cg12688670	ENSG00000259952	AC009133.15	16	PP_SHO		cg24347741	ENSG00000263713	AC109994.1	X	IG_SHE
cg20506745	ENSG00000225619	AC009232.2	2	IG_NC		cg15976883	ENSG00000221219	AC110298.1	4	DP_SHE
cg12423623	ENSG00000231054	AC009236.2	2	GB_NC		cg03689904	ENSG00000234682	AC110620.2	2	IG_NC
cg04931238	ENSG00000238207	AC009312.1	2	IG_NC		cg22277296	ENSG00000232517	AC112198.1	5	IG_CGI
cg13810727	ENSG00000216895	AC009403.2	7	GB_SHO		cg09640555	ENSG00000221118	AC112249.1	4	GB_NC
cg23599385	ENSG00000234162	AC009505.4	2	IG_NC		cg20317418	ENSG00000269360	AC112693.2	15	IG_NC
cg26778001	ENSG00000264799	AC009892.1	19	PP_NC		cg19351143	ENSG00000235881	AC114776.3	2	GB_NC
cg25724260	ENSG00000231539	AC010132.10	7	IG_NC		cg21133273	ENSG00000238738	AC116345.1	5	IG_SHO
cg14188774	ENSG00000231539	AC010132.10	7	IG_NC		cg15931168	ENSG00000238738	AC116345.1	5	IG_SHO
cg27497751	ENSG00000214248	AC010336.1	19	PP_SHO		cg00356131	ENSG00000238738	AC116345.1	5	IG_SHO
cg22590775	ENSG00000268686	AC010524.2	19	PP_CGI		cg14486995	ENSG00000260833	AC124789.1	17	GB_NC
cg22307029	ENSG00000268686	AC010524.2	19	PP_CGI		cg05504117	ENSG00000234721	AC125421.1	17	IG_SHO
cg10606127	ENSG00000267689	AC010525.5	19	DS_CGI		cg04741094	ENSG00000237167	AC128709.2	3	IG_NC
cg01403055	ENSG00000267443	AC010641.1	19	DS_CGI		cg04944812	ENSG00000216921	AC131097.4	2	IG_NC
cg08217545	ENSG00000267448	AC010649.1	19	GB_CGI		cg02784956	ENSG00000238008	AC132515.1	3	GB_NC
cg23851558	ENSG00000237266	AC010729.3	2	PP_NC		cg06171830	ENSG00000266546	AC137674.2	3	IG_NC
cg04747036	ENSG00000237266	AC010729.3	2	PP_NC		cg27207530	ENSG00000260279	AC137932.5	16	GB_NC
cg16113793	ENSG00000221389	AC010754.1	18	PP_NC		cg09776094	ENSG00000260279	AC137932.5	16	GB_NC
cg21011403	ENSG00000234936	AC010883.5	2	IG_NC		cg08311935	ENSG00000261253	AC137932.6	16	PP_NC
cg09249152	ENSG00000213774	AC010904.1	2	IG_NC		cg03779035	ENSG00000227337	AC139452.2	3	IG_SHO
cg17129809	ENSG00000224361	AC011239.1	2	GB_NC		cg18474502	ENSG00000196177	ACADSB	10	GB_NC
cg17419888	ENSG00000224361	AC011239.1	2	GB_NC		cg25856632	ENSG00000072778	ACADVL	17	GB_SHE
cg14377922	ENSG00000224361	AC011239.1	2	GB_NC		cg20630887	ENSG00000097021	ACOT7	1	GB_NC
cg23526586	ENSG00000264749	AC011313.1	12	IG_NC		cg20607293	ENSG00000162836	ACP6	1	IG_NC
cg26485174	ENSG00000253311	AC011343.1	5	IG_CGI		cg22909085	ENSG00000123983	ACSL3	2	GB_NC
cg17848407	ENSG00000265104	AC011416.1	5	PP_SHO		cg04490349	ENSG00000075624	ACTB	7	PP_SHO
cg21466963	ENSG00000268038	AC011516.2	19	GB_SHO		cg09660878	ENSG00000213763	ACTBP2	5	IG_SHO
cg01545223	ENSG00000268038	AC011516.2	19	IG_CGI		cg19489705	ENSG00000213763	ACTBP2	5	IG_SHO
cg01485075	ENSG00000268038	AC011516.2	19	PP_CGI		cg26935536	ENSG00000213763	ACTBP2	5	IG_SHO
cg18861015	ENSG00000268434	AC011530.4	19	PP_SHE		cg24647428	ENSG00000242573	ACTR3P3	3	IG_NC
cg06142351	ENSG00000231435	AC011747.3	2	IG_NC		cg08278503	ENSG00000170634	ACYP2	2	GB_NC
cg04072270	ENSG00000265629	AC011897.1	2	IG_NC		cg07512206	ENSG00000266951	AD000091.2	19	PP_NC
cg12144100	ENSG00000231980	AC011899.10	7	GB_SHO		cg12832956	ENSG00000151694	ADAM17	2	GB_SHO
cg16590237	ENSG00000226686	AC012309.5	19	IG_CGI		cg06637961	ENSG00000114948	ADAM23	2	GB_NC
cg07237326	ENSG00000226686	AC012309.5	19	IG_CGI		cg17969683	ENSG00000042980	ADAM28	8	PP_NC
cg22760304	ENSG00000224543	AC012318.3	19	PP_SHO		cg15188268	ENSG00000145808	ADAMTS19	5	PP_SHO
cg09555165	ENSG00000251564	AC012441.1	7	IG_NC		cg22177868	ENSG00000241684	ADAMTS9-AS2	3	GB_SHE
cg17966192	ENSG00000214184	AC012487.2	2	PP_NC		cg02434059	ENSG00000184060	ADAP2	17	PP_SHO
cg19908768	ENSG00000214184	AC012487.2	2	PP_NC		cg18183701	ENSG00000163485	ADORA1	1	GB_NC
ch.2.140225334F	ENSG00000228374	AC012497.2	2	IG_NC		cg14601416	ENSG00000116863	ADPRHL2	1	GB_NC
cg25480418	ENSG00000221619	AC012671.3	2	IG_CGI		cg00596222	ENSG00000184160	ADRA2C	4	IG_NC
cg13502474	ENSG00000221619	AC012671.3	2	IG_CGI		cg12955216	ENSG00000106624	AEBP1	7	PP_NC
cg20405384	ENSG00000236099	AC013403.13	2	PP_SHO		cg00441907	ENSG00000139154	AEBP2	12	PP_SHO
cg24777351	ENSG00000236283	AC013463.2	2	PP_NC		cg10407585	ENSG00000169129	AFAP1L2	10	GB_SHO
cg04721934	ENSG00000267963	AC013469.1	2	IG_NC		cg14209344	ENSG00000172493	AFF1	4	GB_NC
cg26155674	ENSG00000228363	AC015971.2	2	GB_SHE		cg03393607	ENSG00000144218	AFF3	2	PP_SHE
cg03012821	ENSG00000228363	AC015971.2	2	GB_SHO		cg23209285	ENSG00000157985	AGAP1	2	GB_NC
cg08725083	ENSG00000228363	AC015971.2	2	PP_SHO		cg14895183	ENSG00000157985	AGAP1	2	GB_NC
cg27485108	ENSG00000225024	AC015977.5	2	GB_CGI		cg08758387	ENSG00000133612	AGAP3	7	GB_NC
cg04168853	ENSG00000225868	AC016582.2	19	PP_CGI		cg07215947	ENSG00000006530	AGK	7	GB_NC
cg15801340	ENSG00000225868	AC016582.2	19	PP_CGI		cg16789849	ENSG00000138678	AGPAT9	4	IG_NC
cg26482665	ENSG00000267858	AC016629.8	19	GB_CGI		cg01664325	ENSG00000135541	AHI1	6	IG_NC
cg26706163	ENSG00000267858	AC016629.8	19	GB_SHO		cg26524552	ENSG00000162433	AK4	1	GB_SHO
cg01726273	ENSG00000231327	AC016700.5	2	DP_NC		cg16441347	ENSG00000155085	AK9	6	GB_NC
cg21567649	ENSG00000231826	AC016735.2	2	IG_NC		cg13121732	ENSG00000142208	AKT1	14	PP_SHO
cg26147678	ENSG00000212978	AC016747.3	2	PP_NC		cg16453794	ENSG00000176515	AL033381.1	6	DP_NC
cg15996183	ENSG00000186235	AC016757.3	2	GB_NC		cg26953234	ENSG00000265471	AL034400.1	X	GB_SHO
cg03272066	ENSG00000268080	AC016885.1	8	IG_NC		cg09255142	ENSG00000264454	AL049745.1	1	GB_NC
cg25149218	ENSG00000236634	AC016903.1	2	GB_SHO		cg07675477	ENSG00000235785	AL109767.1	14	GB_CGI
cg05014837	ENSG00000234060	AC016906.1	2	GB_NC		cg20703261	ENSG00000238867	AL136967.1	6	IG_CGI
cg13283691	ENSG00000225636	AC017035.1	2	GB_NC		cg15305352	ENSG00000238867	AL136967.1	6	IG_SHO
cg16982199	ENSG00000236231	AC017048.2	2	IG_NC		cg12453228	ENSG00000238867	AL136967.1	6	IG_SHO
cg22284398	ENSG00000233829	AC017078.1	2	GB_NC		cg14075393	ENSG00000268344	AL138815.2	13	GB_NC
cg05868531	ENSG00000233538	AC017104.2	2	IG_CGI		cg10329550	ENSG00000259060	AL163195.3	14	DS_NC
cg06281680	ENSG00000233538	AC017104.2	2	IG_SHO		cg20260619	ENSG00000237356	AL163953.3	14	IG_NC
cg06675417	ENSG00000269679	AC018445.1	18	DS_CGI		cg21367907	ENSG00000265990	AL356154.1	10	IG_NC
cg16900964	ENSG00000269679	AC018445.1	18	GB_CGI		cg24465935	ENSG00000264858	AL358134.2	6	IG_NC
cg27106643	ENSG00000269679	AC018445.1	18	GB_SHO		cg10696504	ENSG00000211508	AL359538.1	13	IG_NC
cg17531288	ENSG00000226961	AC018463.5	2	GB_SHO		cg03211481	ENSG00000203471	AL359697.1	10	GB_NC
cg04062218	ENSG00000234929	AC018685.1	2	IG_NC		cg09000138	ENSG00000222197	AL359836.1	10	GB_NC
cg08569180	ENSG00000227364	AC018685.2	2	IG_CGI		cg13789147	ENSG00000216181	AL391056.1	9	IG_NC
cg00647317	ENSG00000226122	AC018705.5	7	PP_NC		cg23330204	ENSG00000252676	AL391559.1	6	IG_SHO
cg13232821	ENSG00000226122	AC018705.5	7	PP_NC		cg05021029	ENSG00000263626	AL392111.1	10	IG_NC
cg15073784	ENSG00000233639	AC018730.1	2	IG_NC		cg16877162	ENSG00000220990	AL450423.1	13	IG_NC
cg06866375	ENSG00000224655	AC018737.3	2	IG_NC		cg10337540	ENSG00000216014	AL512505.1	13	GB_NC
cg01568492	ENSG00000213225	AC018804.7	2	IG_CGI		cg10101290	ENSG00000266699	AL512655.1	13	IG_NC
cg01190974	ENSG00000230343	AC018892.8	2	GB_SHO		cg04413193	ENSG00000268146	AL590483.1	1	IG_NC
cg21486510	ENSG00000223884	AC019048.1	2	GB_SHO		cg17218026	ENSG00000268141	AL606500.1	1	PP_SHO
ch.2.220938702F	ENSG00000222096	AC019051.1	2	IG_NC		cg03920003	ENSG00000268141	AL606500.1	1	PP_SHO
cg11902863	ENSG00000226649	AC019118.4	2	IG_NC		cg14857193	ENSG00000250218	ALDH1L1-AS1	3	GB_NC
cg19756789	ENSG00000237133	AC020594.5	2	PP_NC		cg17010657	ENSG00000164904	ALDH7A1	5	PP_SHO
cg04425701	ENSG00000203403	AC020907.2	19	PP_SHO		cg18342581	ENSG00000243853	ALDH7A1P3	7	PP_NC
cg18259342	ENSG00000237281	AC021016.8	2	GB_SHE		cg02968301	ENSG00000033011	ALG1	16	GB_NC
cg07749613	ENSG00000230747	AC021188.4	2	IG_NC		cg02932167	ENSG00000163295	ALPI	2	PP_CGI
cg23554164	ENSG00000225885	AC023590.1	8	GB_NC		cg08727996	ENSG00000162551	ALPL	1	GB_NC
cg24729928	ENSG00000177340	AC024940.1	12	PP_SHO		cg16977035	ENSG00000052850	ALX4	11	GB_SHO
cg05859267	ENSG00000216131	AC025284.1	16	PP_SHO		cg26632948	ENSG00000165566	AMER2	13	IG_NC
cg23231587	ENSG00000215263	AC025750.7	2	IG_NC		cg20217702	ENSG00000114019	AMOTL2	3	PP_SHO
cg12558347	ENSG00000233006	AC034220.3	5	GB_NC		cg27504117	ENSG00000144504	ANKMY1	2	PP_SHO
cg27290624	ENSG00000233058	AC046143.7	3	GB_CGI		cg14908680	ENSG00000144504	ANKMY1	2	PP_SHO
cg03053875	ENSG00000233058	AC046143.7	3	PP_CGI		cg25368586	ENSG00000088448	ANKRD10	13	GB_NC
cg15849872	ENSG00000252187	AC051649.1	11	GB_NC		cg09220891	ENSG00000167522	ANKRD11	16	GB_NC
cg08273750	ENSG00000232987	AC051649.6	11	PP_SHE		cg22050950	ENSG00000144031	ANKRD53	2	GB_NC
cg20494635	ENSG00000232987	AC051649.6	11	PP_SHO		cg12682931	ENSG00000135299	ANKRD6	6	GB_SHO
cg02871707	ENSG00000232987	AC051649.6	11	PP_SHO		cg13155648	ENSG00000124227	ANKRD60	20	DS_SHO
cg03298700	ENSG00000234638	AC053503.6	2	DP_SHE		cg11478024	ENSG00000064999	ANKS1A	6	GB_NC
cg11025743	ENSG00000234638	AC053503.6	2	GB_SHE		cg27245185	ENSG00000185046	ANKS1B	12	GB_NC
ch.3.3938922F	ENSG00000234136	AC055764.1	3	GB_NC		cg24365896	ENSG00000131620	ANO1	11	GB_NC
ch.7.2714749F	ENSG00000231721	AC058791.2	7	GB_NC		cg20360688	ENSG00000134343	ANO3	11	GB_NC
cg07478210	ENSG00000145063	AC062028.1	2	PP_SHO		cg07270423	ENSG00000254667	AP000783.1	11	IG_NC
cg16205897	ENSG00000224431	AC063976.7	5	PP_SHO		cg09593860	ENSG00000221112	AP000908.1	11	PP_SHO
cg08081424	ENSG00000188668	AC064843.3	2	IG_NC		cg26062581	ENSG00000255239	AP002954.6	11	IG_NC
cg07291256	ENSG00000222007	AC064874.1	2	GB_SHE		cg14488962	ENSG00000224795	AP003039.3	11	GB_NC
cg22497068	ENSG00000225649	AC064875.2	2	PP_NC		cg01570480	ENSG00000254614	AP003068.23	11	GB_CGI
cg25953130	ENSG00000221272	AC067742.1	10	GB_NC		cg00022866	ENSG00000236935	AP003774.1	11	GB_SHO
cg24516106	ENSG00000233971	AC067950.1	2	IG_CGI		cg11730020	ENSG00000238117	AP004372.1	11	GB_NC
cg25705148	ENSG00000233971	AC067950.1	2	IG_CGI		cg23251042	ENSG00000269915	AP006621.9	11	DP_SHE
cg09467436	ENSG00000233971	AC067950.1	2	IG_CGI		cg03278299	ENSG00000183020	AP2A2	11	GB_SHO
cg21513009	ENSG00000233971	AC067950.1	2	IG_SHO		cg27083329	ENSG00000034053	APBA2	15	DP_NC
cg07258910	ENSG00000233971	AC067950.1	2	IG_SHO		cg27434086	ENSG00000163697	APBB2	4	PP_SHO
cg05096637	ENSG00000234455	AC067960.1	2	IG_NC		cg25611723	ENSG00000154856	APCDD1	18	PP_SHO
cg04318855	ENSG00000232784	AC067961.1	2	GB_SHO		cg25071744	ENSG00000084674	APOB	2	PP_SHO
cg20823348	ENSG00000228528	AC068057.1	2	IG_NC		cg05644480	ENSG00000130208	APOC1	19	PP_NC
cg14659346	ENSG00000224516	AC068134.8	2	GB_CGI		cg15519474	ENSG00000091583	APOH	17	GB_SHO
ch.2.226789810F	ENSG00000235070	AC068138.1	2	IG_NC		cg26730831	ENSG00000186635	ARAP1	11	GB_NC
cg09152259	ENSG00000236682	AC068282.3	2	IG_SHE		cg10891959	ENSG00000231222	ARF4P4	13	IG_NC
cg05034195	ENSG00000238277	AC068483.1	2	IG_CGI		cg21338523	ENSG00000075884	ARHGAP15	2	GB_NC
cg04855401	ENSG00000238277	AC068483.1	2	IG_SHO		cg27492839	ENSG00000075884	ARHGAP15	2	GB_NC
cg15215348	ENSG00000268650	AC068499.10	19	GB_SHO		cg07844694	ENSG00000269891	ARHGAP19	10	PP_CGI
cg01871631	ENSG00000221351	AC068570.1	8	IG_NC		cg22866565	ENSG00000138639	ARHGAP24	4	GB_NC
cg23598212	ENSG00000235027	AC068580.6	11	GB_CGI		cg18670846	ENSG00000163219	ARHGAP25	2	IG_NC
cg22722028	ENSG00000258665	AC068831.12	15	GB_NC		cg27244773	ENSG00000159314	ARHGAP27	17	GB_CGI
cg07774964	ENSG00000249240	AC069368.3	15	PP_SHO		cg09492169	ENSG00000159314	ARHGAP27	17	GB_SHO
cg18961546	ENSG00000233082	AC073094.4	7	IG_CGI		cg25246246	ENSG00000159314	ARHGAP27	17	PP_SHE
cg25267863	ENSG00000233082	AC073094.4	7	IG_CGI		cg16659899	ENSG00000137962	ARHGAP29	1	IG_NC
cg12673377	ENSG00000233082	AC073094.4	7	IG_NC		cg05790863	ENSG00000110237	ARHGEF17	11	GB_CGI
cg04080994	ENSG00000233082	AC073094.4	7	IG_NC		cg01922516	ENSG00000110237	ARHGEF17	11	GB_CGI
cg16414149	ENSG00000233082	AC073094.4	7	IG_NC		cg13745870	ENSG00000163947	ARHGEF3	3	PP_NC
cg20399720	ENSG00000233082	AC073094.4	7	IG_SHE		cg07107055	ENSG00000049618	ARID1B	6	GB_NC
cg07811933	ENSG00000233082	AC073094.4	7	IG_SHO		cg26620356	ENSG00000175414	ARL10	5	PP_SHO
cg27148529	ENSG00000237471	AC073115.6	7	IG_NC		cg01618151	ENSG00000157343	ARMC12	6	GB_NC
cg23405152	ENSG00000237614	AC073257.2	2	IG_CGI		cg23279756	ENSG00000118690	ARMC2	6	IG_NC
cg26596719	ENSG00000231840	AC073342.12	7	PP_SHO		cg17539151	ENSG00000135931	ARMC9	2	GB_NC
cg06334134	ENSG00000231840	AC073342.12	7	PP_SHO		cg09604569	ENSG00000135931	ARMC9	2	GB_NC
cg05232889	ENSG00000224595	AC073626.2	7	PP_NC		cg06375068	ENSG00000214027	ARPC3P5	6	IG_NC
cg18546840	ENSG00000224595	AC073626.2	7	PP_NC		cg14168316	ENSG00000136950	ARPC5L	9	GB_NC
cg24786986	ENSG00000224595	AC073626.2	7	PP_NC		cg00530825	ENSG00000180801	ARSJ	4	IG_NC
cg22796353	ENSG00000182648	AC073871.2	7	IG_CGI		cg01210264	ENSG00000180801	ARSJ	4	IG_NC
cg18584424	ENSG00000182648	AC073871.2	7	IG_SHO		cg01383599	ENSG00000004848	ARX	X	DS_SHO
cg27483342	ENSG00000182648	AC073871.2	7	IG_SHO		cg12622895	ENSG00000004848	ARX	X	DS_SHO
cg24338091	ENSG00000259605	AC074212.5	19	GB_CGI		cg18561261	ENSG00000146809	ASB15	7	IG_NC
cg12627844	ENSG00000225889	AC074289.1	2	GB_SHO		cg11316905	ENSG00000161944	ASGR2	17	IG_NC
cg08421587	ENSG00000223243	AC074323.1	10	IG_NC		cg14060719	ENSG00000066739	ATG2B	14	GB_NC
cg23124325	ENSG00000234977	AC074389.7	7	IG_CGI		cg27595489	ENSG00000119787	ATL2	2	IG_NC
cg10022248	ENSG00000234977	AC074389.7	7	IG_CGI		cg17692971	ENSG00000105726	ATP13A1	19	GB_SHO
cg09650488	ENSG00000234977	AC074389.7	7	IG_CGI		cg11696466	ENSG00000101892	ATP1B4	X	GB_NC
cg06340516	ENSG00000234977	AC074389.7	7	IG_SHO		cg13285105	ENSG00000249256	ATP5LP3	4	IG_NC
cg14688662	ENSG00000234977	AC074389.7	7	IG_SHO		cg07028598	ENSG00000238038	ATP6V0E1P3	2	DP_NC
cg03518533	ENSG00000236081	AC074389.9	7	DS_SHE		cg13461192	ENSG00000250565	ATP6V1E2	2	GB_NC
cg08750534	ENSG00000204929	AC074391.1	2	GB_NC		cg06717221	ENSG00000130270	ATP8B3	19	GB_SHO
cg08121755	ENSG00000265804	AC078864.2	12	IG_CGI		cg05239158	ENSG00000134146	ATPBD4	15	GB_SHE
cg14527439	ENSG00000225365	AC078942.1	7	GB_NC		cg18455405	ENSG00000124788	ATXN1	6	GB_NC
cg13632655	ENSG00000225365	AC078942.1	7	GB_NC		cg21829116	ENSG00000146776	ATXN7L1	7	GB_NC
cg21300993	ENSG00000233611	AC079135.1	2	GB_CGI		cg07879825	ENSG00000158321	AUTS2	7	GB_NC
cg09243445	ENSG00000233611	AC079135.1	2	GB_CGI		cg02800100	ENSG00000158321	AUTS2	7	GB_NC
cg00770316	ENSG00000234119	AC079248.1	2	IG_NC		cg06753439	ENSG00000235863	B3GALT4	6	GB_CGI
cg07965640	ENSG00000196096	AC079610.2	2	PP_SHO		cg17200690	ENSG00000235863	B3GALT4	6	GB_SHO
ch.2.3787455F	ENSG00000223523	AC079613.1	2	GB_NC		cg09788008	ENSG00000187676	B3GALTL	13	PP_SHO
ch.2.2729437F	ENSG00000229536	AC079776.1	2	IG_NC		cg17319601	ENSG00000176597	B3GNT5	3	GB_NC
cg27024992	ENSG00000236549	AC079807.3	2	GB_NC		cg20341089	ENSG00000151929	BAG3	10	IG_NC
cg22904815	ENSG00000254028	AC083843.2	8	IG_SHO		cg14579898	ENSG00000153064	BANK1	4	GB_NC
cg12629796	ENSG00000232729	AC083884.8	7	IG_NC		cg08611472	ENSG00000176788	BASP1	5	GB_NC
cg07239110	ENSG00000212694	AC084018.1	12	GB_SHO		cg24881993	ENSG00000076108	BAZ2A	12	GB_NC
cg09265876	ENSG00000268076	AC087239.1	12	IG_SHO		cg09329621	ENSG00000141376	BCAS3	17	GB_NC
cg00074818	ENSG00000176305	AC087269.1	8	GB_CGI		cg25824218	ENSG00000060982	BCAT1	12	DP_SHE
cg00569813	ENSG00000264445	AC087269.2	8	IG_NC		cg16976628	ENSG00000119866	BCL11A	2	DP_SHO
cg14476852	ENSG00000264445	AC087269.2	8	IG_NC		cg09565597	ENSG00000119866	BCL11A	2	GB_NC
cg05793390	ENSG00000238031	AC090505.1	3	IG_NC		cg07473201	ENSG00000099968	BCL2L13	22	GB_CGI
cg01786704	ENSG00000241061	AC090602.1	15	GB_CGI		cg13346441	ENSG00000099968	BCL2L13	22	GB_CGI
cg08560373	ENSG00000241061	AC090602.1	15	GB_CGI		cg10020892	ENSG00000116128	BCL9	1	GB_NC
cg23075611	ENSG00000241061	AC090602.1	15	GB_NC		cg20348344	ENSG00000183337	BCOR	X	GB_CGI
cg17860198	ENSG00000237566	AC090955.5	3	IG_SHO		cg24183173	ENSG00000183337	BCOR	X	GB_CGI
cg21906976	ENSG00000268960	AC091150.1	18	DP_SHE		cg11620557	ENSG00000183337	BCOR	X	GB_CGI
ch.3.382096F	ENSG00000229271	AC091493.2	3	IG_NC		cg21010298	ENSG00000183337	BCOR	X	GB_CGI
cg18402987	ENSG00000229043	AC091729.9	7	DP_NC		cg08614574	ENSG00000183337	BCOR	X	GB_CGI
cg10041416	ENSG00000229043	AC091729.9	7	IG_NC		cg03161453	ENSG00000183337	BCOR	X	GB_CGI
cg14433314	ENSG00000229043	AC091729.9	7	IG_NC		cg11143827	ENSG00000183337	BCOR	X	GB_CGI
cg16065922	ENSG00000266772	AC091738.2	7	IG_NC		cg15322230	ENSG00000183337	BCOR	X	GB_CGI
cg25403488	ENSG00000217455	AC091801.1	7	IG_NC		cg05026884	ENSG00000183337	BCOR	X	GB_CGI
cg09601159	ENSG00000225231	AC091814.2	12	DP_NC		cg18422972	ENSG00000183337	BCOR	X	GB_CGI
cg21878902	ENSG00000222492	AC092069.1	19	PP_SHO		cg04751297	ENSG00000183337	BCOR	X	GB_CGI
cg04410516	ENSG00000222492	AC092069.1	19	PP_SHO		cg05226646	ENSG00000183337	BCOR	X	GB_SHO
cg06192753	ENSG00000222492	AC092069.1	19	PP_SHO		cg19937286	ENSG00000183337	BCOR	X	GB_SHO
cg08562672	ENSG00000266008	AC092364.4	19	IG_SHO		cg05559023	ENSG00000183337	BCOR	X	GB_SHO
cg13874290	ENSG00000231024	AC092431.3	2	GB_NC		cg27450030	ENSG00000183337	BCOR	X	GB_SHO
cg26474549	ENSG00000225493	AC092619.1	2	GB_NC		cg11434986	ENSG00000183337	BCOR	X	GB_SHO
cg14530444	ENSG00000225493	AC092619.1	2	GB_NC		cg17281810	ENSG00000183337	BCOR	X	GB_SHO
cg14285533	ENSG00000265017	AC092634.2	7	IG_SHO		cg05721877	ENSG00000183337	BCOR	X	GB_SHO
cg04868962	ENSG00000213126	AC092642.1	2	PP_NC		cg02540440	ENSG00000183337	BCOR	X	IG_CGI
cg16955336	ENSG00000234818	AC092687.5	2	IG_NC		cg09039264	ENSG00000183337	BCOR	X	IG_CGI
cg19188572	ENSG00000227161	AC092755.4	15	PP_SHO		cg12409683	ENSG00000183337	BCOR	X	IG_CGI
cg19905587	ENSG00000246575	AC093162.5	2	GB_CGI		cg09182733	ENSG00000183337	BCOR	X	IG_CGI
cg05403316	ENSG00000266376	AC093165.1	2	IG_NC		cg17072671	ENSG00000183337	BCOR	X	IG_CGI
cg22904048	ENSG00000170846	AC093323.3	4	IG_CGI		cg06008640	ENSG00000183337	BCOR	X	IG_SHO
cg09757250	ENSG00000232057	AC093390.1	2	GB_NC		cg20108357	ENSG00000245573	BDNF-AS	11	GB_SHE
cg22060041	ENSG00000232057	AC093390.1	2	GB_NC		cg23715056	ENSG00000095585	BLNK	10	GB_NC
cg12386061	ENSG00000235257	AC093415.2	3	GB_SHE		cg17782713	ENSG00000168283	BMI1	10	GB_SHO
cg08229360	ENSG00000235257	AC093415.2	3	GB_SHO		cg04111999	ENSG00000168283	BMI1	10	GB_SHO
cg14789121	ENSG00000265457	AC093611.2	3	GB_SHE		cg20874668	ENSG00000153162	BMP6	6	IG_NC
cg00476243	ENSG00000240859	AC093627.10	7	IG_CGI		cg06383798	ENSG00000171634	BPTF	17	GB_NC
cg09304803	ENSG00000240859	AC093627.10	7	IG_CGI		cg00307818	ENSG00000162399	BSND	1	PP_SHO
cg18078408	ENSG00000242474	AC093627.9	7	IG_SHO		cg13747275	ENSG00000133243	BTBD2	19	GB_SHO
cg10218605	ENSG00000232715	AC093662.5	7	GB_SHO		cg13122498	ENSG00000183826	BTBD9	6	GB_NC
cg08095377	ENSG00000213222	AC093724.2	2	GB_NC		cg08759150	ENSG00000183826	BTBD9	6	GB_NC
cg06239616	ENSG00000214106	AC093726.6	7	IG_CGI		cg25326378	ENSG00000213108	BTF3L4P3	6	IG_NC
cg14096899	ENSG00000220256	AC093802.1	2	GB_NC		cg09598552	ENSG00000214688	C10orf105	10	GB_NC
cg21929831	ENSG00000263395	AC093844.1	4	IG_CGI		cg18621142	ENSG00000204682	C10orf114	10	DP_CGI
cg21546950	ENSG00000221664	AC095030.1	1	GB_NC		cg23181482	ENSG00000204682	C10orf114	10	DP_SHO
cg09905635	ENSG00000236078	AC095067.1	7	GB_NC		cg09036531	ENSG00000173124	C10orf129	10	DS_NC
cg17996401	ENSG00000236078	AC095067.1	7	GB_NC		cg06570967	ENSG00000173124	C10orf129	10	DS_NC
cg04549583	ENSG00000224184	AC096559.1	2	IG_NC		cg17349199	ENSG00000165863	C10orf82	10	PP_CGI
cg24204951	ENSG00000225057	AC096574.4	2	GB_NC		cg03802696	ENSG00000174370	C11orf45	11	GB_NC
cg00502062	ENSG00000269690	AC096677.1	1	IG_NC		cg10333023	ENSG00000174370	C11orf45	11	GB_NC
cg15326297	ENSG00000228162	AC097713.3	2	IG_NC		cg19979370	ENSG00000174370	C11orf45	11	GB_NC
cg10278318	ENSG00000237784	AC097713.5	2	IG_NC		cg27292710	ENSG00000174370	C11orf45	11	GB_NC
cg17586094	ENSG00000237784	AC097713.5	2	IG_NC		cg05566455	ENSG00000174370	C11orf45	11	GB_NC
cg12192749	ENSG00000232841	AC098592.8	7	IG_NC		cg23895722	ENSG00000174370	C11orf45	11	PP_NC
cg06352750	ENSG00000233766	AC098617.1	2	PP_NC		cg15161667	ENSG00000149179	C11orf49	11	PP_SHO
cg08021348	ENSG00000234378	AC098828.2	2	IG_NC		cg21935113	ENSG00000188070	C11orf95	11	GB_CGI
cg00478421	ENSG00000230952	AC099344.2	2	IG_NC		cg27475923	ENSG00000188070	C11orf95	11	GB_CGI
cg15705746	ENSG00000231403	AC099344.3	2	DS_NC		cg18269382	ENSG00000100565	C14orf166B	14	GB_NC
cg08570118	ENSG00000217825	AC099552.4	7	IG_NC		cg03455107	ENSG00000214226	C17orf67	17	GB_NC
cg21451816	ENSG00000225981	AC102953.4	7	IG_NC		cg03554335	ENSG00000224383	C17orf72	17	PP_NC
cg23903701	ENSG00000225981	AC102953.4	7	IG_NC		cg08815745	ENSG00000179294	C17orf96	17	GB_SHO
cg01860743	ENSG00000225981	AC102953.4	7	IG_NC		cg04640975	ENSG00000095932	C19orf77	19	GB_CGI
cg07143125	ENSG00000254879	AC103828.1	11	GB_NC		cg15197458	ENSG00000095932	C19orf77	19	GB_CGI
cg20076442	ENSG00000264576	AC104012.1	8	IG_NC		cg14099845	ENSG00000095932	C19orf77	19	GB_CGI
cg17395211	ENSG00000221113	AC104133.1	7	IG_NC		cg20984972	ENSG00000095932	C19orf77	19	GB_SHO
cg13515605	ENSG00000213849	AC104306.1	3	PP_SHO		cg16991858	ENSG00000179397	C1orf101	1	GB_SHE
cg16279158	ENSG00000224091	AC104389.16	11	PP_NC		cg03978041	ENSG00000163362	C1orf106	1	PP_SHE
cg22635328	ENSG00000221123	AC104417.1	8	IG_NC		cg24496745	ENSG00000187889	C1orf168	1	PP_NC
cg19731055	ENSG00000266941	AC104532.3	19	GB_CGI		cg16347256	ENSG00000187889	C1orf168	1	PP_NC
cg06687732	ENSG00000266941	AC104532.3	19	GB_CGI		cg24533904	ENSG00000116667	C1orf21	1	GB_NC
cg19917083	ENSG00000232277	AC104651.3	2	GB_SHO		cg07651048	ENSG00000186897	C1QL4	12	DP_SHO
cg12927277	ENSG00000234949	AC104667.3	2	DP_NC		cg24467337	ENSG00000198547	C20orf203	20	IG_NC
cg15121420	ENSG00000234949	AC104667.3	2	GB_NC		cg26474124	ENSG00000115998	C2orf42	2	IG_SHO
cg23836904	ENSG00000224220	AC104699.1	2	DS_SHO		cg02039404	ENSG00000115998	C2orf42	2	IG_SHO
cg23641707	ENSG00000237220	AC104777.3	2	GB_SHO		cg00816240	ENSG00000177673	C2orf57	2	IG_SHO
cg22925840	ENSG00000211987	AC104802.1	2	IG_NC		cg00581320	ENSG00000114405	C3orf14	3	GB_NC
cg24574692	ENSG00000223991	AC104809.2	2	IG_SHE		cg27111053	ENSG00000114405	C3orf14	3	GB_NC
cg04874782	ENSG00000226321	AC104809.3	2	GB_NC		cg16762076	ENSG00000181744	C3orf58	3	IG_NC
cg01476739	ENSG00000226321	AC104809.3	2	IG_SHO		cg03554286	ENSG00000163915	C3orf65	3	GB_NC
cg17332091	ENSG00000233392	AC104809.4	2	IG_NC		cg24919344	ENSG00000248874	C5orf17	5	IG_NC
cg02569129	ENSG00000238062	AC105344.2	2	GB_CGI		cg02654940	ENSG00000186577	C6orf1	6	PP_SHO
cg15488194	ENSG00000229619	AC106722.1	3	PP_NC		cg22797644	ENSG00000186577	C6orf1	6	PP_SHO
cg05840750	ENSG00000229619	AC106722.1	3	PP_SHO		cg27548568	ENSG00000197261	C6orf141	6	PP_SHO
cg19536127	ENSG00000226087	AC106869.2	2	PP_SHO		cg10938046	ENSG00000181577	C6orf223	6	GB_SHO
cg11231735	ENSG00000224844	AC107079.1	2	IG_NC		cg04736217	ENSG00000204387	C6orf48	6	PP_SHO
cg03687650	ENSG00000234791	AC108448.3	11	GB_SHE		cg11986223	ENSG00000222004	C7orf71	7	GB_NC
cg11722971	ENSG00000233553	AC108462.1	2	GB_CGI		cg10613815	ENSG00000184608	C8orf12	8	GB_NC
ch.3.97157383F	ENSG00000221477	AC108739.1	3	IG_NC		cg13503773	ENSG00000186354	C9orf47	9	PP_SHO
cg24728050	ENSG00000224513	AC109309.4	11	PP_CGI		cg22441141	ENSG00000074410	CA12	15	GB_NC
cg02475301	ENSG00000224513	AC109309.4	11	PP_CGI		cg11750112	ENSG00000158966	CACHD1	1	GB_SHE
cg22311230	ENSG00000224513	AC109309.4	11	PP_CGI		cg10668781	ENSG00000256025	CACNA1C-AS4	12	GB_NC
cg05382497	ENSG00000224513	AC109309.4	11	PP_CGI		cg13414750	ENSG00000157388	CACNA1D	3	GB_NC
cg16391327	ENSG00000259192	AC109631.1	15	PP_SHO		cg14843888	ENSG00000157388	CACNA1D	3	GB_SHO
cg00016522	ENSG00000263713	AC109994.1	X	GB_SHO		cg18318818	ENSG00000006283	CACNA1G	17	PP_SHO
cg05740254	ENSG00000269302	AC110771.1	4	PP_NC		cg05603680	ENSG00000157445	CACNA2D3	3	GB_NC
cg13165778	ENSG00000176349	AC110781.3	7	GB_SHE		cg14213581	ENSG00000157445	CACNA2D3	3	PP_NC
cg27031754	ENSG00000232517	AC112198.1	5	IG_NC		cg13424878	ENSG00000175868	CALCB	11	IG_NC
cg12996913	ENSG00000212070	AC112219.1	3	IG_NC		cg08941669	ENSG00000171735	CAMTA1	1	GB_NC
cg20386303	ENSG00000222032	AC112721.2	2	IG_NC		cg17081408	ENSG00000171735	CAMTA1	1	GB_NC
cg07451297	ENSG00000233223	AC113189.5	17	PP_CGI		cg16176855	ENSG00000111530	CAND1	12	IG_NC
cg13546736	ENSG00000233223	AC113189.5	17	PP_CGI		cg20138404	ENSG00000014216	CAPN1	11	GB_CGI
cg21032567	ENSG00000237667	AC113607.1	2	GB_NC		cg15826519	ENSG00000077549	CAPZB	1	GB_SHE
cg07924380	ENSG00000234279	AC113618.1	2	IG_NC		cg04149978	ENSG00000130940	CASZ1	1	GB_CGI
cg02027429	ENSG00000264039	AC114296.1	5	DP_SHE		cg07105478	ENSG00000173894	CBX2	17	DS_SHO
cg24346905	ENSG00000238883	AC114491.1	1	GB_CGI		cg15339142	ENSG00000257666	CBX3P5	12	GB_NC
cg21606490	ENSG00000238883	AC114491.1	1	GB_CGI		cg14428628	ENSG00000141582	CBX4	17	DS_CGI
cg09940267	ENSG00000238883	AC114491.1	1	GB_SHO		cg13584383	ENSG00000141582	CBX4	17	GB_CGI
cg26015416	ENSG00000238883	AC114491.1	1	GB_SHO		cg06269419	ENSG00000141582	CBX4	17	GB_CGI
cg09786593	ENSG00000227744	AC114788.2	2	DP_NC		cg24424889	ENSG00000100307	CBX7	22	GB_NC
cg03128268	ENSG00000204620	AC115618.1	X	PP_SHO		cg18385824	ENSG00000141570	CBX8	17	DP_SHO
cg14727987	ENSG00000238738	AC116345.1	5	IG_NC		cg07250214	ENSG00000141570	CBX8	17	DS_SHO
cg24104387	ENSG00000231173	AC116609.3	2	IG_CGI		cg07914856	ENSG00000141570	CBX8	17	IG_CGI
cg17200441	ENSG00000267873	AC121757.1	12	PP_SHO		cg25472804	ENSG00000247844	CCAT1	8	IG_NC
cg26442852	ENSG00000230483	AC124057.5	11	GB_SHE		cg23877608	ENSG00000105479	CCDC114	19	PP_SHO
cg13895830	ENSG00000230483	AC124057.5	11	GB_SHE		cg04134754	ENSG00000163081	CCDC140	2	GB_NC
cg09690215	ENSG00000221412	AC124861.2	2	IG_NC		cg17694494	ENSG00000153237	CCDC148	2	GB_NC
cg10976478	ENSG00000221412	AC124861.2	2	IG_SHO		cg14673194	ENSG00000176155	CCDC57	17	GB_NC
cg15776416	ENSG00000235836	AC124944.4	3	GB_NC		cg06834875	ENSG00000205476	CCDC85C	14	PP_CGI
cg22334879	ENSG00000267986	AC130469.2	19	PP_NC		cg00873678	ENSG00000015133	CCDC88C	14	GB_SHO
cg09390137	ENSG00000233806	AC131097.3	2	IG_SHO		cg27198040	ENSG00000123106	CCDC91	12	IG_NC
cg26644885	ENSG00000221799	AC132068.1	16	GB_NC		cg10135877	ENSG00000227491	CCNJP1	7	IG_SHE
cg07434438	ENSG00000221799	AC132068.1	16	GB_NC		cg00573352	ENSG00000108100	CCNY	10	GB_NC
cg03668763	ENSG00000268403	AC132192.1	11	GB_NC		cg27116863	ENSG00000184305	CCSER1	4	GB_NC
cg13100962	ENSG00000184566	AC132216.1	11	DP_NC		cg00795616	ENSG00000146574	CCZ1B	7	PP_SHO
cg16927871	ENSG00000229421	AC133141.1	3	PP_NC		cg18234111	ENSG00000158473	CD1D	1	GB_NC
cg24320225	ENSG00000253444	AC133633.2	8	IG_SHE		cg20783352	ENSG00000102181	CD99L2	X	DP_SHE
cg06988310	ENSG00000265524	AC134300.1	16	DP_SHO		cg02024846	ENSG00000081377	CDC14B	9	PP_SHO
cg08623215	ENSG00000265524	AC134300.1	16	PP_CGI		cg08147181	ENSG00000198752	CDC42BPB	14	GB_SHO
cg09804008	ENSG00000265616	AC136932.2	16	IG_NC		cg04086394	ENSG00000134371	CDC73	1	DP_NC
cg06555971	ENSG00000235296	AC137723.5	17	PP_SHO		cg26508465	ENSG00000039068	CDH1	16	GB_NC
cg05813803	ENSG00000268218	AC137932.1	16	IG_SHO		cg18645316	ENSG00000107736	CDH23	10	GB_NC
cg03317505	ENSG00000269071	AC138517.1	5	GB_NC		cg20390554	ENSG00000107736	CDH23	10	PP_NC
cg27394136	ENSG00000256826	AC138744.2	17	GB_SHO		cg18668540	ENSG00000107736	CDH23	10	PP_NC
cg17572255	ENSG00000203431	AC140061.11	12	GB_NC		cg03604463	ENSG00000128536	CDHR3	7	IG_NC
cg09132250	ENSG00000178162	AC140481.1	2	IG_CGI		cg02642565	ENSG00000089486	CDIP1	16	GB_NC
cg01375262	ENSG00000261227	AC140912.1	16	IG_NC		cg23628117	ENSG00000105810	CDK6	7	GB_NC
cg13529733	ENSG00000228613	AC144450.1	2	IG_NC		cg25592206	ENSG00000123080	CDKN2C	1	GB_SHE
cg23277693	ENSG00000228613	AC144450.1	2	IG_NC		cg04113094	ENSG00000100526	CDKN3	14	IG_NC
cg14637649	ENSG00000261888	AC144831.1	17	DS_CGI		cg15452204	ENSG00000113722	CDX1	5	PP_CGI
cg25681339	ENSG00000262213	AC144836.1	17	PP_CGI		cg17512474	ENSG00000113722	CDX1	5	PP_CGI
cg21923770	ENSG00000262213	AC144836.1	17	PP_NC		cg11117637	ENSG00000113722	CDX1	5	PP_CGI
cg05620980	ENSG00000223855	AC147651.3	7	GB_CGI		cg17378342	ENSG00000113722	CDX1	5	PP_CGI
cg04952627	ENSG00000237181	AC147651.4	7	GB_SHO		cg24216701	ENSG00000113722	CDX1	5	PP_SHO
cg04191989	ENSG00000237181	AC147651.4	7	GB_SHO		cg19267254	ENSG00000215704	CELA2B	1	GB_NC
cg00170796	ENSG00000117054	ACADM	1	PP_NC		cg20980494	ENSG00000117724	CENPF	1	IG_NC
cg11028313	ENSG00000181513	ACBD4	17	PP_SHO		cg21258987	ENSG00000227997	CENPVP2	X	PP_SHO
cg19582491	ENSG00000102977	ACD	16	GB_CGI		cg11780768	ENSG00000176183	CH17-12M21.1	5	IG_NC
cg08314208	ENSG00000102977	ACD	16	GB_CGI		cg25014229	ENSG00000171316	CHD7	8	DS_NC
cg21527621	ENSG00000162390	ACOT11	1	PP_NC		cg02058924	ENSG00000072609	CHFR	12	PP_SHO
cg13549940	ENSG00000097021	ACOT7	1	GB_NC		cg16402875	ENSG00000106069	CHN2	7	DP_SHE
cg25706257	ENSG00000097021	ACOT7	1	GB_NC		cg04657183	ENSG00000138435	CHRNA1	2	DP_NC
cg16049283	ENSG00000097021	ACOT7	1	PP_NC		cg12113981	ENSG00000175344	CHRNA7	15	GB_NC
cg27080986	ENSG00000087008	ACOX3	4	GB_NC		cg24186506	ENSG00000182022	CHST15	10	GB_NC
cg07423540	ENSG00000087008	ACOX3	4	PP_SHO		cg03696603	ENSG00000168802	CHTF8	16	GB_NC
cg06623468	ENSG00000147174	ACRC	X	PP_NC		cg06646757	ENSG00000138433	CIR1	2	DS_SHE
ch.11.2619180F	ENSG00000134940	ACRV1	11	GB_NC		cg02859319	ENSG00000114737	CISH	3	GB_NC
cg20621224	ENSG00000130377	ACSBG2	19	IG_SHO		cg11857210	ENSG00000163539	CLASP2	3	GB_NC
cg25792518	ENSG00000167107	ACSF2	17	PP_CGI		cg10346364	ENSG00000175505	CLCF1	11	PP_SHO
cg01786329	ENSG00000176715	ACSF3	16	IG_CGI		cg25851313	ENSG00000184908	CLCNKB	1	PP_SHO
cg12839813	ENSG00000176715	ACSF3	16	IG_CGI		cg14760020	ENSG00000013297	CLDN11	3	IG_NC
cg06751898	ENSG00000176715	ACSF3	16	IG_CGI		cg11546621	ENSG00000169583	CLIC3	9	PP_SHO
cg03379271	ENSG00000176715	ACSF3	16	IG_NC		cg13003571	ENSG00000205057	CLLU1OS	12	GB_NC
cg05902711	ENSG00000176715	ACSF3	16	IG_SHO		cg19457763	ENSG00000166250	CLMP	11	PP_CGI
cg04214573	ENSG00000197142	ACSL5	10	PP_NC		cg15047774	ENSG00000166250	CLMP	11	PP_SHO
cg23676480	ENSG00000154930	ACSS1	20	PP_SHO		cg02683371	ENSG00000134852	CLOCK	4	GB_NC
cg06425556	ENSG00000131069	ACSS2	20	PP_SHO		cg24852561	ENSG00000227659	CLYBL-AS2	13	GB_NC
cg02970384	ENSG00000143632	ACTA1	1	GB_CGI		cg24828422	ENSG00000184220	CMSS1	3	GB_NC
cg11668749	ENSG00000143632	ACTA1	1	GB_CGI		cg23475035	ENSG00000100528	CNIH	14	IG_NC
cg27229613	ENSG00000143632	ACTA1	1	GB_CGI		cg00896182	ENSG00000100528	CNIH	14	IG_NC
cg14145074	ENSG00000075624	ACTB	7	GB_SHO		cg19740054	ENSG00000142675	CNKSR1	1	PP_NC
cg01741041	ENSG00000075624	ACTB	7	GB_SHO		cg09890400	ENSG00000142675	CNKSR1	1	PP_NC
cg03844894	ENSG00000159251	ACTC1	15	GB_NC		cg10096100	ENSG00000142675	CNKSR1	1	PP_NC
cg10580056	ENSG00000159251	ACTC1	15	GB_NC		cg26412358	ENSG00000142675	CNKSR1	1	PP_NC
cg12793711	ENSG00000184009	ACTG1	17	GB_SHO		cg04507915	ENSG00000251224	CNOT10-AS1	3	GB_CGI
cg06713261	ENSG00000184009	ACTG1	17	GB_SHO		cg19200592	ENSG00000251224	CNOT10-AS1	3	GB_NC
cg09841001	ENSG00000184009	ACTG1	17	IG_CGI		cg27195956	ENSG00000251224	CNOT10-AS1	3	GB_SHO
cg26314966	ENSG00000184009	ACTG1	17	IG_CGI		cg03396285	ENSG00000158435	CNOT11	2	PP_SHO
cg20932150	ENSG00000184009	ACTG1	17	PP_CGI		cg14131220	ENSG00000122756	CNTFR	9	PP_CGI
cg13861244	ENSG00000117148	ACTL8	1	IG_NC		cg14718995	ENSG00000144619	CNTN4	3	DS_NC
cg20505457	ENSG00000072110	ACTN1	14	GB_NC		cg01055562	ENSG00000135775	COG2	1	PP_SHO
cg20648847	ENSG00000248746	ACTN3	11	GB_CGI		cg23372684	ENSG00000050767	COL23A1	5	GB_SHO
cg05475524	ENSG00000248746	ACTN3	11	GB_CGI		cg13643594	ENSG00000188153	COL4A5	X	PP_NC
cg05116382	ENSG00000248746	ACTN3	11	GB_SHO		cg27305917	ENSG00000142156	COL6A1	21	DP_SHE
cg07977202	ENSG00000248746	ACTN3	11	GB_SHO		cg02961267	ENSG00000228252	COL6A4P2	3	GB_SHO
cg05516272	ENSG00000248746	ACTN3	11	GB_SHO		cg04575023	ENSG00000049089	COL9A2	1	GB_NC
cg24987259	ENSG00000248746	ACTN3	11	PP_SHO		cg15505615	ENSG00000092758	COL9A3	20	PP_SHO
ch.10.2196322F	ENSG00000138107	ACTR1A	10	GB_NC		cg05355764	ENSG00000130309	COLGALT1	19	GB_CGI
cg18221429	ENSG00000106526	ACTR3C	7	PP_CGI		cg19414763	ENSG00000130309	COLGALT1	19	GB_SHO
cg19183166	ENSG00000106526	ACTR3C	7	PP_CGI		cg23130651	ENSG00000148444	COMMD3	10	PP_SHO
cg00829990	ENSG00000169717	ACTRT2	1	DP_SHO		cg22052056	ENSG00000149600	COMMD7	20	GB_SHO
cg01301282	ENSG00000169717	ACTRT2	1	IG_CGI		cg26553763	ENSG00000149600	COMMD7	20	GB_SHO
cg23215587	ENSG00000169717	ACTRT2	1	IG_NC		cg09835408	ENSG00000149600	COMMD7	20	GB_SHO
cg09857070	ENSG00000169717	ACTRT2	1	IG_NC		cg13788819	ENSG00000149600	COMMD7	20	GB_SHO
cg15579696	ENSG00000169717	ACTRT2	1	IG_NC		cg13127741	ENSG00000149600	COMMD7	20	PP_SHO
cg20613432	ENSG00000169717	ACTRT2	1	IG_NC		cg23396732	ENSG00000149600	COMMD7	20	PP_SHO
cg03039243	ENSG00000169717	ACTRT2	1	IG_NC		cg07176410	ENSG00000165078	CPA6	8	GB_NC
cg16682903	ENSG00000115170	ACVR1	2	GB_NC		cg10206052	ENSG00000127054	CPSF3L	1	GB_SHE
cg11597043	ENSG00000266951	AD000091.2	19	PP_NC		cg04135242	ENSG00000157184	CPT2	1	IG_NC
cg03580272	ENSG00000266951	AD000091.2	19	PP_NC		cg09855983	ENSG00000106066	CPVL	7	PP_SHO
cg08370757	ENSG00000140955	ADAD2	16	GB_NC		cg05697751	ENSG00000111269	CREBL2	12	GB_SHE
cg01620309	ENSG00000073670	ADAM11	17	GB_SHO		cg05185038	ENSG00000182809	CRIP2	14	GB_CGI
cg08295661	ENSG00000148848	ADAM12	10	GB_NC		cg11946630	ENSG00000095713	CRTAC1	10	GB_NC
cg09648467	ENSG00000135074	ADAM19	5	GB_NC		cg15437874	ENSG00000229150	CRYGEP	2	DP_SHO
cg11583762	ENSG00000196115	ADAM5	8	PP_NC		cg18498622	ENSG00000197463	CSAG3	X	GB_SHE
cg10327428	ENSG00000196115	ADAM5	8	PP_NC		cg24117676	ENSG00000100368	CSF2RB	22	PP_NC
cg23886747	ENSG00000166106	ADAMTS15	11	GB_SHO		cg13449368	ENSG00000147408	CSGALNACT1	8	GB_NC
cg02518691	ENSG00000166106	ADAMTS15	11	GB_SHO		cg02563011	ENSG00000183117	CSMD1	8	GB_NC
cg06010443	ENSG00000087116	ADAMTS2	5	GB_CGI		cg02254461	ENSG00000144655	CSRNP1	3	PP_SHO
cg01231141	ENSG00000087116	ADAMTS2	5	GB_NC		cg25069147	ENSG00000248131	CT49	5	IG_NC
cg10213542	ENSG00000087116	ADAMTS2	5	GB_NC		cg07397612	ENSG00000260708	CTA-29F11.1	22	GB_SHO
cg05250119	ENSG00000136378	ADAMTS7	15	IG_CGI		cg12269111	ENSG00000214211	CTAGE14P	2	IG_NC
cg21570709	ENSG00000143382	ADAMTSL4	1	DS_NC		cg09288273	ENSG00000251405	CTB-109A12.1	5	PP_SHO
cg19665696	ENSG00000105963	ADAP1	7	GB_CGI		cg21970789	ENSG00000249639	CTB-138E5.1	5	IG_CGI
cg18139273	ENSG00000105963	ADAP1	7	GB_SHE		cg19984170	ENSG00000253925	CTB-178M22.1	5	GB_NC
cg08512365	ENSG00000105963	ADAP1	7	GB_SHO		cg19949948	ENSG00000231477	CTB-187M2.1	17	IG_NC
cg19942454	ENSG00000185736	ADARB2	10	GB_NC		cg27123016	ENSG00000253968	CTB-32H22.1	5	PP_SHO
cg06837068	ENSG00000205696	ADARB2-AS1	10	GB_NC		cg19728382	ENSG00000253968	CTB-32H22.1	5	PP_SHO
cg17000076	ENSG00000205696	ADARB2-AS1	10	PP_SHO		cg03466083	ENSG00000249526	CTB-35F21.1	5	IG_CGI
cg11731939	ENSG00000163050	ADCK3	1	GB_SHO		cg14841601	ENSG00000250322	CTB-51E13.1	4	IG_NC
cg04586622	ENSG00000138031	ADCY3	2	GB_NC		cg06854197	ENSG00000261005	CTB-58E17.1	17	DS_SHE
cg08211413	ENSG00000129467	ADCY4	14	GB_CGI		cg18984002	ENSG00000263975	CTB-58E17.9	17	GB_NC
cg24092939	ENSG00000174233	ADCY6	12	GB_SHO		cg25288807	ENSG00000263975	CTB-58E17.9	17	PP_NC
cg26706803	ENSG00000121281	ADCY7	16	IG_NC		cg14748856	ENSG00000229119	CTB-63M22.1	5	IG_NC
cg10177032	ENSG00000162104	ADCY9	16	GB_NC		cg25408617	ENSG00000253683	CTB-79E8.3	5	GB_SHE
cg01352090	ENSG00000162104	ADCY9	16	GB_NC		cg10643982	ENSG00000254130	CTB-7E3.1	5	IG_NC
cg00610508	ENSG00000162104	ADCY9	16	GB_SHO		cg17191109	ENSG00000175029	CTBP2	10	DP_CGI
cg09573585	ENSG00000148671	ADIRF	10	PP_CGI		cg00406319	ENSG00000175029	CTBP2	10	DP_CGI
cg26757820	ENSG00000156110	ADK	10	GB_NC		cg09713684	ENSG00000224186	CTC-203F4.1	5	DP_SHO
cg07911953	ENSG00000156110	ADK	10	GB_NC		cg18328579	ENSG00000245937	CTC-228N24.3	5	IG_NC
cg14669379	ENSG00000121933	ADORA3	1	GB_CGI		cg15783941	ENSG00000267417	CTC-239J10.1	19	GB_SHE
cg08256939	ENSG00000121933	ADORA3	1	GB_CGI		cg27392771	ENSG00000267417	CTC-239J10.1	19	GB_SHO
cg07314829	ENSG00000121933	ADORA3	1	GB_CGI		cg14336501	ENSG00000266895	CTC-268N12.2	17	IG_NC
cg00543976	ENSG00000121933	ADORA3	1	GB_SHO		cg22140846	ENSG00000204754	CTC-281M20.1	5	DS_SHO
cg03441853	ENSG00000159322	ADPGK	15	PP_SHO		cg06013117	ENSG00000204754	CTC-281M20.1	5	GB_SHO
cg12691651	ENSG00000159322	ADPGK	15	PP_SHO		cg01603396	ENSG00000204754	CTC-281M20.1	5	GB_SHO
cg02057943	ENSG00000184160	ADRA2C	4	DS_SHO		cg26234644	ENSG00000263400	CTC-297N7.5	17	PP_SHO
cg13244559	ENSG00000184160	ADRA2C	4	GB_SHO		cg00442430	ENSG00000197813	CTC-301O7.4	19	GB_CGI
cg05254651	ENSG00000184160	ADRA2C	4	IG_NC		cg14060518	ENSG00000250167	CTC-321K16.1	5	DP_SHO
cg15642673	ENSG00000184160	ADRA2C	4	IG_NC		cg27144719	ENSG00000270560	CTC-426L22.1	5	IG_NC
cg17078219	ENSG00000184160	ADRA2C	4	IG_NC		cg08052120	ENSG00000268095	CTC-429C10.2	19	PP_NC
cg01966532	ENSG00000184160	ADRA2C	4	IG_NC		cg09056677	ENSG00000248309	CTC-454M9.1	5	IG_NC
cg14197881	ENSG00000173020	ADRBK1	11	GB_NC		cg23385847	ENSG00000248268	CTC-499J9.1	5	GB_NC
cg05235344	ENSG00000111863	ADTRP	6	IG_NC		cg09047734	ENSG00000262601	CTC-786C10.1	16	IG_SHO
cg02307328	ENSG00000259003	AE000662.92	14	IG_NC		cg10652637	ENSG00000248489	CTD-2007H13.3	5	IG_NC
cg16073408	ENSG00000106624	AEBP1	7	DP_NC		cg22050399	ENSG00000250234	CTD-2024P10.1	5	GB_NC
cg01519784	ENSG00000267113	AF038458.4	19	IG_CGI		cg04188937	ENSG00000249808	CTD-2029E14.1	5	IG_NC
cg17101296	ENSG00000254533	AF186192.1	8	IG_CGI		cg00433296	ENSG00000241026	CTD-2036J7.1	8	PP_SHO
cg00865857	ENSG00000254533	AF186192.1	8	IG_SHO		cg18457613	ENSG00000254310	CTD-2045M21.1	5	PP_SHO
cg00703513	ENSG00000254533	AF186192.1	8	IG_SHO		cg27203309	ENSG00000264932	CTD-2104P17.2	17	PP_SHO
cg20661138	ENSG00000254533	AF186192.1	8	IG_SHO		cg10514770	ENSG00000248867	CTD-2128F4.1	5	IG_NC
cg11585820	ENSG00000255085	AF186192.5	8	IG_CGI		cg08296903	ENSG00000262732	CTD-2135D7.2	16	GB_NC
cg09979478	ENSG00000255085	AF186192.5	8	IG_CGI		cg10615765	ENSG00000250711	CTD-2201E18.1	5	IG_SHO
cg15595573	ENSG00000255085	AF186192.5	8	IG_CGI		cg24948372	ENSG00000249572	CTD-2203K17.1	5	GB_NC
cg01287000	ENSG00000263612	AF186192.6	8	IG_CGI		cg19096475	ENSG00000254710	CTD-2216M2.1	11	PP_CGI
cg15771597	ENSG00000224292	AF196972.9	X	PP_SHO		cg26819695	ENSG00000254710	CTD-2216M2.1	11	PP_CGI
cg20129717	ENSG00000263640	AF235103.1	8	PP_SHO		cg04674315	ENSG00000270933	CTD-2227E11.1	7	IG_SHO
cg07069575	ENSG00000220132	AF238380.8	X	GB_SHO		cg05149343	ENSG00000270933	CTD-2227E11.1	7	IG_SHO
cg25003275	ENSG00000196526	AFAP1	4	GB_SHO		cg13710556	ENSG00000270933	CTD-2227E11.1	7	IG_SHO
cg08197287	ENSG00000172493	AFF1	4	GB_NC		cg04459983	ENSG00000250529	CTD-2247C11.5	5	IG_NC
cg02979487	ENSG00000172493	AFF1	4	GB_NC		cg02499640	ENSG00000248935	CTD-2254N19.1	5	GB_NC
cg14552010	ENSG00000144218	AFF3	2	GB_NC		cg18766033	ENSG00000251041	CTD-2275D24.1	5	IG_NC
cg21959618	ENSG00000144218	AFF3	2	GB_NC		cg05710512	ENSG00000249142	CTD-2290P7.1	5	IG_NC
cg00004818	ENSG00000038002	AGA	4	PP_SHO		cg10895886	ENSG00000250438	CTD-2308B18.2	5	IG_NC
cg14406878	ENSG00000157985	AGAP1	2	GB_NC		cg09744374	ENSG00000248927	CTD-2334D19.1	5	IG_NC
cg18449052	ENSG00000133612	AGAP3	7	GB_CGI		cg07038187	ENSG00000255571	CTD-2335A18.1	15	GB_SHO
cg27131953	ENSG00000133612	AGAP3	7	PP_CGI		cg12364131	ENSG00000255571	CTD-2335A18.1	15	GB_SHO
cg15922246	ENSG00000133612	AGAP3	7	PP_CGI		cg10640961	ENSG00000255345	CTD-2337I7.1	11	GB_NC
cg10702041	ENSG00000133612	AGAP3	7	PP_CGI		cg00233948	ENSG00000250155	CTD-2353F22.1	5	GB_NC
cg03168922	ENSG00000133612	AGAP3	7	PP_CGI		cg18816534	ENSG00000253811	CTD-2363C16.1	5	GB_NC
cg12633680	ENSG00000133612	AGAP3	7	PP_CGI		cg21615654	ENSG00000249994	CTD-2383I20.1	5	IG_NC
cg08739651	ENSG00000204149	AGAP6	10	GB_SHO		cg10632765	ENSG00000268742	CTD-2396E7.7	19	GB_CGI
cg12127196	ENSG00000186094	AGBL4	1	PP_SHO		cg18806923	ENSG00000247867	CTD-2530H12.1	11	GB_NC
cg02137183	ENSG00000006530	AGK	7	PP_SHO		cg16772514	ENSG00000267788	CTD-2534I21.9	17	PP_SHO
cg18027903	ENSG00000187546	AGMO	7	PP_NC		cg21809624	ENSG00000266076	CTD-2535L24.2	17	IG_NC
cg24470692	ENSG00000155189	AGPAT5	8	PP_SHO		cg14285447	ENSG00000258809	CTD-2555O16.1	14	GB_SHE
cg10442549	ENSG00000135744	AGT	1	GB_NC		cg14044577	ENSG00000254664	CTD-2560E9.3	11	GB_SHO
cg02820040	ENSG00000172482	AGXT	2	PP_NC		cg07401067	ENSG00000260066	CTD-2587M23.1	5	IG_CGI
cg16253338	ENSG00000175309	AGXT2L2	5	GB_SHO		cg10455321	ENSG00000254639	CTD-2589M5.5	11	IG_SHE
cg14510299	ENSG00000126705	AHDC1	1	GB_SHO		cg08221830	ENSG00000248490	CTD-3007L5.1	5	PP_NC
cg12759387	ENSG00000126705	AHDC1	1	IG_NC		cg02003460	ENSG00000248490	CTD-3007L5.1	5	PP_NC
cg09183450	ENSG00000124942	AHNAK	11	GB_NC		cg14818812	ENSG00000261655	CTD-3064M3.3	8	DS_NC
cg22365167	ENSG00000124942	AHNAK	11	GB_NC		cg13132497	ENSG00000254744	CTD-3076O17.1	15	IG_SHE
cg25451194	ENSG00000173209	AHSA2	2	GB_SHE		cg13455434	ENSG00000254109	CTD-3107M8.4	8	PP_SHO
cg04924056	ENSG00000140057	AK7	14	GB_CGI		cg02707854	ENSG00000269439	CTD-3131K8.2	19	GB_SHE
cg19725972	ENSG00000140057	AK7	14	GB_CGI		cg11081752	ENSG00000249797	CTD-3179P9.1	5	IG_NC
cg15892964	ENSG00000131016	AKAP12	6	PP_SHO		cg13391675	ENSG00000066032	CTNNA2	2	GB_NC
cg04173714	ENSG00000170776	AKAP13	15	GB_NC		cg25237113	ENSG00000066032	CTNNA2	2	GB_SHE
cg12700074	ENSG00000118507	AKAP7	6	PP_NC		cg15773925	ENSG00000183230	CTNNA3	10	GB_NC
cg22765626	ENSG00000105127	AKAP8	19	GB_SHO		cg17045772	ENSG00000171793	CTPS1	1	PP_SHO
cg03654623	ENSG00000105127	AKAP8	19	GB_SHO		cg20445774	ENSG00000112514	CUTA	6	GB_SHE
cg02619205	ENSG00000106948	AKNA	9	PP_SHE		cg15309862	ENSG00000204165	CXorf65	X	GB_SHE
cg03934069	ENSG00000162641	AKNAD1	1	GB_SHO		cg20295374	ENSG00000065615	CYB5R4	6	GB_NC
cg24332710	ENSG00000117448	AKR1A1	1	PP_SHO		cg25164886	ENSG00000051523	CYBA	16	DP_CGI
cg15489301	ENSG00000198074	AKR1B10	7	GB_NC		cg25964940	ENSG00000095596	CYP26A1	10	DP_SHO
cg09812541	ENSG00000053371	AKR7A2	1	PP_SHO		cg00999152	ENSG00000003137	CYP26B1	2	GB_SHO
cg13986355	ENSG00000142208	AKT1	14	GB_SHE		cg03486991	ENSG00000186684	CYP27C1	2	IG_SHO
cg03298716	ENSG00000269155	AL009178.1	6	GB_SHO		cg24207610	ENSG00000197446	CYP2F1	19	GB_SHO
cg12670357	ENSG00000269155	AL009178.1	6	IG_NC		cg16412772	ENSG00000172817	CYP7B1	8	DS_CGI
cg01573067	ENSG00000269155	AL009178.1	6	IG_SHE		cg09818265	ENSG00000173406	DAB1	1	GB_NC
cg04972046	ENSG00000269155	AL009178.1	6	PP_CGI		cg24152818	ENSG00000165659	DACH1	13	GB_NC
cg01931994	ENSG00000222749	AL021398.1	1	GB_NC		cg22418668	ENSG00000165659	DACH1	13	IG_NC
cg12836643	ENSG00000203583	AL021707.1	22	GB_NC		cg19726964	ENSG00000164488	DACT2	6	GB_NC
cg15731035	ENSG00000268332	AL035406.1	1	PP_NC		cg19004775	ENSG00000182346	DAOA	13	IG_NC
cg00822030	ENSG00000268332	AL035406.1	1	PP_SHO		cg15804671	ENSG00000182346	DAOA	13	IG_NC
cg07015749	ENSG00000268332	AL035406.1	1	PP_SHO		cg16436210	ENSG00000092345	DAZL	3	IG_NC
cg04637454	ENSG00000268275	AL035588.1	6	DS_CGI		cg07082447	ENSG00000170959	DCDC1	11	IG_NC
cg24741609	ENSG00000264454	AL049745.1	1	GB_NC		cg12206359	ENSG00000133083	DCLK1	13	PP_NC
cg18671037	ENSG00000252748	AL096869.1	14	IG_NC		cg12942606	ENSG00000133083	DCLK1	13	PP_NC
cg14123427	ENSG00000267918	AL117190.2	14	GB_CGI		cg18025831	ENSG00000162290	DCP1A	3	GB_NC
cg15373285	ENSG00000267918	AL117190.2	14	GB_CGI		cg26268125	ENSG00000151065	DCP1B	12	GB_NC
cg15419911	ENSG00000267918	AL117190.2	14	PP_CGI		cg10317314	ENSG00000013573	DDX11	12	IG_NC
cg25836301	ENSG00000267918	AL117190.2	14	PP_CGI		cg14687298	ENSG00000013573	DDX11	12	IG_NC
cg04576764	ENSG00000267918	AL117190.2	14	PP_CGI		cg17292337	ENSG00000013573	DDX11	12	IG_NC
cg02982753	ENSG00000267918	AL117190.2	14	PP_SHO		cg07457272	ENSG00000152670	DDX4	5	DS_NC
cg19643803	ENSG00000267918	AL117190.2	14	PP_SHO		cg15168615	ENSG00000123064	DDX54	12	GB_NC
cg02888166	ENSG00000267918	AL117190.2	14	PP_SHO		cg08165083	ENSG00000160049	DFFA	1	GB_NC
cg08345614	ENSG00000267848	AL118506.1	20	GB_SHO		cg24004943	ENSG00000089876	DHX32	10	PP_NC
ch.20.393029F	ENSG00000264134	AL121893.1	20	GB_NC		cg10186039	ENSG00000166938	DIS3L	15	GB_SHO
cg12553223	ENSG00000212084	AL121914.1	20	GB_SHO		cg13957175	ENSG00000267845	DKFZP434A062	9	GB_SHE
cg01055824	ENSG00000265856	AL133153.1	14	GB_NC		cg15003737	ENSG00000268635	DKFZP434E1119	11	GB_SHE
cg01740766	ENSG00000267849	AL133262.1	6	IG_NC		cg15389749	ENSG00000176124	DLEU1	13	DP_SHO
cg10953487	ENSG00000267849	AL133262.1	6	IG_NC		cg13774342	ENSG00000176124	DLEU1	13	DP_SHO
cg15665203	ENSG00000264989	AL136302.1	13	IG_NC		cg04214430	ENSG00000176124	DLEU1	13	DP_SHO
cg24434056	ENSG00000264989	AL136302.1	13	IG_SHE		cg01752594	ENSG00000176124	DLEU1	13	GB_SHO
cg21858462	ENSG00000264989	AL136302.1	13	IG_SHO		cg21548464	ENSG00000231607	DLEU2	13	DP_CGI
cg01435643	ENSG00000268130	AL137002.1	13	GB_SHO		cg06302818	ENSG00000231607	DLEU2	13	DP_SHO
cg25299750	ENSG00000264241	AL138721.1	6	PP_CGI		cg01207974	ENSG00000231607	DLEU2	13	DP_SHO
cg22407458	ENSG00000264241	AL138721.1	6	PP_CGI		cg26585452	ENSG00000231607	DLEU2	13	DP_SHO
cg03790740	ENSG00000268735	AL139080.1	13	GB_NC		cg20925383	ENSG00000231607	DLEU2	13	DP_SHO
cg14228272	ENSG00000264904	AL139300.1	14	IG_NC		cg01404873	ENSG00000231607	DLEU2	13	PP_CGI
cg12944183	ENSG00000264904	AL139300.1	14	IG_NC		cg08860136	ENSG00000132535	DLG4	17	GB_SHE
cg15485700	ENSG00000221425	AL157904.1	1	IG_NC		cg14347219	ENSG00000198719	DLL1	6	GB_SHO
cg13583664	ENSG00000220992	AL158151.1	9	IG_NC		cg26053469	ENSG00000120675	DNAJC15	13	GB_NC
cg16207263	ENSG00000234648	AL162151.3	14	IG_NC		cg26714230	ENSG00000120675	DNAJC15	13	PP_SHO
cg10509607	ENSG00000229402	AL162151.4	14	GB_NC		cg02492835	ENSG00000232793	DNAJC19P8	1	GB_NC
cg04913246	ENSG00000229402	AL162151.4	14	GB_NC		cg23258152	ENSG00000116675	DNAJC6	1	GB_NC
cg14081465	ENSG00000265662	AL354981.1	9	GB_NC		cg25088009	ENSG00000119661	DNAL1	14	GB_SHE
cg25946389	ENSG00000268421	AL355531.2	10	PP_CGI		cg10163050	ENSG00000013563	DNASE1L1	X	PP_SHE
cg01341123	ENSG00000268421	AL355531.2	10	PP_CGI		cg24834461	ENSG00000013563	DNASE1L1	X	PP_SHE
cg02022136	ENSG00000268421	AL355531.2	10	PP_CGI		cg21153181	ENSG00000013563	DNASE1L1	X	PP_SHE
cg25272757	ENSG00000216045	AL356693.1	1	IG_NC		cg21459545	ENSG00000013563	DNASE1L1	X	PP_SHO
cg20824549	ENSG00000266683	AL358354.1	1	PP_SHO		cg21598294	ENSG00000119772	DNMT3A	2	GB_NC
cg27024922	ENSG00000176868	AL358781.1	9	PP_SHO		cg06604199	ENSG00000088305	DNMT3B	20	PP_SHO
cg14781605	ENSG00000221781	AL359815.1	1	GB_NC		cg18278519	ENSG00000107447	DNTT	10	GB_NC
cg12422761	ENSG00000268882	AL360181.1	10	GB_SHO		cg03281393	ENSG00000088387	DOCK9	13	GB_NC
cg04424544	ENSG00000269408	AL390778.1	9	IG_CGI		cg21060784	ENSG00000229918	DOCK9-AS1	13	GB_NC
cg04398729	ENSG00000228217	AL390877.1	1	IG_NC		cg00487142	ENSG00000121570	DPPA4	3	PP_NC
cg10589235	ENSG00000221316	AL445204.1	13	IG_SHO		cg16652747	ENSG00000151640	DPYSL4	10	GB_NC
cg15716210	ENSG00000189275	AL450307.1	10	IG_CGI		cg13221347	ENSG00000151640	DPYSL4	10	GB_NC
cg16549694	ENSG00000264896	AL451006.1	1	GB_NC		cg12564962	ENSG00000183145	DSCR6	21	PP_CGI
cg27490391	ENSG00000216014	AL512505.1	13	GB_NC		cg12603369	ENSG00000236681	DSTNP5	2	IG_NC
ch.13.54710568F	ENSG00000266699	AL512655.1	13	IG_NC		cg08161138	ENSG00000138101	DTNB	2	GB_NC
cg22708961	ENSG00000269753	AL589739.1	1	GB_CGI		cg23262811	ENSG00000079393	DUSP13	10	GB_NC
cg14098223	ENSG00000269753	AL589739.1	1	GB_SHE		cg05199362	ENSG00000149599	DUSP15	20	GB_SHO
cg09162909	ENSG00000225786	AL590639.1	1	GB_NC		cg01093028	ENSG00000139318	DUSP6	12	DP_SHO
cg02058628	ENSG00000203301	AL590822.1	1	GB_SHE		cg17185029	ENSG00000158560	DYNC1I1	7	GB_NC
cg27584013	ENSG00000216157	AL611946.1	1	IG_NC		cg11046380	ENSG00000077380	DYNC1I2	2	PP_SHO
cg14041976	ENSG00000216157	AL611946.1	1	PP_NC		cg11181763	ENSG00000164330	EBF1	5	GB_NC
cg00949980	ENSG00000236519	AL773604.8	21	GB_CGI		cg03595881	ENSG00000221818	EBF2	8	GB_SHE
cg19900050	ENSG00000229723	AL845154.2	13	GB_SHO		cg18132058	ENSG00000108001	EBF3	10	DS_NC
cg10893437	ENSG00000229723	AL845154.2	13	PP_SHO		cg18116670	ENSG00000117298	ECE1	1	GB_NC
ch.10.2028498F	ENSG00000059573	ALDH18A1	10	GB_NC		cg25237970	ENSG00000230122	ECEL1P3	2	GB_NC
cg14791054	ENSG00000184254	ALDH1A3	15	GB_NC		cg11697123	ENSG00000164176	EDIL3	5	GB_NC
cg11099722	ENSG00000184254	ALDH1A3	15	GB_NC		cg02058717	ENSG00000164176	EDIL3	5	IG_NC
cg00855466	ENSG00000108602	ALDH3A1	17	PP_SHE		cg13487183	ENSG00000136160	EDNRB	13	IG_NC
cg11468085	ENSG00000132746	ALDH3B2	11	GB_SHE		cg03222176	ENSG00000228502	EEF1A1P11	1	IG_NC
cg01742357	ENSG00000232292	ALDH7A1P2	2	GB_NC		cg11861970	ENSG00000213864	EEF1B2P2	5	IG_NC
cg07742718	ENSG00000149925	ALDOA	16	PP_SHO		cg14102556	ENSG00000214360	EFCAB9	5	DP_SHE
cg00547018	ENSG00000033011	ALG1	16	PP_SHO		cg22678754	ENSG00000143590	EFNA3	1	DP_SHO
cg08507178	ENSG00000182858	ALG12	22	GB_SHO		cg17203155	ENSG00000184349	EFNA5	5	GB_NC
cg00985388	ENSG00000214160	ALG3	3	GB_SHE		cg00166234	ENSG00000115504	EHBP1	2	GB_CGI
cg01412762	ENSG00000171094	ALK	2	GB_NC		cg15774864	ENSG00000115504	EHBP1	2	GB_CGI
cg17589866	ENSG00000171094	ALK	2	GB_NC		cg22727572	ENSG00000115504	EHBP1	2	GB_CGI
cg16797699	ENSG00000189046	ALKBH2	12	DP_NC		cg21960191	ENSG00000115504	EHBP1	2	GB_SHO
cg00163199	ENSG00000091542	ALKBH5	17	GB_SHO		cg17397364	ENSG00000115504	EHBP1	2	GB_SHO
cg24302529	ENSG00000012779	ALOX5	10	GB_CGI		cg14759565	ENSG00000173442	EHBP1L1	11	DS_CGI
cg26291600	ENSG00000012779	ALOX5	10	GB_SHO		cg09709600	ENSG00000173442	EHBP1L1	11	GB_CGI
cg24722348	ENSG00000162551	ALPL	1	GB_NC		cg13710613	ENSG00000181090	EHMT1	9	GB_NC
cg08690379	ENSG00000163283	ALPP	2	GB_SHO		cg13460850	ENSG00000230215	EIF2B5-AS1	3	DS_SHO
cg15780361	ENSG00000155754	ALS2CR11	2	PP_SHO		cg05966078	ENSG00000230215	EIF2B5-AS1	3	GB_SHO
cg22981993	ENSG00000155754	ALS2CR11	2	PP_SHO		cg24331682	ENSG00000130741	EIF2S3	X	PP_SHE
cg02152578	ENSG00000156150	ALX3	1	PP_SHO		cg26328757	ENSG00000163435	ELF3	1	PP_NC
cg03660876	ENSG00000125363	AMELX	X	PP_NC		cg13581527	ENSG00000225968	ELFN1	7	IG_CGI
cg18468235	ENSG00000160593	AMICA1	11	GB_NC		cg22489759	ENSG00000105656	ELL	19	GB_SHO
cg01354296	ENSG00000139211	AMIGO2	12	GB_SHO		cg23253752	ENSG00000128886	ELL3	15	PP_SHO
cg20522409	ENSG00000101935	AMMECR1	X	PP_NC		cg06067425	ENSG00000179387	ELMOD2	4	IG_SHO
cg19132462	ENSG00000133805	AMPD3	11	PP_SHE		cg10919522	ENSG00000156030	ELMSAN1	14	PP_SHO
cg01116568	ENSG00000133805	AMPD3	11	PP_SHE		cg00658367	ENSG00000164035	EMCN	4	IG_NC
cg16080125	ENSG00000174945	AMZ1	7	GB_CGI		cg20049151	ENSG00000164035	EMCN	4	IG_NC
cg00881207	ENSG00000174945	AMZ1	7	GB_SHO		cg24771111	ENSG00000171617	ENC1	5	IG_NC
cg06618764	ENSG00000174945	AMZ1	7	PP_CGI		cg10203211	ENSG00000164303	ENPP6	4	GB_CGI
cg13316813	ENSG00000164162	ANAPC10	4	PP_SHO		cg05287372	ENSG00000163378	EOGT	3	GB_SHE
cg14189495	ENSG00000176248	ANAPC2	9	PP_CGI		cg26322816	ENSG00000163508	EOMES	3	GB_SHO
cg11823253	ENSG00000174606	ANGEL2	1	GB_NC		cg00499707	ENSG00000088367	EPB41L1	20	PP_SHO
cg19474047	ENSG00000130812	ANGPTL6	19	GB_SHO		cg08670922	ENSG00000044524	EPHA3	3	GB_NC
cg19537719	ENSG00000029534	ANK1	8	GB_CGI		cg01694632	ENSG00000145242	EPHA5	4	GB_NC
cg00583328	ENSG00000029534	ANK1	8	GB_CGI		cg11197061	ENSG00000080224	EPHA6	3	GB_NC
cg14445914	ENSG00000029534	ANK1	8	GB_SHE		cg15924691	ENSG00000154928	EPHB1	3	GB_NC
cg15333277	ENSG00000029534	ANK1	8	GB_SHO		cg13694876	ENSG00000182580	EPHB3	3	GB_SHO
cg25043378	ENSG00000029534	ANK1	8	PP_NC		cg03716592	ENSG00000131037	EPS8L1	19	GB_SHE
cg27295642	ENSG00000189045	ANKDD1B	5	GB_NC		cg23115487	ENSG00000133106	EPSTI1	13	IG_NC
cg19442264	ENSG00000185722	ANKFY1	17	PP_SHO		cg01962414	ENSG00000187682	ERAS	X	GB_CGI
cg03050663	ENSG00000144504	ANKMY1	2	PP_SHO		cg00907267	ENSG00000065361	ERBB3	12	GB_SHO
cg21221899	ENSG00000164331	ANKRA2	5	PP_SHO		cg20953052	ENSG00000178568	ERBB4	2	PP_NC
cg07511934	ENSG00000167522	ANKRD11	16	PP_NC		cg17179911	ENSG00000104714	ERICH1	8	GB_NC
cg07708487	ENSG00000167522	ANKRD11	16	PP_NC		cg04044203	ENSG00000149564	ESAM	11	GB_SHO
ch.10.181390F	ENSG00000134461	ANKRD16	10	GB_NC		cg02082342	ENSG00000149564	ESAM	11	PP_NC
cg16407947	ENSG00000134461	ANKRD16	10	PP_SHO		cg05938197	ENSG00000265992	ESRG	3	PP_NC
cg07898573	ENSG00000165887	ANKRD2	10	PP_SHE		cg00983697	ENSG00000196482	ESRRG	1	DP_SHE
cg17552801	ENSG00000165887	ANKRD2	10	PP_SHO		cg09826050	ENSG00000196482	ESRRG	1	GB_SHO
cg14942495	ENSG00000152766	ANKRD22	10	GB_NC		cg11766468	ENSG00000142459	EVI5L	19	GB_SHE
cg07490070	ENSG00000163126	ANKRD23	2	GB_CGI		cg26404725	ENSG00000138190	EXOC6	10	PP_SHO
cg05501761	ENSG00000163126	ANKRD23	2	GB_CGI		cg16399144	ENSG00000182473	EXOC7	17	DP_SHE
cg08856118	ENSG00000107890	ANKRD26	10	PP_SHO		cg26682661	ENSG00000157036	EXOG	3	GB_NC
cg26406176	ENSG00000237636	ANKRD26P3	13	PP_CGI		cg08976101	ENSG00000151348	EXT2	11	GB_SHO
cg11108474	ENSG00000237636	ANKRD26P3	13	PP_CGI		cg13837679	ENSG00000151348	EXT2	11	GB_SHO
cg03299065	ENSG00000237636	ANKRD26P3	13	PP_SHO		cg17017404	ENSG00000151348	EXT2	11	GB_SHO
ch.19.1066737F	ENSG00000105186	ANKRD27	19	GB_NC		cg03090171	ENSG00000104313	EYA1	8	GB_NC
cg16584393	ENSG00000180777	ANKRD30B	18	PP_CGI		cg24529858	ENSG00000088926	F11	4	PP_NC
cg21293934	ENSG00000180777	ANKRD30B	18	PP_CGI		cg00061039	ENSG00000088926	F11	4	PP_NC
cg13266435	ENSG00000180777	ANKRD30B	18	PP_CGI		cg14619949	ENSG00000164251	F2RL1	5	GB_SHO
cg21281009	ENSG00000180777	ANKRD30B	18	PP_SHO		cg17676824	ENSG00000170231	FABP6	5	GB_NC
cg24061208	ENSG00000180777	ANKRD30B	18	PP_SHO		cg20158366	ENSG00000178882	FAM101A	12	GB_SHE
cg02992546	ENSG00000180777	ANKRD30B	18	PP_SHO		cg15272762	ENSG00000065809	FAM107B	10	GB_NC
cg22935653	ENSG00000145700	ANKRD31	5	PP_SHO		cg00646396	ENSG00000197245	FAM110D	1	DP_NC
cg20716774	ENSG00000164236	ANKRD33B	5	GB_NC		cg11519760	ENSG00000112584	FAM120B	6	GB_CGI
cg26053291	ENSG00000230006	ANKRD36BP2	2	PP_CGI		cg06907588	ENSG00000150510	FAM124A	13	GB_NC
cg20807852	ENSG00000154945	ANKRD40	17	PP_SHO		cg06358792	ENSG00000135842	FAM129A	1	GB_NC
cg07141002	ENSG00000100124	ANKRD54	22	GB_CGI		cg07213482	ENSG00000248019	FAM13A-AS1	4	GB_NC
cg01883777	ENSG00000100124	ANKRD54	22	GB_SHO		cg02184010	ENSG00000054965	FAM168A	11	GB_NC
cg01443426	ENSG00000100124	ANKRD54	22	PP_CGI		cg26943588	ENSG00000198780	FAM169A	5	GB_NC
cg19678610	ENSG00000164512	ANKRD55	5	PP_NC		cg18651011	ENSG00000113391	FAM172A	5	GB_SHE
cg17027138	ENSG00000164512	ANKRD55	5	PP_NC		cg19548649	ENSG00000189320	FAM180A	7	PP_NC
cg02064284	ENSG00000156381	ANKRD9	14	IG_NC		cg17382310	ENSG00000189320	FAM180A	7	PP_NC
cg10560245	ENSG00000131620	ANO1	11	GB_NC		cg20477989	ENSG00000198673	FAM19A2	12	IG_NC
cg09090791	ENSG00000047617	ANO2	12	IG_NC		cg19419474	ENSG00000174678	FAM47DP	X	PP_SHO
cg19182008	ENSG00000134343	ANO3	11	IG_NC		cg04629827	ENSG00000174678	FAM47DP	X	PP_SHO
cg07737560	ENSG00000151572	ANO4	12	GB_NC		cg26799250	ENSG00000129195	FAM64A	17	GB_CGI
cg07338782	ENSG00000151572	ANO4	12	GB_NC		cg17939935	ENSG00000157470	FAM81A	15	GB_NC
cg01583021	ENSG00000146205	ANO7	2	GB_SHO		cg09696115	ENSG00000157470	FAM81A	15	IG_NC
cg21005853	ENSG00000166825	ANPEP	15	PP_CGI		cg19470290	ENSG00000152767	FARP1	13	GB_NC
ch.8.2465681F	ENSG00000104537	ANXA13	8	GB_NC		cg01880399	ENSG00000083857	FAT1	4	GB_NC
cg00755950	ENSG00000196975	ANXA4	2	IG_NC		cg06813695	ENSG00000165323	FAT3	11	IG_NC
cg19084508	ENSG00000197043	ANXA6	5	GB_NC		cg02027717	ENSG00000163520	FBLN2	3	PP_SHO
ch.21.408866F	ENSG00000249209	AP000304.12	21	GB_NC		cg12630983	ENSG00000138829	FBN2	5	GB_CGI
cg16712472	ENSG00000225555	AP000320.6	21	PP_CGI		cg14211930	ENSG00000165140	FBP1	9	PP_SHO
ch.21.114870F	ENSG00000235965	AP000431.1	21	IG_NC		cg13647892	ENSG00000130957	FBP2	9	DS_NC
cg01812577	ENSG00000257002	AP000438.2	11	PP_SHO		cg02603876	ENSG00000156860	FBRS	16	IG_NC
cg13305406	ENSG00000255606	AP000439.2	11	IG_NC		cg00687444	ENSG00000156860	FBRS	16	IG_NC
cg07068045	ENSG00000255774	AP000439.3	11	IG_NC		cg00960772	ENSG00000112787	FBRSL1	12	GB_SHO
cg17064090	ENSG00000261347	AP000439.5	11	IG_NC		cg16695380	ENSG00000116663	FBXO6	1	GB_SHO
cg20009101	ENSG00000221084	AP000547.1	22	GB_CGI		cg05647891	ENSG00000109670	FBXW7	4	GB_NC
cg01660911	ENSG00000221084	AP000547.1	22	PP_SHO		cg09846895	ENSG00000143226	FCGR2A	1	IG_SHO
cg05494668	ENSG00000255059	AP000620.1	11	IG_NC		cg08527195	ENSG00000143226	FCGR2A	1	IG_SHO
cg20687940	ENSG00000256100	AP000721.4	11	PP_SHO		cg26758396	ENSG00000101311	FERMT1	20	PP_SHO
cg07415423	ENSG00000269601	AP000758.1	11	IG_NC		cg15692360	ENSG00000101311	FERMT1	20	PP_SHO
cg24414282	ENSG00000173727	AP000769.1	11	IG_CGI		cg21503646	ENSG00000128610	FEZF1	7	DP_SHO
cg16175245	ENSG00000173727	AP000769.1	11	IG_CGI		cg17886399	ENSG00000153266	FEZF2	3	DP_CGI
cg04446762	ENSG00000173727	AP000769.1	11	IG_SHO		cg01427909	ENSG00000153266	FEZF2	3	DP_SHO
cg25312229	ENSG00000173727	AP000769.1	11	IG_SHO		cg26370886	ENSG00000105550	FGF21	19	GB_CGI
cg08830300	ENSG00000270117	AP000769.7	11	IG_CGI		cg03688324	ENSG00000102678	FGF9	13	GB_SHO
cg24687085	ENSG00000270117	AP000769.7	11	IG_SHO		cg24217003	ENSG00000066468	FGFR2	10	DP_SHE
cg09077752	ENSG00000256717	AP000797.3	11	PP_SHO		cg11395890	ENSG00000142621	FHAD1	1	GB_NC
cg07067710	ENSG00000256717	AP000797.3	11	PP_SHO		cg16019558	ENSG00000112367	FIG4	6	GB_NC
cg22316093	ENSG00000215458	AP001053.11	21	IG_CGI		cg03177847	ENSG00000118407	FILIP1	6	GB_NC
cg25170017	ENSG00000230835	AP001187.11	11	GB_SHO		cg13488811	ENSG00000151702	FLI1	11	DS_NC
cg02494703	ENSG00000230835	AP001187.11	11	PP_SHE		cg12651761	ENSG00000177731	FLII	17	PP_SHO
ch.11.1111744F	ENSG00000269570	AP001350.1	11	GB_NC		cg05702280	ENSG00000269510	FLJ00273	9	PP_SHO
cg18453446	ENSG00000223563	AP001601.2	21	DP_SHO		cg08456859	ENSG00000269113	FLJ00388	1	GB_CGI
cg05030553	ENSG00000235023	AP001626.2	21	IG_NC		cg04871498	ENSG00000269113	FLJ00388	1	GB_SHO
cg03543861	ENSG00000225218	AP001628.6	21	DS_CGI		cg07412254	ENSG00000268194	FLJ14816	2	PP_NC
cg06546183	ENSG00000225218	AP001628.6	21	IG_SHO		cg14648936	ENSG00000102755	FLT1	13	GB_NC
cg10957180	ENSG00000264009	AP001631.1	21	DP_SHE		cg00451105	ENSG00000102755	FLT1	13	IG_SHO
cg20954971	ENSG00000228120	AP001631.10	21	DS_CGI		cg05935184	ENSG00000157827	FMNL2	2	GB_NC
cg26765567	ENSG00000268351	AP001888.1	11	DS_SHO		cg13399952	ENSG00000187239	FNBP1	9	GB_SHO
cg12564567	ENSG00000236437	AP001891.1	11	IG_CGI		cg17558268	ENSG00000075420	FNDC3B	3	GB_NC
cg01596901	ENSG00000237654	AP003025.2	11	GB_NC		cg19351603	ENSG00000125740	FOSB	19	IG_SHO
cg01955745	ENSG00000237654	AP003025.2	11	PP_NC		cg11187807	ENSG00000171956	FOXB1	15	IG_NC
cg13853761	ENSG00000187066	AP003068.6	11	PP_SHO		cg09553651	ENSG00000171956	FOXB1	15	IG_NC
cg26764250	ENSG00000265667	AP003550.1	8	IG_NC		cg11981639	ENSG00000054598	FOXC1	6	DS_SHO
cg25270670	ENSG00000269089	AP003733.1	11	PP_CGI		cg13834539	ENSG00000054598	FOXC1	6	DS_SHO
cg07363697	ENSG00000255512	AP005135.2	11	IG_NC		cg17581104	ENSG00000129654	FOXJ1	17	DP_SHO
cg15046877	ENSG00000238504	AP005638.1	11	GB_SHO		cg25051233	ENSG00000129654	FOXJ1	17	GB_CGI
cg10665488	ENSG00000255284	AP006621.5	11	PP_SHO		cg06210215	ENSG00000129654	FOXJ1	17	GB_SHO
cg16709110	ENSG00000255284	AP006621.5	11	PP_SHO		cg15384972	ENSG00000164916	FOXK1	7	GB_NC
cg14689532	ENSG00000255108	AP006621.8	11	GB_SHO		cg19336198	ENSG00000164916	FOXK1	7	GB_NC
cg23652172	ENSG00000129354	AP1M2	19	GB_SHO		cg07076109	ENSG00000164916	FOXK1	7	GB_NC
cg05081614	ENSG00000100478	AP4S1	14	PP_SHO		cg10982851	ENSG00000164916	FOXK1	7	GB_NC
cg11829872	ENSG00000100478	AP4S1	14	PP_SHO		cg09373597	ENSG00000183770	FOXL2	3	GB_SHO
cg06805557	ENSG00000166313	APBB1	11	PP_SHO		cg10322573	ENSG00000258920	FOXN3-AS1	14	GB_NC
cg11775595	ENSG00000115266	APC2	19	GB_SHO		cg23413567	ENSG00000150907	FOXO1	13	GB_NC
cg16205058	ENSG00000100823	APEX1	14	PP_SHO		cg11244402	ENSG00000150907	FOXO1	13	GB_SHO
ch.20.531991F	ENSG00000101474	APMAP	20	GB_NC		cg02202169	ENSG00000150907	FOXO1	13	PP_SHO
cg25894160	ENSG00000101474	APMAP	20	PP_SHO		cg13483447	ENSG00000204060	FOXO6	1	IG_SHO
cg08985259	ENSG00000110244	APOA4	11	PP_NC		cg20891481	ENSG00000114861	FOXP1	3	GB_SHO
cg10900715	ENSG00000124701	APOBEC2	6	GB_NC		cg12431087	ENSG00000114861	FOXP1	3	PP_NC
cg01816775	ENSG00000100342	APOL1	22	GB_NC		cg20506347	ENSG00000114861	FOXP1	3	PP_NC
cg15318861	ENSG00000221963	APOL6	22	PP_NC		cg21423741	ENSG00000244203	FOXP1-AS1	3	GB_NC
cg10567273	ENSG00000178878	APOLD1	12	GB_CGI		cg06175008	ENSG00000244203	FOXP1-AS1	3	GB_SHO
cg02604095	ENSG00000137074	APTX	9	IG_CGI		cg12911122	ENSG00000137166	FOXP4	6	GB_SHO
cg04372674	ENSG00000240583	AQP1	7	PP_NC		cg18605135	ENSG00000150893	FREM2	13	GB_NC
cg09676669	ENSG00000240583	AQP1	7	PP_NC		cg21184206	ENSG00000226564	FTH1P20	2	IG_NC
cg25075794	ENSG00000240583	AQP1	7	PP_NC		cg20441902	ENSG00000176920	FUT2	19	PP_SHO
cg21962450	ENSG00000260372	AQP4-AS1	18	PP_SHO		cg00475787	ENSG00000114416	FXR1	3	GB_NC
cg25538342	ENSG00000169083	AR	X	GB_NC		cg26853787	ENSG00000155760	FZD7	2	DS_SHE
cg00211661	ENSG00000186635	ARAP1	11	PP_NC		cg22713192	ENSG00000033327	GAB2	11	GB_NC
cg12286963	ENSG00000186635	ARAP1	11	PP_NC		cg03127104	ENSG00000204681	GABBR1	6	GB_SHO
ch.5.2638848F	ENSG00000120318	ARAP3	5	GB_NC		cg01765653	ENSG00000204681	GABBR1	6	GB_SHO
cg08496033	ENSG00000198576	ARC	8	IG_NC		cg08027810	ENSG00000204681	GABBR1	6	GB_SHO
cg18822613	ENSG00000101199	ARFGAP1	20	GB_SHE		cg20139800	ENSG00000204681	GABBR1	6	GB_SHO
cg05002602	ENSG00000081181	ARG2	14	GB_SHO		cg23232299	ENSG00000116717	GADD45A	1	GB_NC
cg09101902	ENSG00000128805	ARHGAP22	10	GB_CGI		cg09703136	ENSG00000174473	GALNTL6	4	IG_NC
cg03930313	ENSG00000225485	ARHGAP23	17	GB_CGI		cg14211332	ENSG00000231072	GAPDHP64	1	IG_NC
cg21042919	ENSG00000225485	ARHGAP23	17	GB_CGI		cg13705830	ENSG00000180447	GAS1	9	IG_NC
cg26670562	ENSG00000138639	ARHGAP24	4	GB_NC		cg20186473	ENSG00000007237	GAS7	17	GB_NC
cg23841470	ENSG00000138639	ARHGAP24	4	GB_NC		cg25630514	ENSG00000107485	GATA3	10	GB_SHE
cg10580269	ENSG00000163219	ARHGAP25	2	DS_NC		cg11430077	ENSG00000107485	GATA3	10	GB_SHO
cg03604073	ENSG00000160007	ARHGAP35	19	GB_CGI		cg03935183	ENSG00000197308	GATA3-AS1	10	GB_CGI
cg17431280	ENSG00000160007	ARHGAP35	19	GB_CGI		cg00412675	ENSG00000136574	GATA4	8	GB_NC
cg21568145	ENSG00000160007	ARHGAP35	19	GB_CGI		cg16810626	ENSG00000136574	GATA4	8	GB_NC
cg05906362	ENSG00000089820	ARHGAP4	X	PP_SHO		cg16816874	ENSG00000136574	GATA4	8	GB_NC
cg23919433	ENSG00000141522	ARHGDIA	17	PP_SHO		cg02631092	ENSG00000107862	GBF1	10	GB_NC
cg08203127	ENSG00000242173	ARHGDIG	16	PP_SHO		cg14446604	ENSG00000164900	GBX1	7	GB_CGI
cg01309213	ENSG00000242173	ARHGDIG	16	PP_SHO		cg00005849	ENSG00000168505	GBX2	2	DS_SHO
cg13056369	ENSG00000104728	ARHGEF10	8	GB_NC		cg22695372	ENSG00000023909	GCLM	1	GB_NC
cg00497172	ENSG00000132694	ARHGEF11	1	GB_CGI		cg06138239	ENSG00000006007	GDE1	16	GB_SHO
cg16380888	ENSG00000234166	ARHGEF19-AS1	1	PP_SHO		cg09730795	ENSG00000156466	GDF6	8	PP_SHO
cg19257550	ENSG00000137135	ARHGEF39	9	PP_SHO		cg00712841	ENSG00000168621	GDNF	5	PP_SHO
cg26382586	ENSG00000136002	ARHGEF4	2	GB_CGI		cg00299511	ENSG00000178795	GDPD4	11	GB_SHO
cg08310581	ENSG00000136002	ARHGEF4	2	GB_CGI		cg04777348	ENSG00000162676	GFI1	1	PP_SHO
cg01134144	ENSG00000129675	ARHGEF6	X	PP_NC		cg23939865	ENSG00000145990	GFOD1	6	GB_NC
cg14238891	ENSG00000227352	ARHGEF7-AS1	13	IG_CGI		cg15259904	ENSG00000187871	GFRAL	6	IG_NC
cg22042546	ENSG00000117713	ARID1A	1	GB_NC		cg06959021	ENSG00000139436	GIT2	12	GB_NC
cg17165156	ENSG00000179361	ARID3B	15	GB_NC		cg10625670	ENSG00000152661	GJA1	6	DP_NC
cg03186877	ENSG00000205143	ARID3C	9	PP_SHO		cg04865929	ENSG00000182963	GJC1	17	PP_SHO
cg18145105	ENSG00000196843	ARID5A	2	GB_CGI		cg02906915	ENSG00000177291	GJD4	10	GB_SHO
cg08543952	ENSG00000214087	ARL16	17	PP_SHO		cg00933813	ENSG00000177291	GJD4	10	IG_NC
cg24435571	ENSG00000138175	ARL3	10	GB_NC		cg05280814	ENSG00000166105	GLB1L3	11	DP_SHE
cg06361405	ENSG00000138175	ARL3	10	GB_NC		cg06388647	ENSG00000074047	GLI2	2	IG_NC
cg08992324	ENSG00000175906	ARL4D	17	IG_CGI		cg25371590	ENSG00000074047	GLI2	2	IG_SHO
cg19747876	ENSG00000175906	ARL4D	17	PP_NC		cg13872898	ENSG00000074047	GLI2	2	IG_SHO
cg26014401	ENSG00000224806	ARL5AP4	22	IG_CGI		cg01013023	ENSG00000106571	GLI3	7	GB_NC
cg13037550	ENSG00000182196	ARL6IP4	12	GB_NC		cg23367392	ENSG00000106571	GLI3	7	GB_SHO
cg13725172	ENSG00000118690	ARMC2	6	GB_NC		cg16216907	ENSG00000106571	GLI3	7	GB_SHO
cg13896879	ENSG00000143437	ARNT	1	GB_NC		cg27222736	ENSG00000112699	GMDS	6	DS_SHO
cg03390636	ENSG00000172379	ARNT2	15	GB_NC		cg05575213	ENSG00000112699	GMDS	6	DS_SHO
cg09866743	ENSG00000172995	ARPP21	3	GB_NC		cg20001791	ENSG00000137198	GMPR	6	GB_SHO
cg15571561	ENSG00000172995	ARPP21	3	GB_NC		cg08644463	ENSG00000065135	GNAI3	1	GB_NC
cg17936572	ENSG00000172995	ARPP21	3	GB_NC		cg18949315	ENSG00000087460	GNAS	20	GB_SHO
cg01619846	ENSG00000205784	ARRDC5	19	GB_SHO		cg04257105	ENSG00000087460	GNAS	20	PP_CGI
cg01337545	ENSG00000229851	ARSD-AS1	X	PP_SHO		cg14564778	ENSG00000087460	GNAS	20	PP_SHO
cg22376897	ENSG00000157399	ARSE	X	PP_NC		cg01817393	ENSG00000087460	GNAS	20	PP_SHO
cg27308445	ENSG00000183876	ARSI	5	IG_NC		cg27661264	ENSG00000235590	GNAS-AS1	20	PP_CGI
cg20291779	ENSG00000099889	ARVCF	22	GB_SHE		cg17414107	ENSG00000235590	GNAS-AS1	20	PP_CGI
cg04912297	ENSG00000104763	ASAH1	8	PP_SHO		cg00943909	ENSG00000235590	GNAS-AS1	20	PP_CGI
cg18929511	ENSG00000104763	ASAH1	8	PP_SHO		cg19640589	ENSG00000235590	GNAS-AS1	20	PP_CGI
ch.8.2599852F	ENSG00000153317	ASAP1	8	GB_NC		cg10302550	ENSG00000235590	GNAS-AS1	20	PP_CGI
cg22119466	ENSG00000151693	ASAP2	2	IG_NC		cg19589727	ENSG00000235590	GNAS-AS1	20	PP_CGI
cg23725149	ENSG00000065802	ASB1	2	GB_NC		cg03908391	ENSG00000235590	GNAS-AS1	20	PP_SHO
cg05873857	ENSG00000196372	ASB13	10	GB_SHO		cg27304369	ENSG00000235590	GNAS-AS1	20	PP_SHO
cg22998028	ENSG00000161664	ASB16	17	PP_NC		cg07105596	ENSG00000235590	GNAS-AS1	20	PP_SHO
cg04520793	ENSG00000161664	ASB16	17	PP_NC		cg04679902	ENSG00000185838	GNB1L	22	GB_SHO
cg10023613	ENSG00000267080	ASB16-AS1	17	PP_NC		cg06658821	ENSG00000159921	GNE	9	PP_SHO
cg21038703	ENSG00000267080	ASB16-AS1	17	PP_NC		cg05541542	ENSG00000090581	GNPTG	16	PP_SHO
cg00764307	ENSG00000100628	ASB2	14	GB_SHO		cg00142155	ENSG00000186566	GPATCH8	17	DS_SHE
cg19780684	ENSG00000102048	ASB9	X	PP_NC		cg06326425	ENSG00000183098	GPC6	13	GB_NC
cg26033520	ENSG00000138303	ASCC1	10	IG_NC		cg12697444	ENSG00000183098	GPC6	13	IG_NC
cg02442305	ENSG00000138303	ASCC1	10	PP_SHO		cg20054182	ENSG00000236520	GPC6-AS1	13	GB_NC
cg13930892	ENSG00000183734	ASCL2	11	PP_CGI		cg11325578	ENSG00000101850	GPR143	X	GB_CGI
cg24057514	ENSG00000183734	ASCL2	11	PP_SHO		cg06656651	ENSG00000101850	GPR143	X	PP_SHO
cg26955290	ENSG00000161944	ASGR2	17	GB_NC		cg07632068	ENSG00000166073	GPR176	15	GB_NC
cg00533407	ENSG00000213199	ASIC3	7	PP_SHO		cg23936402	ENSG00000224586	GPX5	6	GB_NC
cg02011723	ENSG00000198356	ASNA1	19	GB_CGI		cg01204927	ENSG00000198704	GPX6	6	DS_NC
cg09092280	ENSG00000198363	ASPH	8	IG_NC		cg18361418	ENSG00000198704	GPX6	6	GB_NC
cg02176915	ENSG00000174939	ASPHD1	16	GB_SHE		cg01519063	ENSG00000083307	GRHL2	8	GB_SHO
cg09939549	ENSG00000169696	ASPSCR1	17	GB_SHE		cg18899777	ENSG00000083307	GRHL2	8	GB_SHO
cg13835114	ENSG00000130707	ASS1	9	GB_NC		cg05082609	ENSG00000152578	GRIA4	11	GB_NC
cg03441493	ENSG00000215583	ASS1P6	Y	IG_CGI		cg08936411	ENSG00000152208	GRID2	4	GB_NC
cg02582450	ENSG00000215583	ASS1P6	Y	IG_CGI		cg21615915	ENSG00000164418	GRIK2	6	GB_NC
cg00058708	ENSG00000119778	ATAD2B	2	PP_SHO		cg02647408	ENSG00000168959	GRM5	11	GB_SHO
cg18174834	ENSG00000162772	ATF3	1	GB_NC		cg27129564	ENSG00000253738	GS1-251I9.4	8	GB_NC
cg07986385	ENSG00000213676	ATF6B	6	GB_NC		cg01515574	ENSG00000253576	GS1-5L10.1	8	DP_SHE
cg06976485	ENSG00000213676	ATF6B	6	GB_NC		cg06544693	ENSG00000131149	GSE1	16	DP_SHE
cg17396404	ENSG00000213676	ATF6B	6	GB_NC		cg00339740	ENSG00000121964	GTDC1	2	IG_NC
cg23663129	ENSG00000213676	ATF6B	6	GB_SHE		cg21983531	ENSG00000077809	GTF2I	7	GB_SHE
cg27629145	ENSG00000213676	ATF6B	6	GB_SHE		cg05246081	ENSG00000136732	GYPC	2	GB_SHO
cg26233209	ENSG00000145782	ATG12	5	PP_SHO		cg08746853	ENSG00000246705	H2AFJ	12	PP_SHO
cg15304308	ENSG00000175224	ATG13	11	PP_SHE		cg17696006	ENSG00000138029	HADHB	2	IG_NC
cg06429555	ENSG00000168010	ATG16L2	11	DS_NC		cg04103021	ENSG00000164107	HAND2	4	DP_SHO
cg25428929	ENSG00000168397	ATG4B	2	GB_CGI		cg26854298	ENSG00000164107	HAND2	4	DP_SHO
cg03404709	ENSG00000168397	ATG4B	2	GB_CGI		cg07409418	ENSG00000164107	HAND2	4	IG_SHO
cg16589555	ENSG00000130734	ATG4D	19	GB_SHE		cg11930926	ENSG00000164107	HAND2	4	IG_SHO
cg25685983	ENSG00000130734	ATG4D	19	PP_SHO		cg12186939	ENSG00000231074	HCG18	6	GB_SHE
cg01426713	ENSG00000057663	ATG5	6	IG_NC		cg05154234	ENSG00000061273	HDAC7	12	GB_SHE
cg03469471	ENSG00000181652	ATG9B	7	GB_SHO		cg26465837	ENSG00000048052	HDAC9	7	GB_NC
cg08021025	ENSG00000111676	ATN1	12	PP_SHE		cg02801114	ENSG00000111906	HDDC2	6	GB_SHO
cg26337070	ENSG00000168874	ATOH8	2	GB_NC		cg20821276	ENSG00000198265	HELZ	17	DP_SHO
cg19516279	ENSG00000177556	ATOX1	5	GB_SHO		cg10608341	ENSG00000163666	HESX1	3	PP_NC
cg15829092	ENSG00000068650	ATP11A	13	GB_SHO		cg16771104	ENSG00000163666	HESX1	3	PP_NC
cg19441349	ENSG00000105409	ATP1A3	19	GB_SHE		cg12400610	ENSG00000135547	HEY2	6	DP_SHE
cg24304617	ENSG00000143153	ATP1B1	1	GB_SHE		cg12591622	ENSG00000135547	HEY2	6	DP_SHO
cg22519265	ENSG00000074370	ATP2A3	17	GB_CGI		cg15123755	ENSG00000163909	HEYL	1	IG_NC
cg21292067	ENSG00000074370	ATP2A3	17	IG_NC		cg02474926	ENSG00000118976	HIN1L	12	GB_NC
cg25129414	ENSG00000067842	ATP2B3	X	DS_NC		cg12629515	ENSG00000196331	HIST1H2BO	6	PP_SHO
cg12212198	ENSG00000186009	ATP4B	13	DS_SHO		cg19064711	ENSG00000197153	HIST1H3J	6	DP_SHO
cg06175001	ENSG00000186009	ATP4B	13	GB_NC		cg20372666	ENSG00000156515	HK1	10	GB_NC
cg15178202	ENSG00000230157	ATP5G1P1	14	GB_CGI		cg15469321	ENSG00000257551	HLA-AS1	1	DP_SHO
cg10024437	ENSG00000230157	ATP5G1P1	14	IG_NC		cg22616255	ENSG00000257551	HLA-AS1	1	DP_SHO
cg11379081	ENSG00000225712	ATP5G2P1	1	IG_CGI		cg02455346	ENSG00000257551	HLA-AS1	1	GB_SHO
cg00563824	ENSG00000225712	ATP5G2P1	1	IG_CGI		cg09140274	ENSG00000257551	HLA-AS1	1	IG_SHO
cg10515048	ENSG00000125375	ATP5S	14	GB_SHO		cg25491704	ENSG00000223865	HLA-DPB1	6	PP_SHO
cg11309237	ENSG00000205464	ATP6AP1L	5	IG_NC		cg02836046	ENSG00000159267	HLCS	21	GB_SHO
cg02052531	ENSG00000205464	ATP6AP1L	5	IG_NC		cg24523456	ENSG00000159267	HLCS	21	PP_SHO
cg06735598	ENSG00000185344	ATP6V0A2	12	PP_SHO		cg06647600	ENSG00000136630	HLX	1	DP_SHO
cg24390932	ENSG00000147416	ATP6V1B2	8	PP_NC		cg21777089	ENSG00000136630	HLX	1	DS_SHO
cg27485921	ENSG00000250565	ATP6V1E2	2	PP_NC		cg17862903	ENSG00000136630	HLX	1	DS_SHO
cg13659252	ENSG00000224662	ATP6V1G1P3	9	GB_SHO		cg21680980	ENSG00000136630	HLX	1	IG_SHO
cg20623853	ENSG00000130270	ATP8B3	19	IG_CGI		cg12940420	ENSG00000230613	HM13-AS1	20	GB_SHE
cg01900832	ENSG00000054793	ATP9A	20	PP_SHO		cg14771997	ENSG00000164104	HMGB2	4	DP_NC
cg16665444	ENSG00000166377	ATP9B	18	PP_CGI		cg25444002	ENSG00000215399	HMGB3P7	13	GB_NC
cg09169923	ENSG00000175054	ATR	3	GB_SHO		cg18358061	ENSG00000248377	HMGN1P9	3	IG_SHO
cg20365336	ENSG00000124788	ATXN1	6	IG_NC		cg08552233	ENSG00000248377	HMGN1P9	3	PP_SHO
cg12301347	ENSG00000130638	ATXN10	22	IG_CGI		cg00560277	ENSG00000213721	HMGN2P30	7	GB_SHO
cg15612392	ENSG00000253719	ATXN7L3B	12	PP_SHO		cg14531665	ENSG00000227638	HNRNPA1P14	9	GB_NC
ch.9.1286602F	ENSG00000148090	AUH	9	GB_NC		cg00378636	ENSG00000095066	HOOK2	19	PP_SHE
cg24230340	ENSG00000115307	AUP1	2	PP_SHO		cg09865454	ENSG00000105997	HOXA3	7	GB_SHO
cg12559860	ENSG00000087586	AURKA	20	IG_SHO		cg01407927	ENSG00000166189	HPS6	10	PP_SHO
cg19793499	ENSG00000158321	AUTS2	7	GB_CGI		cg16298041	ENSG00000172987	HPSE2	10	GB_NC
cg25714956	ENSG00000158321	AUTS2	7	GB_CGI		cg11611580	ENSG00000249853	HS3ST5	6	IG_SHE
cg18234988	ENSG00000169857	AVEN	15	GB_SHE		cg16508637	ENSG00000171004	HS6ST2	X	PP_SHE
cg06921456	ENSG00000126895	AVPR2	X	GB_SHO		cg17421143	ENSG00000149084	HSD17B12	11	DS_SHO
cg15067665	ENSG00000126895	AVPR2	X	PP_NC		cg10876621	ENSG00000148680	HTR7	10	GB_NC
cg13273147	ENSG00000126895	AVPR2	X	PP_SHO		cg10650018	ENSG00000148680	HTR7	10	GB_SHO
cg22225298	ENSG00000162779	AXDND1	1	GB_SHE		cg22501608	ENSG00000166411	IDH3A	15	GB_NC
cg27094856	ENSG00000167601	AXL	19	GB_SHO		cg13685129	ENSG00000142089	IFITM3	11	IG_SHE
cg02135077	ENSG00000155096	AZIN1	8	IG_SHO		cg13185005	ENSG00000206013	IFITM5	11	DP_NC
cg06121469	ENSG00000166710	B2M	15	PP_SHO		cg14485103	ENSG00000213275	IFITM9P	11	IG_NC
cg07477282	ENSG00000166710	B2M	15	PP_SHO		cg16671238	ENSG00000032742	IFT88	13	GB_SHO
cg05725721	ENSG00000169255	B3GALNT1	3	PP_SHO		cg08761208	ENSG00000103742	IGDCC4	15	GB_SHE
cg23627149	ENSG00000162630	B3GALT2	1	PP_NC		cg22434594	ENSG00000159217	IGF2BP1	17	DP_SHO
cg12108798	ENSG00000176022	B3GALT6	1	DP_CGI		cg01885832	ENSG00000159217	IGF2BP1	17	GB_CGI
cg20411340	ENSG00000176022	B3GALT6	1	DP_SHO		cg20966754	ENSG00000159217	IGF2BP1	17	GB_CGI
cg19236794	ENSG00000176022	B3GALT6	1	PP_CGI		cg07738730	ENSG00000159217	IGF2BP1	17	GB_SHO
cg18351683	ENSG00000187676	B3GALTL	13	IG_NC		cg14484274	ENSG00000159217	IGF2BP1	17	GB_SHO
cg17142020	ENSG00000109956	B3GAT1	11	GB_NC		cg12846837	ENSG00000215177	IGLV8OR8-1	8	PP_CGI
cg17371334	ENSG00000109956	B3GAT1	11	GB_NC		cg09845941	ENSG00000117154	IGSF21	1	GB_NC
cg07131742	ENSG00000174684	B3GNT1	11	PP_SHO		cg07177379	ENSG00000162729	IGSF8	1	PP_NC
cg18206867	ENSG00000170340	B3GNT2	2	PP_CGI		cg04481779	ENSG00000016402	IL20RA	6	PP_CGI
cg23268197	ENSG00000179913	B3GNT3	19	PP_CGI		cg05098125	ENSG00000148950	IMMP1L	11	GB_NC
cg15580355	ENSG00000176597	B3GNT5	3	GB_NC		cg27391838	ENSG00000184903	IMMP2L	7	GB_NC
cg05827546	ENSG00000175711	B3GNTL1	17	DP_SHE		cg19376461	ENSG00000184903	IMMP2L	7	GB_NC
cg15082992	ENSG00000175711	B3GNTL1	17	IG_CGI		cg17204557	ENSG00000163083	INHBB	2	PP_NC
cg10798664	ENSG00000182272	B4GALNT4	11	PP_NC		cg18434354	ENSG00000163083	INHBB	2	PP_NC
cg13832201	ENSG00000108641	B9D1	17	PP_CGI		cg00326131	ENSG00000115274	INO80B	2	PP_CGI
cg04561727	ENSG00000166170	BAG5	14	IG_NC		cg00689340	ENSG00000115274	INO80B	2	PP_CGI
cg21936552	ENSG00000171282	BAHCC1	17	GB_SHE		cg27107363	ENSG00000114933	INO80D	2	GB_SHE
cg16296754	ENSG00000171282	BAHCC1	17	IG_SHO		cg08232572	ENSG00000068383	INPP5A	10	DS_SHO
cg21822140	ENSG00000121753	BAI2	1	GB_CGI		cg25052014	ENSG00000068383	INPP5A	10	GB_SHO
cg09433114	ENSG00000175866	BAIAP2	17	DP_NC		cg00149455	ENSG00000068383	INPP5A	10	IG_NC
cg03926640	ENSG00000226137	BAIAP2-AS1	17	GB_NC		cg14076360	ENSG00000086200	IPO11	5	GB_NC
cg02985445	ENSG00000006453	BAIAP2L1	7	DP_SHO		cg03108928	ENSG00000117408	IPO13	1	GB_NC
cg08295857	ENSG00000172530	BANP	16	GB_NC		cg16342620	ENSG00000241211	IQCJ-SCHIP1-AS1	3	GB_NC
cg04337828	ENSG00000172530	BANP	16	GB_SHO		cg19757535	ENSG00000168310	IRF2	4	GB_NC
cg05666820	ENSG00000009954	BAZ1B	7	GB_CGI		cg18235690	ENSG00000170604	IRF2BP1	19	GB_SHO
cg04415896	ENSG00000105327	BBC3	19	PP_SHO		cg11362013	ENSG00000170549	IRX1	5	IG_NC
cg14019193	ENSG00000256349	BBS1	11	PP_NC		cg11173941	ENSG00000170561	IRX2	5	GB_CGI
cg03025466	ENSG00000185825	BCAP31	X	GB_NC		cg09621330	ENSG00000176842	IRX5	16	IG_NC
cg10588135	ENSG00000141376	BCAS3	17	GB_NC		cg05412396	ENSG00000159556	ISL2	15	GB_SHO
cg03050127	ENSG00000141376	BCAS3	17	GB_NC		cg25789916	ENSG00000167178	ISLR2	15	GB_CGI
cg15723222	ENSG00000141376	BCAS3	17	GB_NC		cg04625615	ENSG00000137825	ITPKA	15	GB_CGI
cg01005605	ENSG00000119866	BCL11A	2	GB_NC		cg27073337	ENSG00000166086	JAM3	11	GB_SHE
ch.2.1382002F	ENSG00000119866	BCL11A	2	GB_NC		cg26878947	ENSG00000008083	JARID2	6	GB_SHE
cg02963266	ENSG00000127152	BCL11B	14	GB_NC		cg22875410	ENSG00000140044	JDP2	14	DP_NC
cg08257293	ENSG00000171552	BCL2L1	20	GB_SHE		cg19818308	ENSG00000140044	JDP2	14	IG_NC
cg21543589	ENSG00000171552	BCL2L1	20	PP_CGI		cg00073549	ENSG00000154118	JPH3	16	IG_NC
cg02558026	ENSG00000099385	BCL7C	16	PP_SHO		cg23539970	ENSG00000083168	KAT6A	8	GB_NC
cg25303383	ENSG00000197580	BCO2	11	PP_NC		cg00833703	ENSG00000140854	KATNB1	16	GB_NC
cg17075998	ENSG00000183337	BCOR	X	IG_NC		cg07549297	ENSG00000253320	KB-1507C5.2	8	IG_NC
cg03930964	ENSG00000186716	BCR	22	PP_SHO		cg26323655	ENSG00000244217	KB-1554H10.1	8	PP_NC
cg10480239	ENSG00000186716	BCR	22	PP_SHO		cg16336586	ENSG00000270682	KB-1907C4.2	8	GB_NC
cg09618953	ENSG00000186716	BCR	22	PP_SHO		cg20611272	ENSG00000253633	KB-1980E6.3	8	IG_NC
cg00281467	ENSG00000186716	BCR	22	PP_SHO		cg25422758	ENSG00000184408	KCND2	7	GB_NC
cg04028010	ENSG00000236794	BCRP8	22	PP_SHO		cg18264932	ENSG00000184408	KCND2	7	IG_NC
cg04678713	ENSG00000161267	BDH1	3	GB_NC		cg11754382	ENSG00000152049	KCNE4	2	IG_NC
cg11787176	ENSG00000168398	BDKRB2	14	IG_NC		cg07290920	ENSG00000185774	KCNIP4	4	GB_NC
cg13515881	ENSG00000168398	BDKRB2	14	PP_NC		cg13476635	ENSG00000151704	KCNJ1	11	GB_NC
cg11961813	ENSG00000126581	BECN1	17	PP_NC		cg20674521	ENSG00000168135	KCNJ4	22	GB_SHO
cg01209023	ENSG00000167995	BEST1	11	GB_SHO		cg20128672	ENSG00000120457	KCNJ5	11	GB_NC
cg06068935	ENSG00000167995	BEST1	11	PP_NC		cg00505570	ENSG00000186795	KCNK18	10	GB_SHO
cg13316977	ENSG00000039987	BEST2	19	GB_CGI		cg06009215	ENSG00000080709	KCNN2	5	IG_NC
cg15234946	ENSG00000173626	BET3L	6	DP_NC		cg16827257	ENSG00000229414	KCNQ1-AS1	11	DP_CGI
cg08586423	ENSG00000102409	BEX4	X	GB_NC		cg07078758	ENSG00000237941	KCNQ1DN	11	DP_SHO
cg19504184	ENSG00000205899	BHLHA9	17	DP_SHO		cg19672982	ENSG00000269821	KCNQ1OT1	11	GB_NC
cg23945265	ENSG00000205899	BHLHA9	17	DP_SHO		cg23877008	ENSG00000110906	KCTD10	12	GB_NC
cg26953640	ENSG00000205899	BHLHA9	17	GB_CGI		cg25021575	ENSG00000178695	KCTD12	13	PP_SHO
cg21317428	ENSG00000205899	BHLHA9	17	IG_NC		cg17921548	ENSG00000183775	KCTD16	5	GB_NC
cg16122072	ENSG00000205899	BHLHA9	17	PP_CGI		cg18814808	ENSG00000183775	KCTD16	5	GB_NC
cg24990212	ENSG00000180828	BHLHE22	8	GB_SHO		cg23615892	ENSG00000136636	KCTD3	1	GB_NC
cg03400060	ENSG00000132840	BHMT2	5	PP_SHO		cg25014247	ENSG00000089094	KDM2B	12	GB_SHO
cg04019522	ENSG00000136717	BIN1	2	GB_NC		cg17169037	ENSG00000089094	KDM2B	12	GB_SHO
cg13533935	ENSG00000136573	BLK	8	GB_NC		cg17156276	ENSG00000066135	KDM4A	1	GB_NC
cg18448570	ENSG00000095585	BLNK	10	PP_NC		cg08462360	ENSG00000236200	KDM4A-AS1	1	GB_SHE
cg15298486	ENSG00000196072	BLOC1S2	10	PP_SHO		cg17416338	ENSG00000127663	KDM4B	19	GB_CGI
cg26610808	ENSG00000196072	BLOC1S2	10	PP_SHO		cg19449286	ENSG00000132510	KDM6B	17	GB_CGI
cg08943428	ENSG00000152785	BMP3	4	GB_NC		cg09482780	ENSG00000132510	KDM6B	17	GB_CGI
cg14787880	ENSG00000204217	BMPR2	2	GB_SHO		cg10208587	ENSG00000132510	KDM6B	17	GB_CGI
cg18016370	ENSG00000102010	BMX	X	PP_SHO		cg24128630	ENSG00000132510	KDM6B	17	PP_CGI
cg25123362	ENSG00000176171	BNIP3	10	GB_SHO		cg23087944	ENSG00000132510	KDM6B	17	PP_CGI
cg01840183	ENSG00000197358	BNIP3P1	14	IG_NC		cg03854722	ENSG00000132510	KDM6B	17	PP_SHO
cg16365064	ENSG00000145919	BOD1	5	IG_NC		cg23404101	ENSG00000132510	KDM6B	17	PP_SHO
cg04064452	ENSG00000234235	BOK-AS1	2	GB_NC		cg00031013	ENSG00000132510	KDM6B	17	PP_SHO
cg11274940	ENSG00000234235	BOK-AS1	2	PP_SHO		cg23933554	ENSG00000164542	KIAA0895	7	GB_NC
cg23288103	ENSG00000234235	BOK-AS1	2	PP_SHO		cg02398359	ENSG00000121210	KIAA0922	4	GB_NC
cg27541317	ENSG00000178096	BOLA1	1	PP_CGI		cg23755860	ENSG00000120549	KIAA1217	10	GB_NC
cg00339782	ENSG00000178096	BOLA1	1	PP_NC		cg19262476	ENSG00000162522	KIAA1522	1	GB_SHE
cg02086349	ENSG00000178096	BOLA1	1	PP_NC		cg20728361	ENSG00000122778	KIAA1549	7	GB_NC
cg14185547	ENSG00000170727	BOP1	8	GB_SHO		cg09080522	ENSG00000138944	KIAA1644	22	PP_NC
cg23516001	ENSG00000170727	BOP1	8	PP_SHO		cg18312118	ENSG00000054523	KIF1B	1	GB_NC
cg24133569	ENSG00000172331	BPGM	7	PP_NC		cg03435244	ENSG00000162849	KIF26B	1	GB_NC
cg05592959	ENSG00000106009	BRAT1	7	DP_NC		cg23186534	ENSG00000155980	KIF5A	12	PP_SHO
cg03297163	ENSG00000106009	BRAT1	7	DP_NC		cg06133771	ENSG00000140859	KIFC3	16	GB_SHE
cg11858226	ENSG00000106009	BRAT1	7	DP_NC		cg00917156	ENSG00000140859	KIFC3	16	PP_NC
cg12560421	ENSG00000106009	BRAT1	7	DS_NC		cg08141172	ENSG00000126259	KIRREL2	19	GB_CGI
cg01552275	ENSG00000106009	BRAT1	7	DS_NC		cg08903181	ENSG00000049130	KITLG	12	IG_NC
cg09595020	ENSG00000106009	BRAT1	7	GB_NC		cg12121782	ENSG00000111057	KRT18	12	PP_SHO
cg15144631	ENSG00000106009	BRAT1	7	GB_NC		cg24126967	ENSG00000228666	KRT18P1	6	IG_NC
cg06160397	ENSG00000106009	BRAT1	7	PP_CGI		cg10739715	ENSG00000228666	KRT18P1	6	IG_NC
cg02286533	ENSG00000012048	BRCA1	17	PP_CGI		cg03640036	ENSG00000214012	KRT18P38	6	IG_NC
cg07275218	ENSG00000204256	BRD2	6	GB_SHO		cg07652628	ENSG00000170421	KRT8	12	PP_SHO
cg27395200	ENSG00000204256	BRD2	6	GB_SHO		cg03327403	ENSG00000170421	KRT8	12	PP_SHO
cg16416715	ENSG00000204256	BRD2	6	GB_SHO		cg03600605	ENSG00000170421	KRT8	12	PP_SHO
cg17451586	ENSG00000204256	BRD2	6	GB_SHO		cg07051221	ENSG00000170421	KRT8	12	PP_SHO
cg26953232	ENSG00000204256	BRD2	6	GB_SHO		cg09972881	ENSG00000170421	KRT8	12	PP_SHO
cg25247351	ENSG00000204256	BRD2	6	PP_NC		cg07621949	ENSG00000240432	KRTAP13-3	21	PP_NC
cg22522598	ENSG00000141867	BRD4	19	GB_NC		cg11146821	ENSG00000240563	L1TD1	1	GB_SHE
cg20078972	ENSG00000141867	BRD4	19	PP_NC		cg05724492	ENSG00000260439	LA16c-366D3.1	16	GB_CGI
cg02533173	ENSG00000141867	BRD4	19	PP_NC		cg17213699	ENSG00000089692	LAG3	12	PP_SHO
cg10827768	ENSG00000158019	BRE	2	GB_NC		cg05008344	ENSG00000196569	LAMA2	6	GB_NC
cg12063580	ENSG00000185024	BRF1	14	GB_SHO		cg07673230	ENSG00000104341	LAPTM4B	8	GB_SHO
cg22841779	ENSG00000185024	BRF1	14	PP_SHO		cg23944572	ENSG00000155506	LARP1	5	GB_NC
cg09278107	ENSG00000185024	BRF1	14	PP_SHO		cg10021238	ENSG00000174720	LARP7	4	PP_NC
cg03581459	ENSG00000185024	BRF1	14	PP_SHO		cg14829409	ENSG00000174720	LARP7	4	PP_NC
cg06524039	ENSG00000164713	BRI3	7	GB_SHO		cg02875879	ENSG00000174720	LARP7	4	PP_NC
cg07552087	ENSG00000182685	BRICD5	16	GB_SHE		cg14624145	ENSG00000002834	LASP1	17	DP_SHO
cg25231096	ENSG00000156983	BRPF1	3	GB_SHO		cg27409974	ENSG00000131023	LATS1	6	GB_NC
cg03573179	ENSG00000096070	BRPF3	6	GB_SHO		cg15848031	ENSG00000251587	LDHAP1	4	GB_SHO
cg16274762	ENSG00000174672	BRSK2	11	GB_CGI		cg24469464	ENSG00000251587	LDHAP1	4	PP_CGI
cg18039789	ENSG00000174672	BRSK2	11	GB_NC		cg16636550	ENSG00000136110	LECT1	13	GB_SHO
cg03233876	ENSG00000172270	BSG	19	GB_SHE		cg08460812	ENSG00000138795	LEF1	4	PP_SHO
cg05399330	ENSG00000162399	BSND	1	PP_SHO		cg03041109	ENSG00000232021	LEF1-AS1	4	GB_NC
cg16127573	ENSG00000233436	BTBD18	11	GB_NC		cg02520707	ENSG00000186007	LEMD1	1	PP_NC
cg11332928	ENSG00000222009	BTBD19	1	PP_SHO		cg27448426	ENSG00000226869	LHFPL3-AS1	7	GB_NC
cg05822633	ENSG00000132640	BTBD3	20	PP_NC		cg06354975	ENSG00000064042	LIMCH1	4	PP_SHO
cg06398482	ENSG00000118903	BTF3P11	13	IG_NC		cg08125181	ENSG00000064042	LIMCH1	4	PP_SHO
cg16289210	ENSG00000159388	BTG2	1	PP_NC		cg09018824	ENSG00000064042	LIMCH1	4	PP_SHO
cg09514561	ENSG00000204290	BTNL2	6	GB_NC		cg06422309	ENSG00000229205	LINC00200	10	GB_NC
cg00299286	ENSG00000165810	BTNL9	5	GB_SHO		cg19033444	ENSG00000234300	LINC00229	22	GB_SHO
ch.2.2322307F	ENSG00000169679	BUB1	2	GB_NC		cg06797253	ENSG00000234300	LINC00229	22	PP_NC
cg10290504	ENSG00000137656	BUD13	11	IG_CGI		cg04592413	ENSG00000236790	LINC00299	2	GB_NC
cg26815066	ENSG00000137656	BUD13	11	IG_CGI		cg00100762	ENSG00000176754	LINC00303	1	DP_NC
cg15656834	ENSG00000137656	BUD13	11	IG_CGI		cg24289524	ENSG00000229437	LINC00366	13	IG_NC
cg22792473	ENSG00000238279	BX470102.3	1	PP_SHO		cg18331061	ENSG00000226792	LINC00371	13	GB_NC
cg19407453	ENSG00000214688	C10orf105	10	GB_NC		cg05317851	ENSG00000229520	LINC00404	13	DS_SHO
cg10556636	ENSG00000148655	C10orf11	10	GB_NC		cg21618730	ENSG00000229520	LINC00404	13	IG_SHO
cg05589830	ENSG00000165813	C10orf118	10	IG_SHE		cg26520396	ENSG00000233532	LINC00460	13	IG_NC
cg17723156	ENSG00000183559	C10orf120	10	GB_NC		cg20131596	ENSG00000250682	LINC00491	5	PP_SHO
cg08447739	ENSG00000183559	C10orf120	10	PP_CGI		cg02616647	ENSG00000248360	LINC00504	4	IG_NC
cg17887588	ENSG00000204161	C10orf128	10	PP_NC		cg10438589	ENSG00000248360	LINC00504	4	IG_NC
cg12858416	ENSG00000222047	C10orf55	10	GB_SHE		cg21059392	ENSG00000259023	LINC00524	14	IG_SHO
cg08732300	ENSG00000236208	C10orf71-AS1	10	PP_NC		cg19398269	ENSG00000235570	LINC00533	6	IG_NC
cg04160753	ENSG00000180066	C10orf91	10	PP_NC		cg03603593	ENSG00000251191	LINC00589	8	IG_NC
cg04026926	ENSG00000110665	C11orf21	11	PP_NC		cg11418813	ENSG00000259703	LINC00593	15	IG_NC
cg21611682	ENSG00000171067	C11orf24	11	GB_NC		cg15418593	ENSG00000225163	LINC00618	14	IG_NC
cg14624207	ENSG00000171067	C11orf24	11	GB_NC		cg16796164	ENSG00000224514	LINC00620	3	IG_NC
cg08045981	ENSG00000175728	C11orf44	11	IG_NC		cg20598457	ENSG00000259717	LINC00677	14	GB_NC
cg01596963	ENSG00000204922	C11orf83	11	GB_CGI		cg06654369	ENSG00000231419	LINC00689	7	DP_SHE
cg15538427	ENSG00000204922	C11orf83	11	PP_SHO		cg24118130	ENSG00000231419	LINC00689	7	DP_SHE
cg09278980	ENSG00000168070	C11orf85	11	IG_CGI		cg15459774	ENSG00000232170	LINC00708	10	IG_NC
cg15681626	ENSG00000168070	C11orf85	11	IG_CGI		cg24467326	ENSG00000230014	LINC00709	10	IG_NC
cg24408436	ENSG00000168070	C11orf85	11	IG_CGI		cg15728320	ENSG00000224805	LINC00853	1	DP_NC
cg27639942	ENSG00000168070	C11orf85	11	IG_CGI		cg05529156	ENSG00000204022	LIPJ	10	GB_NC
cg10082647	ENSG00000151135	C12orf23	12	PP_SHO		cg07338658	ENSG00000103227	LMF1	16	GB_CGI
cg24646513	ENSG00000151135	C12orf23	12	PP_SHO		cg05204097	ENSG00000103227	LMF1	16	GB_CGI
cg19817767	ENSG00000111412	C12orf49	12	IG_NC		cg23886165	ENSG00000136153	LMO7	13	GB_SHO
cg23219570	ENSG00000078237	C12orf5	12	PP_NC		cg05773155	ENSG00000163431	LMOD1	1	GB_NC
cg13302154	ENSG00000182993	C12orf60	12	PP_NC		cg10412943	ENSG00000164715	LMTK2	7	GB_SHE
cg08946844	ENSG00000174456	C12orf76	12	DP_NC		cg18055467	ENSG00000136944	LMX1B	9	GB_SHO
cg05666055	ENSG00000226397	C12orf77	12	PP_NC		cg14044464	ENSG00000117114	LPHN2	1	IG_NC
cg01639635	ENSG00000100557	C14orf105	14	GB_SHO		cg11733135	ENSG00000117114	LPHN2	1	IG_NC
cg15442728	ENSG00000133943	C14orf159	14	PP_NC		cg12035325	ENSG00000198589	LRBA	4	GB_NC
cg01528369	ENSG00000184601	C14orf180	14	DP_SHE		cg23461126	ENSG00000198589	LRBA	4	GB_NC
cg18357676	ENSG00000184601	C14orf180	14	IG_NC		cg20481837	ENSG00000198589	LRBA	4	PP_SHO
cg21198755	ENSG00000184601	C14orf180	14	PP_NC		cg14904733	ENSG00000198589	LRBA	4	PP_SHO
cg18815626	ENSG00000139971	C14orf37	14	GB_SHO		cg21361971	ENSG00000130224	LRCH2	X	DS_CGI
cg12085852	ENSG00000139971	C14orf37	14	PP_SHO		cg16767622	ENSG00000186001	LRCH3	3	GB_NC
cg12226028	ENSG00000169758	C15orf27	15	GB_CGI		cg09263099	ENSG00000204583	LRCOL1	12	GB_CGI
cg24717799	ENSG00000169609	C15orf40	15	PP_SHO		cg22325186	ENSG00000204583	LRCOL1	12	GB_SHO
cg12423123	ENSG00000176753	C15orf56	15	PP_CGI		cg16577356	ENSG00000137269	LRRC1	6	IG_NC
cg11154384	ENSG00000189227	C15orf61	15	PP_SHO		cg11924638	ENSG00000079691	LRRC16A	6	GB_NC
cg26837962	ENSG00000166780	C16orf45	16	GB_NC		cg05226558	ENSG00000163827	LRRC2	3	GB_SHO
cg06127256	ENSG00000197445	C16orf47	16	IG_NC		cg01461862	ENSG00000230445	LRRC37A6P	10	DP_SHO
cg27539733	ENSG00000260456	C16orf95	16	IG_NC		cg21681702	ENSG00000033122	LRRC7	1	GB_NC
cg09766510	ENSG00000260456	C16orf95	16	IG_NC		cg19022717	ENSG00000160838	LRRC71	1	GB_SHO
cg07230690	ENSG00000260456	C16orf95	16	IG_NC		cg27442839	ENSG00000171492	LRRC8D	1	GB_NC
cg00354437	ENSG00000260456	C16orf95	16	IG_NC		cg15454563	ENSG00000171492	LRRC8D	1	GB_NC
cg16065538	ENSG00000197322	C17orf102	17	GB_CGI		cg03892838	ENSG00000124831	LRRFIP1	2	PP_SHO
cg14270687	ENSG00000197322	C17orf102	17	GB_CGI		cg12324144	ENSG00000188306	LRRIQ4	3	PP_SHO
cg09495303	ENSG00000205710	C17orf107	17	GB_CGI		cg10619411	ENSG00000154237	LRRK1	15	GB_SHO
cg08320303	ENSG00000214226	C17orf67	17	IG_NC		cg14754187	ENSG00000162951	LRRTM1	2	GB_SHO
cg11217218	ENSG00000185504	C17orf70	17	DP_SHO		cg09911083	ENSG00000183011	LSMD1	17	GB_CGI
cg06748584	ENSG00000185504	C17orf70	17	PP_SHO		cg08840665	ENSG00000183011	LSMD1	17	GB_CGI
cg11823235	ENSG00000224383	C17orf72	17	DP_NC		cg21969795	ENSG00000183011	LSMD1	17	GB_SHO
cg08387141	ENSG00000224383	C17orf72	17	DP_NC		cg22127773	ENSG00000183011	LSMD1	17	GB_SHO
cg17055821	ENSG00000108666	C17orf75	17	PP_SHO		cg06941557	ENSG00000183011	LSMD1	17	PP_CGI
cg08224920	ENSG00000224877	C17orf89	17	GB_CGI		cg07482916	ENSG00000183011	LSMD1	17	PP_CGI
cg21621482	ENSG00000224877	C17orf89	17	GB_NC		cg26314534	ENSG00000183011	LSMD1	17	PP_CGI
cg04487205	ENSG00000214556	C17orf98	17	PP_CGI		cg24776350	ENSG00000183011	LSMD1	17	PP_CGI
cg19817652	ENSG00000214556	C17orf98	17	PP_SHO		cg23033845	ENSG00000183011	LSMD1	17	PP_CGI
cg19973338	ENSG00000187997	C17orf99	17	PP_NC		cg03719978	ENSG00000183011	LSMD1	17	PP_SHO
cg01756756	ENSG00000131943	C19orf12	19	PP_SHO		cg06518763	ENSG00000183011	LSMD1	17	PP_SHO
cg06653052	ENSG00000228300	C19orf24	19	PP_CGI		cg04255276	ENSG00000168056	LTBP3	11	GB_CGI
cg17151991	ENSG00000099625	C19orf26	19	GB_CGI		cg20588859	ENSG00000168056	LTBP3	11	GB_CGI
cg17848681	ENSG00000099625	C19orf26	19	GB_SHE		cg04007841	ENSG00000168056	LTBP3	11	GB_CGI
cg18405140	ENSG00000099625	C19orf26	19	GB_SHO		cg06867571	ENSG00000168056	LTBP3	11	GB_CGI
cg04307508	ENSG00000214212	C19orf38	19	PP_NC		cg19098465	ENSG00000090006	LTBP4	19	GB_CGI
cg21784541	ENSG00000198723	C19orf45	19	PP_CGI		cg16048383	ENSG00000111321	LTBR	12	PP_NC
cg08482080	ENSG00000132016	C19orf57	19	GB_SHO		cg26215727	ENSG00000111321	LTBR	12	PP_NC
cg12580096	ENSG00000132016	C19orf57	19	PP_SHO		cg00773370	ENSG00000111321	LTBR	12	PP_NC
cg17522445	ENSG00000185453	C19orf68	19	DP_CGI		cg23245485	ENSG00000111321	LTBR	12	PP_NC
cg02873525	ENSG00000185453	C19orf68	19	DP_CGI		cg18738906	ENSG00000111321	LTBR	12	PP_NC
cg17830754	ENSG00000174917	C19orf70	19	PP_SHO		cg04522866	ENSG00000268324	LUZPP1	3	GB_NC
cg19763230	ENSG00000221916	C19orf73	19	PP_CGI		cg21662240	ENSG00000154589	LY96	8	DS_NC
cg21584759	ENSG00000095932	C19orf77	19	GB_CGI		cg18299835	ENSG00000104903	LYL1	19	GB_CGI
cg22105158	ENSG00000095932	C19orf77	19	PP_SHO		cg23180489	ENSG00000180155	LYNX1	8	PP_SHO
cg08587864	ENSG00000180999	C1orf105	1	PP_SHO		cg13226839	ENSG00000214113	LYRM4	6	GB_SHE
cg00308767	ENSG00000116922	C1orf109	1	GB_SHO		cg17021933	ENSG00000003056	M6PR	12	DP_SHE
cg22501998	ENSG00000116922	C1orf109	1	GB_SHO		cg05446322	ENSG00000180660	MAB21L1	13	GB_SHO
cg01933946	ENSG00000116922	C1orf109	1	GB_SHO		cg14085715	ENSG00000183742	MACC1	7	PP_NC
cg25220896	ENSG00000175262	C1orf127	1	DS_NC		cg24704593	ENSG00000183742	MACC1	7	PP_NC
cg02854937	ENSG00000131591	C1orf159	1	DS_NC		cg06895953	ENSG00000127603	MACF1	1	GB_NC
cg18972998	ENSG00000162398	C1orf177	1	GB_CGI		cg03687707	ENSG00000133315	MACROD1	11	DP_SHE
cg20903926	ENSG00000162398	C1orf177	1	PP_CGI		cg10161008	ENSG00000133315	MACROD1	11	GB_CGI
cg21872908	ENSG00000162398	C1orf177	1	PP_CGI		cg20900203	ENSG00000151276	MAGI1	3	GB_NC
cg24697184	ENSG00000162398	C1orf177	1	PP_CGI		cg21907582	ENSG00000017621	MAGIX	X	PP_CGI
cg04871778	ENSG00000162398	C1orf177	1	PP_SHO		cg08873673	ENSG00000176909	MAMSTR	19	PP_SHO
cg16987552	ENSG00000119280	C1orf198	1	DP_NC		cg17386689	ENSG00000169032	MAP2K1	15	GB_NC
cg11243995	ENSG00000119280	C1orf198	1	GB_SHO		cg08079166	ENSG00000137764	MAP2K5	15	GB_NC
cg19027361	ENSG00000253313	C1orf210	1	GB_SHO		cg06035600	ENSG00000142733	MAP3K6	1	GB_CGI
cg08718097	ENSG00000249087	C1orf213	1	GB_SHO		cg05358544	ENSG00000135341	MAP3K7	6	IG_NC
cg00907427	ENSG00000249087	C1orf213	1	GB_SHO		cg05364072	ENSG00000116871	MAP7D1	1	GB_CGI
cg16727538	ENSG00000249087	C1orf213	1	PP_SHO		cg13962153	ENSG00000116871	MAP7D1	1	GB_CGI
cg24038158	ENSG00000249087	C1orf213	1	PP_SHO		cg05711506	ENSG00000138834	MAPK8IP3	16	GB_SHO
cg24495298	ENSG00000142609	C1orf222	1	GB_CGI		cg17426184	ENSG00000137802	MAPKBP1	15	GB_NC
cg18163909	ENSG00000142609	C1orf222	1	GB_SHO		cg17828445	ENSG00000139266	MARCH9	12	GB_SHO
cg21142743	ENSG00000143793	C1orf35	1	GB_SHO		cg14020285	ENSG00000019169	MARCO	2	IG_NC
cg04078980	ENSG00000143793	C1orf35	1	PP_SHO		cg06003834	ENSG00000069020	MAST4	5	GB_NC
cg11953245	ENSG00000143793	C1orf35	1	PP_SHO		cg17462107	ENSG00000229666	MAST4-AS1	5	GB_NC
cg22790377	ENSG00000143793	C1orf35	1	PP_SHO		cg05088356	ENSG00000229666	MAST4-AS1	5	PP_NC
cg07515989	ENSG00000164008	C1orf50	1	DP_CGI		cg21119074	ENSG00000172197	MBOAT1	6	GB_SHO
cg18391694	ENSG00000164008	C1orf50	1	DP_CGI		cg07460565	ENSG00000197971	MBP	18	GB_NC
cg08116724	ENSG00000164008	C1orf50	1	PP_SHO		cg24853340	ENSG00000126217	MCF2L	13	DS_SHE
cg00193613	ENSG00000173918	C1QTNF1	17	GB_SHO		cg01192748	ENSG00000053524	MCF2L2	3	GB_SHO
cg17617843	ENSG00000082196	C1QTNF3	5	PP_NC		cg00391739	ENSG00000180398	MCFD2	2	GB_SHE
cg14507146	ENSG00000082196	C1QTNF3	5	PP_NC		cg27505349	ENSG00000137337	MDC1	6	PP_SHO
cg08747676	ENSG00000184471	C1QTNF8	16	DP_SHE		cg13054640	ENSG00000224328	MDC1-AS1	6	GB_NC
cg12451120	ENSG00000184471	C1QTNF8	16	GB_CGI		cg11039583	ENSG00000014641	MDH1	2	IG_NC
cg09250458	ENSG00000184471	C1QTNF8	16	GB_CGI		cg16809457	ENSG00000112159	MDN1	6	GB_NC
cg10089193	ENSG00000184471	C1QTNF8	16	GB_SHO		cg15684329	ENSG00000164758	MED30	8	GB_NC
cg11662322	ENSG00000139178	C1RL	12	PP_NC		cg03746345	ENSG00000105429	MEGF8	19	GB_SHO
cg22402467	ENSG00000182326	C1S	12	PP_NC		cg00740914	ENSG00000143995	MEIS1	2	GB_SHO
cg21356750	ENSG00000166278	C2	6	PP_SHO		cg23677243	ENSG00000134138	MEIS2	15	GB_CGI
cg27337176	ENSG00000174407	C20orf166	20	PP_SHO		cg21177426	ENSG00000134138	MEIS2	15	GB_SHO
cg08555682	ENSG00000174403	C20orf166-AS1	20	IG_CGI		cg03453449	ENSG00000111142	METAP2	12	PP_SHE
cg22754206	ENSG00000174403	C20orf166-AS1	20	PP_SHO		cg16192751	ENSG00000111142	METAP2	12	PP_SHE
cg23819087	ENSG00000256073	C21orf119	21	PP_CGI		cg18413900	ENSG00000123427	METTL21B	12	PP_SHO
cg21072629	ENSG00000256073	C21orf119	21	PP_CGI		cg08496964	ENSG00000067365	METTL22	16	GB_NC
ch.21.820555F	ENSG00000160298	C21orf58	21	DS_SHO		cg03544771	ENSG00000238123	MID1IP1-AS1	X	GB_SHO
cg03803086	ENSG00000205929	C21orf62	21	PP_NC		cg13218284	ENSG00000238123	MID1IP1-AS1	X	PP_SHO
cg12549411	ENSG00000184809	C21orf88	21	GB_NC		cg26129027	ENSG00000238123	MID1IP1-AS1	X	PP_SHO
cg13269407	ENSG00000182257	C22orf26	22	PP_CGI		cg02486096	ENSG00000268654	MIMT1	19	IG_SHE
cg10493324	ENSG00000172375	C2CD2L	11	DP_SHE		cg25588480	ENSG00000141503	MINK1	17	GB_NC
cg12997404	ENSG00000172375	C2CD2L	11	PP_SHO		cg25161868	ENSG00000223770	MIR1255B1	7	GB_NC
cg15031106	ENSG00000198535	C2CD4A	15	GB_SHO		cg02999711	ENSG00000199059	MIR135B	1	PP_NC
cg25542654	ENSG00000183186	C2CD4C	19	DS_CGI		cg13930766	ENSG00000207814	MIR147A	9	IG_NC
cg13283765	ENSG00000162972	C2orf47	2	IG_NC		cg18892485	ENSG00000207691	MIR183	7	DP_SHO
cg11277143	ENSG00000163009	C2orf48	2	GB_NC		cg08830565	ENSG00000207691	MIR183	7	DP_SHO
cg07537917	ENSG00000172478	C2orf54	2	PP_NC		cg14794735	ENSG00000207691	MIR183	7	PP_SHE
cg18407095	ENSG00000173557	C2orf70	2	GB_NC		cg22047901	ENSG00000207691	MIR183	7	PP_SHE
cg22734086	ENSG00000173557	C2orf70	2	PP_CGI		cg03295417	ENSG00000207639	MIR193B	16	PP_SHO
cg04319606	ENSG00000173557	C2orf70	2	PP_CGI		cg14630692	ENSG00000207955	MIR219-2	9	GB_NC
cg05350188	ENSG00000173557	C2orf70	2	PP_CGI		cg13882512	ENSG00000207955	MIR219-2	9	IG_NC
cg24538947	ENSG00000173557	C2orf70	2	PP_CGI		cg25730584	ENSG00000265878	MIR3914-1	7	GB_NC
cg23482427	ENSG00000173557	C2orf70	2	PP_CGI		cg09009070	ENSG00000265878	MIR3914-1	7	GB_NC
cg10150686	ENSG00000173557	C2orf70	2	PP_CGI		cg14039937	ENSG00000265193	MIR3923	3	PP_SHE
cg17265788	ENSG00000173557	C2orf70	2	PP_SHO		cg26805720	ENSG00000263746	MIR4277	5	IG_CGI
cg14794655	ENSG00000177994	C2orf73	2	PP_SHO		cg05158146	ENSG00000265691	MIR4460	5	PP_NC
cg10995755	ENSG00000187833	C2orf78	2	PP_SHO		cg17927096	ENSG00000266852	MIR4482-1	10	PP_SHO
cg17911539	ENSG00000180697	C3orf22	3	GB_CGI		cg09077443	ENSG00000265357	MIR4493	11	IG_NC
cg06698795	ENSG00000180697	C3orf22	3	GB_CGI		cg05356099	ENSG00000263583	MIR4522	17	IG_NC
cg11118413	ENSG00000198685	C3orf27	3	GB_NC		cg13589218	ENSG00000264474	MIR4656	7	GB_SHO
cg20749576	ENSG00000198685	C3orf27	3	GB_NC		cg08036668	ENSG00000264210	MIR4716	15	PP_NC
cg17367915	ENSG00000198685	C3orf27	3	IG_CGI		cg02680566	ENSG00000266738	MIR4757	2	PP_SHO
cg05966699	ENSG00000114529	C3orf52	3	PP_NC		cg12220426	ENSG00000263909	MIR5000	2	GB_NC
cg07118796	ENSG00000214324	C3orf56	3	IG_NC		cg02692116	ENSG00000266240	MIR5091	4	IG_NC
cg05652141	ENSG00000214324	C3orf56	3	IG_SHO		cg19227710	ENSG00000264330	MIR5186	3	DP_NC
cg08988364	ENSG00000181744	C3orf58	3	GB_NC		cg00664117	ENSG00000207775	MIR548A1	6	IG_NC
cg01302019	ENSG00000181744	C3orf58	3	PP_SHO		cg23104439	ENSG00000266431	MIR5580	14	DS_SHO
cg18605031	ENSG00000188315	C3orf62	3	PP_SHO		cg08830641	ENSG00000148773	MKI67	10	IG_NC
cg05576949	ENSG00000163915	C3orf65	3	GB_SHO		cg10191002	ENSG00000089693	MLF2	12	GB_CGI
cg07775309	ENSG00000225526	C3orf83	3	DP_SHE		cg14997942	ENSG00000078403	MLLT10	10	IG_NC
cg24847846	ENSG00000225526	C3orf83	3	DP_SHE		cg00686132	ENSG00000198221	MLLT4-AS1	6	GB_NC
cg07749412	ENSG00000167798	C3P1	19	GB_CGI		cg00378423	ENSG00000108292	MLLT6	17	PP_NC
cg03916421	ENSG00000151470	C4orf33	4	PP_SHO		cg06512249	ENSG00000204655	MOG	6	GB_SHO
cg21202355	ENSG00000243449	C4orf48	4	DS_SHO		cg22679406	ENSG00000204655	MOG	6	GB_SHO
cg26723162	ENSG00000181215	C4orf50	4	IG_NC		cg17806418	ENSG00000204655	MOG	6	GB_SHO
cg02149446	ENSG00000197405	C5AR1	19	PP_NC		cg06519422	ENSG00000204655	MOG	6	GB_SHO
cg07982208	ENSG00000134830	C5AR2	19	PP_NC		cg12449837	ENSG00000133422	MORC2	22	PP_SHO
cg11062095	ENSG00000113583	C5orf15	5	PP_SHO		cg21242079	ENSG00000185787	MORF4L1	15	GB_SHO
cg05465935	ENSG00000172244	C5orf34	5	PP_SHO		cg05994982	ENSG00000171160	MORN4	10	PP_SHO
cg25136605	ENSG00000185056	C5orf47	5	IG_NC		cg00507477	ENSG00000259441	MRPL15P1	15	DS_SHO
cg03046705	ENSG00000197536	C5orf56	5	PP_SHO		cg15771416	ENSG00000232075	MRPL35P2	10	IG_NC
cg15930643	ENSG00000178722	C5orf64	5	GB_NC		cg07813214	ENSG00000135900	MRPL44	2	PP_SHO
cg25927215	ENSG00000196821	C6orf106	6	IG_NC		cg16341690	ENSG00000172590	MRPL52	14	DP_CGI
cg09767312	ENSG00000196821	C6orf106	6	PP_SHO		cg08319417	ENSG00000172590	MRPL52	14	DP_CGI
cg22252041	ENSG00000196821	C6orf106	6	PP_SHO		cg00818899	ENSG00000172590	MRPL52	14	DP_SHO
cg06889339	ENSG00000146521	C6orf123	6	PP_CGI		cg03301579	ENSG00000183617	MRPL54	19	GB_SHO
cg18838346	ENSG00000204564	C6orf136	6	GB_SHO		cg07515271	ENSG00000229759	MRPS18AP1	3	PP_SHO
cg20112500	ENSG00000204542	C6orf15	6	GB_NC		cg05090351	ENSG00000214298	MRPS21P6	10	DP_CGI
cg14259707	ENSG00000204542	C6orf15	6	GB_NC		cg27488007	ENSG00000214298	MRPS21P6	10	GB_SHO
cg01020037	ENSG00000204542	C6orf15	6	IG_NC		cg07319217	ENSG00000113048	MRPS27	5	GB_NC
cg23008426	ENSG00000189325	C6orf222	6	DP_NC		cg03909983	ENSG00000178860	MSC	8	GB_SHO
cg16359915	ENSG00000204420	C6orf25	6	GB_CGI		cg24142603	ENSG00000178860	MSC	8	PP_CGI
cg08509383	ENSG00000204420	C6orf25	6	GB_CGI		cg06966839	ENSG00000153944	MSI2	17	GB_NC
cg08021615	ENSG00000204420	C6orf25	6	GB_CGI		cg07249730	ENSG00000153944	MSI2	17	GB_NC
cg23348155	ENSG00000204420	C6orf25	6	GB_CGI		cg03843978	ENSG00000163132	MSX1	4	GB_CGI
cg24824472	ENSG00000255389	C6orf3	6	GB_NC		cg27038439	ENSG00000163132	MSX1	4	GB_SHO
cg00801571	ENSG00000255389	C6orf3	6	GB_NC		cg17814781	ENSG00000163132	MSX1	4	GB_SHO
cg02449103	ENSG00000204439	C6orf47	6	GB_SHO		cg17938612	ENSG00000163132	MSX1	4	PP_SHO
cg22881750	ENSG00000198663	C6orf89	6	GB_NC		cg04100843	ENSG00000163132	MSX1	4	PP_SHO
cg08883853	ENSG00000146540	C7orf50	7	GB_CGI		cg22371591	ENSG00000163132	MSX1	4	PP_SHO
cg21126453	ENSG00000146540	C7orf50	7	GB_CGI		cg01148731	ENSG00000120149	MSX2	5	GB_SHE
cg24575275	ENSG00000146540	C7orf50	7	GB_SHE		cg19541479	ENSG00000120149	MSX2	5	GB_SHE
cg23523019	ENSG00000146540	C7orf50	7	PP_CGI		cg19214300	ENSG00000125144	MT1G	16	PP_SHO
cg19747960	ENSG00000184608	C8orf12	8	GB_NC		cg04578397	ENSG00000260549	MT1L	16	PP_SHO
cg00613284	ENSG00000169085	C8orf46	8	GB_SHE		cg21129729	ENSG00000057935	MTA3	2	GB_SHO
cg06890415	ENSG00000169085	C8orf46	8	PP_NC		cg16018729	ENSG00000107951	MTPAP	10	IG_NC
cg24633771	ENSG00000236939	C8orf56	8	GB_SHE		cg02276807	ENSG00000269676	MUC8	12	IG_CGI
cg26827533	ENSG00000241852	C8orf58	8	GB_SHO		cg05514909	ENSG00000269676	MUC8	12	IG_CGI
cg13973788	ENSG00000198454	C9orf141	9	IG_NC		cg03147592	ENSG00000269676	MUC8	12	IG_SHO
cg13676220	ENSG00000188523	C9orf171	9	GB_NC		cg22778903	ENSG00000183486	MX2	21	GB_NC
cg00755588	ENSG00000232434	C9orf172	9	PP_SHO		cg11911128	ENSG00000236051	MYCBP2-AS1	13	GB_NC
cg05616472	ENSG00000203993	C9orf37	9	PP_SHO		cg21699252	ENSG00000134323	MYCN	2	DP_SHO
cg13549082	ENSG00000179058	C9orf50	9	DS_SHE		cg00422624	ENSG00000233718	MYCNOS	2	DP_SHO
cg01781662	ENSG00000179058	C9orf50	9	PP_SHO		cg16081457	ENSG00000111046	MYF6	12	DP_SHO
cg14641472	ENSG00000179058	C9orf50	9	PP_SHO		cg10988251	ENSG00000145555	MYO10	5	GB_NC
cg13947999	ENSG00000178243	C9orf62	9	IG_CGI		cg15954031	ENSG00000145555	MYO10	5	GB_NC
cg13912673	ENSG00000165118	C9orf64	9	PP_CGI		cg01235659	ENSG00000145555	MYO10	5	GB_NC
cg14261652	ENSG00000205549	C9orf92	9	IG_NC		cg11100157	ENSG00000145555	MYO10	5	GB_NC
cg22244122	ENSG00000198870	C9orf96	9	PP_SHO		cg13915277	ENSG00000071909	MYO3B	2	IG_NC
cg09001440	ENSG00000174990	CA5A	16	GB_NC		cg09277933	ENSG00000099331	MYO9B	19	GB_SHO
cg20159687	ENSG00000135932	CAB39	2	IG_CGI		cg13434764	ENSG00000272593	NA	NA	DP_SHO
cg09200921	ENSG00000102547	CAB39L	13	GB_NC		cg02084214	ENSG00000271888	NA	NA	DP_SHO
cg01011432	ENSG00000149679	CABLES2	20	PP_SHO		cg20892245	ENSG00000271888	NA	NA	DP_SHO
cg18477009	ENSG00000157782	CABP1	12	PP_NC		cg01806151	ENSG00000272449	NA	NA	DP_SHO
cg08575696	ENSG00000157782	CABP1	12	PP_NC		cg12291654	ENSG00000271981	NA	NA	DS_SHE
cg23390118	ENSG00000151067	CACNA1C	12	GB_CGI		cg06693180	ENSG00000272558	NA	NA	DS_SHE
cg04006520	ENSG00000256769	CACNA1C-AS3	12	GB_NC		cg15708219	ENSG00000271981	NA	NA	DS_SHO
cg23369234	ENSG00000256025	CACNA1C-AS4	12	GB_NC		cg06005911	ENSG00000271981	NA	NA	DS_SHO
cg00583426	ENSG00000196557	CACNA1H	16	GB_CGI		cg03760191	ENSG00000272516	NA	NA	DS_SHO
cg00840270	ENSG00000196557	CACNA1H	16	GB_SHO		cg20594982	ENSG00000273443	NA	NA	GB_CGI
cg07687354	ENSG00000196557	CACNA1H	16	GB_SHO		cg03146683	ENSG00000272168	NA	NA	GB_NC
cg22670759	ENSG00000007402	CACNA2D2	3	GB_NC		cg25138713	ENSG00000272841	NA	NA	GB_NC
cg03329949	ENSG00000007402	CACNA2D2	3	GB_NC		cg00068038	ENSG00000273090	NA	NA	GB_NC
cg11491407	ENSG00000151062	CACNA2D4	12	GB_CGI		cg13980410	ENSG00000272239	NA	NA	GB_NC
cg27649194	ENSG00000151062	CACNA2D4	12	GB_CGI		cg27364780	ENSG00000272250	NA	NA	GB_NC
cg15169374	ENSG00000165995	CACNB2	10	PP_NC		cg04096758	ENSG00000272320	NA	NA	GB_NC
cg15093194	ENSG00000167535	CACNB3	12	PP_SHO		cg25213055	ENSG00000271727	NA	NA	GB_NC
cg07432111	ENSG00000075461	CACNG4	17	IG_NC		cg03775459	ENSG00000272604	NA	NA	GB_NC
cg13360823	ENSG00000130433	CACNG6	19	GB_CGI		cg26138978	ENSG00000272274	NA	NA	GB_SHE
cg12186618	ENSG00000130433	CACNG6	19	GB_CGI		cg02973693	ENSG00000272250	NA	NA	GB_SHE
cg18963859	ENSG00000225928	CACYBPP1	10	IG_SHE		cg03318469	ENSG00000272153	NA	NA	GB_SHE
cg17298279	ENSG00000219188	CACYBPP3	6	GB_SHO		cg01364769	ENSG00000271981	NA	NA	GB_SHO
cg21229979	ENSG00000270419	CAHM	6	PP_NC		cg12616941	ENSG00000271981	NA	NA	GB_SHO
cg14529406	ENSG00000270419	CAHM	6	PP_NC		cg02341578	ENSG00000272005	NA	NA	GB_SHO
cg27530239	ENSG00000136436	CALCOCO2	17	GB_SHO		cg09357462	ENSG00000273143	NA	NA	GB_SHO
cg12615334	ENSG00000004948	CALCR	7	PP_SHO		cg02593989	ENSG00000272711	NA	NA	GB_SHO
cg10815165	ENSG00000138172	CALHM2	10	PP_CGI		cg20235075	ENSG00000272282	NA	NA	GB_SHO
cg07956775	ENSG00000138172	CALHM2	10	PP_CGI		cg19224047	ENSG00000272984	NA	NA	IG_NC
cg14159304	ENSG00000138172	CALHM2	10	PP_CGI		cg13451093	ENSG00000273473	NA	NA	IG_NC
cg07895149	ENSG00000138172	CALHM2	10	PP_CGI		cg16797514	ENSG00000273209	NA	NA	IG_NC
cg23175074	ENSG00000138172	CALHM2	10	PP_SHO		cg16421157	ENSG00000271978	NA	NA	IG_NC
cg05319515	ENSG00000138172	CALHM2	10	PP_SHO		cg04728073	ENSG00000271737	NA	NA	IG_NC
cg11002686	ENSG00000230564	CALM1P2	7	IG_CGI		cg05056638	ENSG00000272157	NA	NA	IG_SHO
cg03034696	ENSG00000143933	CALM2	2	GB_SHE		cg16645907	ENSG00000272197	NA	NA	PP_NC
cg11530995	ENSG00000129007	CALML4	15	PP_NC		cg02639667	ENSG00000272197	NA	NA	PP_NC
cg19356311	ENSG00000169885	CALML6	1	DP_SHE		cg01077178	ENSG00000271981	NA	NA	PP_SHE
cg04852972	ENSG00000169885	CALML6	1	GB_CGI		cg26511108	ENSG00000271981	NA	NA	PP_SHE
cg08753468	ENSG00000183166	CALN1	7	IG_NC		cg10763374	ENSG00000271981	NA	NA	PP_SHE
cg22718891	ENSG00000227742	CALR4P	1	IG_NC		cg06460691	ENSG00000271714	NA	NA	PP_SHO
cg00929798	ENSG00000130643	CALY	10	PP_CGI		cg04654716	ENSG00000271714	NA	NA	PP_SHO
cg00115178	ENSG00000183049	CAMK1D	10	GB_NC		cg00321619	ENSG00000272593	NA	NA	PP_SHO
cg26231267	ENSG00000183049	CAMK1D	10	GB_NC		cg02386822	ENSG00000271748	NA	NA	PP_SHO
cg17451677	ENSG00000183049	CAMK1D	10	IG_NC		cg10713515	ENSG00000271981	NA	NA	PP_SHO
cg14477205	ENSG00000162545	CAMK2N1	1	DP_SHE		cg04910662	ENSG00000272250	NA	NA	PP_SHO
cg14836248	ENSG00000171735	CAMTA1	1	GB_NC		cg01870519	ENSG00000271727	NA	NA	PP_SHO
cg13071069	ENSG00000144712	CAND2	3	GB_SHE		cg10559803	ENSG00000273062	NA	NA	PP_SHO
cg19130973	ENSG00000144712	CAND2	3	GB_SHO		cg13871826	ENSG00000272691	NA	NA	PP_SHO
cg16325482	ENSG00000171302	CANT1	17	GB_SHO		cg07170932	ENSG00000102452	NALCN	13	GB_NC
cg17759274	ENSG00000182472	CAPN12	19	DS_CGI		cg16171484	ENSG00000228670	NANOGP2	2	GB_SHO
cg24461772	ENSG00000135387	CAPRIN1	11	IG_NC		cg11300809	ENSG00000228670	NANOGP2	2	PP_SHO
cg03338209	ENSG00000100065	CARD10	22	GB_SHE		cg10091265	ENSG00000228670	NANOGP2	2	PP_SHO
cg22989995	ENSG00000198286	CARD11	7	GB_CGI		cg01703818	ENSG00000137513	NARS2	11	GB_NC
cg12605157	ENSG00000187796	CARD9	9	GB_CGI		cg26869615	ENSG00000166833	NAV2	11	GB_NC
cg02516189	ENSG00000187796	CARD9	9	PP_SHE		cg09571376	ENSG00000166833	NAV2	11	GB_NC
cg02532518	ENSG00000228146	CASP16	16	IG_SHO		cg17303119	ENSG00000166833	NAV2	11	GB_NC
cg21490662	ENSG00000164305	CASP3	4	PP_SHO		cg24940583	ENSG00000020129	NCDN	1	GB_SHO
cg15926420	ENSG00000143318	CASQ1	1	PP_NC		cg06522772	ENSG00000071051	NCK2	2	IG_NC
cg00925802	ENSG00000130940	CASZ1	1	GB_NC		cg00937742	ENSG00000176771	NCKAP5	2	PP_SHO
cg04896832	ENSG00000130940	CASZ1	1	GB_NC		cg03879180	ENSG00000084676	NCOA1	2	IG_SHO
cg05654925	ENSG00000130940	CASZ1	1	GB_SHO		cg21651000	ENSG00000140396	NCOA2	8	GB_NC
cg12728032	ENSG00000121691	CAT	11	PP_NC		cg05873766	ENSG00000131507	NDFIP1	5	IG_NC
cg26810779	ENSG00000129993	CBFA2T3	16	GB_CGI		cg17651972	ENSG00000185633	NDUFA4L2	12	GB_SHO
cg00492741	ENSG00000129993	CBFA2T3	16	GB_NC		cg13130398	ENSG00000231378	NDUFAF4P4	1	PP_NC
cg00335908	ENSG00000129993	CBFA2T3	16	GB_SHE		cg07285983	ENSG00000231378	NDUFAF4P4	1	PP_NC
cg09910271	ENSG00000129993	CBFA2T3	16	GB_SHO		cg02482603	ENSG00000231378	NDUFAF4P4	1	PP_NC
cg02355868	ENSG00000129993	CBFA2T3	16	GB_SHO		cg20527070	ENSG00000156170	NDUFAF6	8	GB_SHO
cg16596367	ENSG00000129993	CBFA2T3	16	IG_CGI		cg24725778	ENSG00000168653	NDUFS5	1	DP_NC
cg07703783	ENSG00000129993	CBFA2T3	16	IG_CGI		cg04647918	ENSG00000167792	NDUFV1	11	PP_SHO
cg04416981	ENSG00000129993	CBFA2T3	16	PP_NC		cg09012594	ENSG00000231920	NEBL-AS1	10	PP_SHO
cg01970716	ENSG00000139899	CBLN3	14	PP_SHO		cg12978308	ENSG00000140398	NEIL1	15	PP_SHO
cg08360631	ENSG00000108468	CBX1	17	PP_SHO		cg17191006	ENSG00000184613	NELL2	12	GB_NC
cg04611395	ENSG00000256030	CBX3P4	12	PP_CGI		cg27183456	ENSG00000178403	NEUROG2	4	GB_CGI
cg19869037	ENSG00000217241	CBX3P9	6	GB_NC		cg11147886	ENSG00000102908	NFAT5	16	DP_SHO
cg25456068	ENSG00000141582	CBX4	17	IG_NC		cg25268435	ENSG00000116044	NFE2L2	2	GB_NC
cg11713274	ENSG00000094916	CBX5	12	IG_SHO		cg12510708	ENSG00000050344	NFE2L3	7	GB_SHO
cg06916446	ENSG00000204659	CBY3	5	DS_SHO		cg08822075	ENSG00000050344	NFE2L3	7	GB_SHO
cg01803679	ENSG00000176476	CCDC101	16	PP_NC		cg05367087	ENSG00000162599	NFIA	1	GB_NC
cg12167823	ENSG00000164306	CCDC111	4	PP_SHO		cg17090891	ENSG00000162599	NFIA	1	IG_NC
cg24696500	ENSG00000164366	CCDC127	5	PP_SHO		cg15987934	ENSG00000162599	NFIA	1	IG_NC
cg03553576	ENSG00000164366	CCDC127	5	PP_SHO		cg02140384	ENSG00000162599	NFIA	1	IG_SHO
cg01239922	ENSG00000164366	CCDC127	5	PP_SHO		cg26013992	ENSG00000162599	NFIA	1	IG_SHO
cg00607051	ENSG00000164366	CCDC127	5	PP_SHO		cg09113483	ENSG00000162599	NFIA	1	IG_SHO
cg14516948	ENSG00000100147	CCDC134	22	PP_CGI		cg11344997	ENSG00000141905	NFIC	19	GB_CGI
cg04316233	ENSG00000170160	CCDC144A	17	PP_CGI		cg08486065	ENSG00000141905	NFIC	19	GB_CGI
cg03049249	ENSG00000170160	CCDC144A	17	PP_CGI		cg02859421	ENSG00000141905	NFIC	19	GB_SHO
cg14560110	ENSG00000205212	CCDC144NL	17	PP_CGI		cg20714551	ENSG00000141905	NFIC	19	GB_SHO
cg05356308	ENSG00000120051	CCDC147	10	PP_NC		cg26543333	ENSG00000141905	NFIC	19	GB_SHO
cg18192222	ENSG00000231233	CCDC147-AS1	10	PP_NC		cg09773897	ENSG00000141905	NFIC	19	GB_SHO
cg24986868	ENSG00000153237	CCDC148	2	PP_SHO		cg14212180	ENSG00000141905	NFIC	19	PP_SHO
cg16697268	ENSG00000197599	CCDC154	16	GB_SHO		cg20116828	ENSG00000008441	NFIX	19	GB_CGI
cg02987388	ENSG00000159588	CCDC17	1	GB_CGI		cg06623219	ENSG00000008441	NFIX	19	GB_CGI
cg14220678	ENSG00000159588	CCDC17	1	GB_CGI		cg24135793	ENSG00000008441	NFIX	19	GB_CGI
cg06806969	ENSG00000255994	CCDC177	14	GB_SHO		cg01634146	ENSG00000008441	NFIX	19	GB_SHE
cg13576552	ENSG00000197816	CCDC180	9	DS_NC		cg14925616	ENSG00000008441	NFIX	19	GB_SHO
cg01838004	ENSG00000197816	CCDC180	9	PP_CGI		cg11819342	ENSG00000163293	NIPAL1	4	PP_SHO
cg14015656	ENSG00000197816	CCDC180	9	PP_CGI		cg11888085	ENSG00000172548	NIPAL4	5	PP_SHO
cg17503853	ENSG00000101997	CCDC22	X	PP_SHO		cg18464649	ENSG00000258197	NKX2-2-AS1	20	GB_CGI
cg18142162	ENSG00000177868	CCDC23	1	PP_SHO		cg24767237	ENSG00000183072	NKX2-5	5	PP_SHO
cg24876527	ENSG00000024862	CCDC28A	6	PP_SHO		cg06696292	ENSG00000167034	NKX3-1	8	GB_SHE
cg10684486	ENSG00000151468	CCDC3	10	IG_NC		cg14559455	ENSG00000169760	NLGN1	3	GB_NC
cg07776931	ENSG00000163885	CCDC37	3	GB_CGI		cg07839457	ENSG00000140853	NLRC5	16	IG_SHO
cg01357892	ENSG00000163885	CCDC37	3	GB_SHE		cg06206174	ENSG00000162711	NLRP3	1	IG_NC
cg26003140	ENSG00000161973	CCDC42	17	IG_NC		cg07870479	ENSG00000103024	NME3	16	GB_SHO
cg16884940	ENSG00000120860	CCDC53	12	GB_SHO		cg27662633	ENSG00000106100	NOD1	7	GB_NC
cg02962602	ENSG00000176155	CCDC57	17	PP_SHO		cg23444264	ENSG00000156574	NODAL	10	IG_SHO
cg17133388	ENSG00000160124	CCDC58	3	PP_SHO		cg20473155	ENSG00000115761	NOL10	2	IG_NC
ch.10.1271486F	ENSG00000108091	CCDC6	10	GB_NC		cg07403374	ENSG00000130935	NOL11	17	IG_NC
cg14001023	ENSG00000104983	CCDC61	19	PP_CGI		cg08687753	ENSG00000086991	NOX4	11	GB_NC
cg12215528	ENSG00000104983	CCDC61	19	PP_CGI		cg04599341	ENSG00000196408	NOXO1	16	GB_CGI
cg08682981	ENSG00000104983	CCDC61	19	PP_SHO		cg02156899	ENSG00000196408	NOXO1	16	GB_CGI
cg10862535	ENSG00000104983	CCDC61	19	PP_SHO		cg24686983	ENSG00000151322	NPAS3	14	GB_NC
cg25754173	ENSG00000104983	CCDC61	19	PP_SHO		cg00033155	ENSG00000144061	NPHP1	2	GB_NC
cg27519622	ENSG00000162069	CCDC64B	16	GB_CGI		cg01588826	ENSG00000161270	NPHS1	19	GB_SHO
cg15012214	ENSG00000180376	CCDC66	3	PP_NC		cg12090885	ENSG00000144852	NR1I2	3	GB_NC
cg05963085	ENSG00000091986	CCDC80	3	PP_NC		cg15720500	ENSG00000120798	NR2C1	12	PP_SHO
cg19593401	ENSG00000091986	CCDC80	3	PP_NC		cg06952310	ENSG00000184162	NR2C2AP	19	GB_NC
cg01675158	ENSG00000205476	CCDC85C	14	GB_NC		cg09560082	ENSG00000175745	NR2F1	5	GB_CGI
cg11444607	ENSG00000115355	CCDC88A	2	PP_SHO		cg11650763	ENSG00000175745	NR2F1	5	GB_CGI
ch.14.1452150F	ENSG00000015133	CCDC88C	14	GB_SHE		cg18290233	ENSG00000175745	NR2F1	5	GB_SHO
cg22545206	ENSG00000125633	CCDC93	2	IG_CGI		cg00746386	ENSG00000175745	NR2F1	5	GB_SHO
cg01604411	ENSG00000142039	CCDC97	19	DS_SHE		cg03630413	ENSG00000185551	NR2F2	15	DP_CGI
cg17621718	ENSG00000187094	CCK	3	PP_CGI		cg02326806	ENSG00000185551	NR2F2	15	DS_CGI
cg25516803	ENSG00000187094	CCK	3	PP_CGI		cg27336587	ENSG00000185551	NR2F2	15	DS_CGI
cg23983435	ENSG00000187094	CCK	3	PP_CGI		cg00033666	ENSG00000185551	NR2F2	15	DS_SHO
cg18789547	ENSG00000187094	CCK	3	PP_SHO		cg05289920	ENSG00000185551	NR2F2	15	DS_SHO
cg26101277	ENSG00000181374	CCL13	17	PP_NC		cg09452082	ENSG00000185551	NR2F2	15	DS_SHO
cg21504624	ENSG00000213927	CCL27	9	PP_NC		cg01213447	ENSG00000185551	NR2F2	15	GB_SHO
cg23220823	ENSG00000136280	CCM2	7	GB_SHO		cg26954114	ENSG00000185551	NR2F2	15	IG_NC
cg12081325	ENSG00000229815	CCNB1IP1P1	1	GB_NC		cg15281710	ENSG00000185551	NR2F2	15	IG_SHO
cg00953256	ENSG00000110092	CCND1	11	GB_CGI		cg14373660	ENSG00000185551	NR2F2	15	IG_SHO
cg12105382	ENSG00000118971	CCND2	12	GB_NC		cg14175748	ENSG00000247809	NR2F2-AS1	15	DP_SHO
cg27584762	ENSG00000134480	CCNH	5	PP_SHO		cg10186131	ENSG00000247809	NR2F2-AS1	15	DS_CGI
cg20897830	ENSG00000227491	CCNJP1	7	IG_CGI		cg24491784	ENSG00000247809	NR2F2-AS1	15	DS_CGI
cg16491960	ENSG00000227491	CCNJP1	7	IG_CGI		cg00032912	ENSG00000247809	NR2F2-AS1	15	DS_CGI
cg01104724	ENSG00000227491	CCNJP1	7	IG_CGI		cg07116712	ENSG00000247809	NR2F2-AS1	15	DS_CGI
cg11460282	ENSG00000227491	CCNJP1	7	IG_CGI		cg12379383	ENSG00000247809	NR2F2-AS1	15	IG_CGI
cg10742917	ENSG00000227491	CCNJP1	7	IG_CGI		cg01223086	ENSG00000247809	NR2F2-AS1	15	IG_SHO
cg09636202	ENSG00000227491	CCNJP1	7	IG_CGI		cg24868122	ENSG00000113580	NR3C1	5	GB_NC
cg21096915	ENSG00000182632	CCNYL2	10	PP_CGI		cg11554249	ENSG00000153234	NR4A2	2	DP_SHE
cg24399337	ENSG00000182632	CCNYL2	10	PP_CGI		cg14156446	ENSG00000148200	NR6A1	9	GB_NC
cg19192626	ENSG00000126353	CCR7	17	DS_NC		cg11377827	ENSG00000106459	NRF1	7	DP_SHO
cg00908292	ENSG00000126353	CCR7	17	IG_NC		cg13812731	ENSG00000154146	NRGN	11	GB_SHO
cg25155774	ENSG00000173585	CCR9	3	GB_NC		cg09295799	ENSG00000124785	NRN1	6	DS_SHO
cg12579212	ENSG00000121797	CCRL2	3	PP_NC		cg15573998	ENSG00000179915	NRXN1	2	GB_NC
ch.1.3056292F	ENSG00000163468	CCT3	1	GB_NC		cg18597220	ENSG00000021645	NRXN3	14	GB_NC
cg15122621	ENSG00000163468	CCT3	1	GB_SHE		cg07657463	ENSG00000179299	NSUN7	4	GB_SHO
cg02364826	ENSG00000250444	CCT5P1	5	GB_SHO		cg27076223	ENSG00000179299	NSUN7	4	PP_SHO
cg09115473	ENSG00000250526	CCT6P2	5	GB_NC		cg00839584	ENSG00000144130	NT5DC4	2	GB_NC
cg14958663	ENSG00000170458	CD14	5	GB_CGI		cg06932415	ENSG00000185652	NTF3	12	IG_NC
cg12192566	ENSG00000170458	CD14	5	GB_SHO		cg26839410	ENSG00000182667	NTM	11	GB_NC
cg12143439	ENSG00000170458	CD14	5	PP_CGI		cg10082354	ENSG00000182667	NTM	11	GB_NC
cg25358289	ENSG00000170458	CD14	5	PP_CGI		cg02172028	ENSG00000065320	NTN1	17	GB_NC
cg26096752	ENSG00000134061	CD180	5	IG_NC		cg11644585	ENSG00000065320	NTN1	17	GB_NC
cg25744552	ENSG00000116824	CD2	1	IG_NC		cg02481697	ENSG00000065320	NTN1	17	GB_SHO
cg06419846	ENSG00000174807	CD248	11	GB_CGI		cg01862363	ENSG00000065320	NTN1	17	GB_SHO
cg05496363	ENSG00000174807	CD248	11	GB_CGI		cg07051648	ENSG00000142233	NTN5	19	PP_SHE
cg02161084	ENSG00000103855	CD276	15	GB_NC		cg21658372	ENSG00000142233	NTN5	19	PP_SHE
cg17393635	ENSG00000104894	CD37	19	GB_CGI		cg11691164	ENSG00000112874	NUDT12	5	IG_NC
cg27478485	ENSG00000010610	CD4	12	PP_NC		cg20794351	ENSG00000173566	NUDT18	8	DP_SHE
cg02661079	ENSG00000101017	CD40	20	GB_CGI		cg04607334	ENSG00000108256	NUFIP2	17	DP_NC
cg00200803	ENSG00000101017	CD40	20	GB_SHO		cg18790741	ENSG00000132182	NUP210	3	GB_NC
cg17892917	ENSG00000196776	CD47	3	IG_NC		cg16189995	ENSG00000144460	NYAP2	2	GB_NC
cg07179634	ENSG00000110448	CD5	11	GB_NC		cg26279261	ENSG00000099330	OCEL1	19	GB_SHO
cg02224369	ENSG00000085063	CD59	11	PP_SHO		cg10760339	ENSG00000229873	OGFR-AS1	20	PP_SHO
cg15138125	ENSG00000073754	CD5L	1	IG_CGI		cg19816775	ENSG00000162745	OLFML2B	1	GB_NC
cg11317254	ENSG00000135404	CD63	12	GB_SHE		cg06080026	ENSG00000116774	OLFML3	1	IG_NC
ch.5.2819146F	ENSG00000019582	CD74	5	GB_NC		cg24937995	ENSG00000184221	OLIG1	21	DS_SHE
cg20321801	ENSG00000110651	CD81	11	GB_SHE		cg16628334	ENSG00000177468	OLIG3	6	DS_SHE
cg01889574	ENSG00000085117	CD82	11	GB_SHE		cg21605341	ENSG00000177468	OLIG3	6	DS_SHO
cg03761750	ENSG00000010278	CD9	12	GB_NC		cg11453076	ENSG00000177468	OLIG3	6	DS_SHO
cg21480680	ENSG00000010278	CD9	12	GB_NC		cg24137660	ENSG00000239590	OR1J4	9	PP_NC
cg01006193	ENSG00000010278	CD9	12	GB_NC		cg23613836	ENSG00000221910	OR2F2	7	DP_NC
cg07190763	ENSG00000130177	CDC16	13	GB_SHE		cg23028721	ENSG00000228198	OR2M3	1	PP_NC
cg16046375	ENSG00000130177	CDC16	13	GB_SHO		cg20743708	ENSG00000167332	OR51E2	11	DP_NC
cg02688118	ENSG00000130177	CDC16	13	IG_SHE		cg20103222	ENSG00000144645	OSBPL10	3	GB_NC
cg11997708	ENSG00000130177	CDC16	13	IG_SHO		cg10702818	ENSG00000144645	OSBPL10	3	PP_SHO
cg09262100	ENSG00000198752	CDC42BPB	14	GB_NC		cg15840985	ENSG00000144645	OSBPL10	3	PP_SHO
ch.14.1795106F	ENSG00000198752	CDC42BPB	14	GB_SHE		cg01420564	ENSG00000079156	OSBPL6	2	GB_NC
cg02541444	ENSG00000163171	CDC42EP3	2	IG_NC		cg26701390	ENSG00000143867	OSR1	2	GB_CGI
cg17379666	ENSG00000179604	CDC42EP4	17	GB_SHE		cg18744668	ENSG00000164920	OSR2	8	GB_SHO
cg00488512	ENSG00000093009	CDC45	22	GB_SHO		cg13435432	ENSG00000081087	OSTM1	6	GB_CGI
cg14191654	ENSG00000149654	CDH22	20	GB_CGI		cg18809274	ENSG00000081087	OSTM1	6	IG_NC
cg00466500	ENSG00000149654	CDH22	20	GB_CGI		cg25323841	ENSG00000081087	OSTM1	6	IG_SHE
cg07296387	ENSG00000149654	CDH22	20	GB_CGI		cg02226079	ENSG00000188729	OSTN	3	DS_NC
cg10553415	ENSG00000149654	CDH22	20	PP_SHO		cg16499416	ENSG00000167770	OTUB1	11	GB_CGI
cg08293528	ENSG00000107736	CDH23	10	GB_CGI		cg10098570	ENSG00000068308	OTUD5	X	GB_NC
cg15763670	ENSG00000107736	CDH23	10	GB_NC		cg18916060	ENSG00000248550	OTX2-AS1	14	DS_SHO
cg09676129	ENSG00000179242	CDH4	20	IG_SHO		cg09254101	ENSG00000248550	OTX2-AS1	14	GB_NC
ch.16.1357280F	ENSG00000150394	CDH8	16	GB_NC		cg14469209	ENSG00000248550	OTX2-AS1	14	GB_NC
cg18311678	ENSG00000148600	CDHR1	10	PP_SHO		cg15808924	ENSG00000109991	P2RX3	11	GB_CGI
cg10196737	ENSG00000128536	CDHR3	7	IG_NC		cg10287137	ENSG00000175591	P2RY2	11	PP_CGI
cg05198900	ENSG00000099834	CDHR5	11	PP_CGI		cg12889420	ENSG00000171631	P2RY6	11	GB_NC
cg18187029	ENSG00000059758	CDK17	12	GB_NC		cg08277548	ENSG00000142619	PADI3	1	GB_NC
cg17877566	ENSG00000108465	CDK5RAP3	17	GB_SHO		cg19004971	ENSG00000076641	PAG1	8	PP_SHO
cg24127278	ENSG00000145835	CDKN2AIPNLP2	2	GB_SHO		cg12715235	ENSG00000076641	PAG1	8	PP_SHO
cg08255475	ENSG00000167513	CDT1	16	GB_SHO		cg17111166	ENSG00000110218	PANX1	11	DS_NC
cg26787539	ENSG00000167513	CDT1	16	PP_SHO		cg14480262	ENSG00000100767	PAPLN	14	PP_SHO
cg24163242	ENSG00000221869	CEBPD	8	DS_SHO		cg05709402	ENSG00000226386	PARD3-AS1	10	GB_NC
cg24435209	ENSG00000069998	CECR5	22	PP_SHO		cg19017553	ENSG00000226386	PARD3-AS1	10	GB_NC
cg03991120	ENSG00000159409	CELF3	1	GB_NC		cg27053542	ENSG00000226386	PARD3-AS1	10	GB_NC
cg02345961	ENSG00000101489	CELF4	18	GB_CGI		cg15152644	ENSG00000116117	PARD3B	2	GB_NC
cg11760198	ENSG00000101489	CELF4	18	GB_CGI		cg11118778	ENSG00000177425	PAWR	12	PP_SHO
cg06338499	ENSG00000101489	CELF4	18	GB_CGI		cg10022914	ENSG00000075891	PAX2	10	IG_SHO
cg16705205	ENSG00000101489	CELF4	18	GB_SHO		cg05231970	ENSG00000075891	PAX2	10	IG_SHO
cg02222844	ENSG00000008300	CELSR3	3	GB_CGI		cg13244241	ENSG00000075891	PAX2	10	IG_SHO
cg15142694	ENSG00000008300	CELSR3	3	GB_CGI		cg05330472	ENSG00000173599	PC	11	GB_NC
cg22702772	ENSG00000008300	CELSR3	3	GB_CGI		cg16450677	ENSG00000179818	PCBP1-AS1	2	GB_SHO
cg00472758	ENSG00000205923	CEMP1	16	GB_SHE		cg22595458	ENSG00000175198	PCCA	13	GB_NC
cg10505973	ENSG00000213159	CEND1P1	14	IG_CGI		cg04921578	ENSG00000234650	PCCA-AS1	13	GB_NC
cg04338446	ENSG00000213159	CEND1P1	14	IG_SHO		cg10087227	ENSG00000112541	PDE10A	6	IG_NC
cg07676361	ENSG00000166451	CENPN	16	IG_SHO		cg24892871	ENSG00000065989	PDE4A	19	GB_SHE
cg05290300	ENSG00000166451	CENPN	16	IG_SHO		cg00465686	ENSG00000205268	PDE7A	8	PP_NC
cg01083131	ENSG00000102901	CENPT	16	GB_SHO		cg00127198	ENSG00000197461	PDGFA	7	GB_SHO
cg23739457	ENSG00000110274	CEP164	11	GB_NC		cg00919055	ENSG00000113721	PDGFRB	5	GB_CGI
cg20531872	ENSG00000174007	CEP19	3	PP_SHO		cg09690765	ENSG00000113721	PDGFRB	5	GB_SHO
cg04743876	ENSG00000106477	CEP41	7	DP_NC		cg25132276	ENSG00000113721	PDGFRB	5	PP_CGI
cg12686314	ENSG00000138180	CEP55	10	GB_NC		cg11524248	ENSG00000113721	PDGFRB	5	PP_SHO
cg09177132	ENSG00000224725	CEP57L1P1	10	PP_SHO		cg00831909	ENSG00000162493	PDPN	1	PP_CGI
cg06541857	ENSG00000182923	CEP63	3	PP_SHO		cg17826518	ENSG00000162493	PDPN	1	PP_SHO
cg26058502	ENSG00000143418	CERS2	1	GB_SHO		cg04555665	ENSG00000088356	PDRG1	20	PP_SHO
ch.12.1019410F	ENSG00000139624	CERS5	12	GB_NC		cg06020978	ENSG00000148459	PDSS1	10	GB_NC
cg27163800	ENSG00000172831	CES2	16	PP_SHO		cg15555985	ENSG00000121440	PDZRN3	3	GB_NC
cg02251014	ENSG00000172824	CES4A	16	DS_CGI		cg07563033	ENSG00000239677	PDZRN3-AS1	3	IG_NC
cg12505153	ENSG00000197766	CFD	19	PP_SHO		cg18586529	ENSG00000112378	PERP	6	GB_SHO
cg13539395	ENSG00000197766	CFD	19	PP_SHO		cg09165170	ENSG00000142655	PEX14	1	GB_NC
ch.16.1711323F	ENSG00000153774	CFDP1	16	GB_NC		cg00804803	ENSG00000142655	PEX14	1	GB_NC
cg00382138	ENSG00000205403	CFI	4	PP_NC		cg11829608	ENSG00000123836	PFKFB2	1	PP_SHO
cg16527418	ENSG00000153922	CHD1	5	IG_NC		cg22543924	ENSG00000111752	PHC1	12	DP_SHO
cg11195298	ENSG00000173575	CHD2	15	GB_SHO		cg08315145	ENSG00000165462	PHOX2A	11	GB_SHO
cg25518824	ENSG00000170004	CHD3	17	PP_SHO		cg16486109	ENSG00000070047	PHRF1	11	GB_SHO
ch.12.193030F	ENSG00000111642	CHD4	12	GB_NC		cg01394255	ENSG00000141506	PIK3R5	17	GB_NC
cg23164459	ENSG00000111642	CHD4	12	GB_SHO		cg12146150	ENSG00000141506	PIK3R5	17	GB_NC
cg09941713	ENSG00000171316	CHD7	8	GB_NC		cg14343538	ENSG00000137193	PIM1	6	IG_NC
cg03474731	ENSG00000149554	CHEK1	11	PP_CGI		cg21950107	ENSG00000137193	PIM1	6	IG_NC
ch.12.2933188F	ENSG00000072609	CHFR	12	GB_SHO		cg13328614	ENSG00000102096	PIM2	X	GB_SHO
cg07197785	ENSG00000203878	CHIAP2	1	DP_CGI		cg22953960	ENSG00000150867	PIP4K2A	10	IG_CGI
cg02756845	ENSG00000100288	CHKB	22	PP_CGI		cg05124243	ENSG00000150867	PIP4K2A	10	IG_SHO
cg08260245	ENSG00000254413	CHKB-CPT1B	22	PP_CGI		cg19244064	ENSG00000107859	PITX3	10	GB_SHO
cg03994820	ENSG00000134121	CHL1	3	GB_CGI		cg10165710	ENSG00000181191	PJA1	X	IG_SHO
cg01410746	ENSG00000134121	CHL1	3	GB_SHO		cg19949931	ENSG00000008710	PKD1	16	PP_CGI
cg10208485	ENSG00000134121	CHL1	3	GB_SHO		cg12350157	ENSG00000158683	PKD1L1	7	GB_NC
cg16539741	ENSG00000106069	CHN2	7	GB_NC		cg20421446	ENSG00000215057	PKMP5	6	DS_SHO
cg01572810	ENSG00000033100	CHPF2	7	DS_CGI		cg15935315	ENSG00000215057	PKMP5	6	IG_SHE
cg01980793	ENSG00000104472	CHRAC1	8	GB_NC		cg14547895	ENSG00000165495	PKNOX2	11	GB_SHO
cg10649706	ENSG00000104472	CHRAC1	8	GB_NC		cg16135180	ENSG00000165495	PKNOX2	11	PP_SHO
cg11130692	ENSG00000104472	CHRAC1	8	GB_SHO		cg09067029	ENSG00000116711	PLA2G4A	1	GB_NC
cg11210878	ENSG00000168539	CHRM1	11	PP_SHO		cg27577583	ENSG00000118495	PLAGL1	6	GB_NC
cg18337963	ENSG00000180720	CHRM4	11	PP_NC		cg19516733	ENSG00000151176	PLBD2	12	GB_NC
cg21770622	ENSG00000180720	CHRM4	11	PP_NC		cg02356435	ENSG00000154822	PLCL2	3	PP_CGI
cg02865822	ENSG00000180720	CHRM4	11	PP_NC		cg08869066	ENSG00000105223	PLD3	19	GB_SHO
cg07121644	ENSG00000180720	CHRM4	11	PP_NC		cg13429260	ENSG00000021300	PLEKHB1	11	PP_NC
cg00421144	ENSG00000120903	CHRNA2	8	PP_NC		cg13232525	ENSG00000008323	PLEKHG6	12	GB_NC
cg01229452	ENSG00000170175	CHRNB1	17	GB_SHO		cg07968906	ENSG00000068137	PLEKHH3	17	GB_CGI
cg11650704	ENSG00000160716	CHRNB2	1	GB_NC		cg07739927	ENSG00000214176	PLEKHM1P	17	PP_SHO
cg09988676	ENSG00000135902	CHRND	2	PP_SHO		cg10275056	ENSG00000198753	PLXNB3	X	PP_SHE
cg27382389	ENSG00000196811	CHRNG	2	PP_NC		cg08471739	ENSG00000004399	PLXND1	3	GB_NC
cg23380672	ENSG00000175264	CHST1	11	GB_SHE		cg24741744	ENSG00000141682	PMAIP1	18	DP_SHO
cg16781264	ENSG00000115526	CHST10	2	GB_NC		cg01810863	ENSG00000185664	PMEL	12	PP_SHO
cg07161429	ENSG00000171310	CHST11	12	GB_NC		cg11115577	ENSG00000101868	POLA1	X	DS_SHE
cg13999330	ENSG00000136213	CHST12	7	GB_CGI		cg06614002	ENSG00000100142	POLR2F	22	PP_SHO
cg18137244	ENSG00000136213	CHST12	7	GB_SHO		cg10669597	ENSG00000113356	POLR3G	5	PP_SHO
cg07888661	ENSG00000122863	CHST3	10	GB_NC		cg18349241	ENSG00000113356	POLR3G	5	PP_SHO
cg19589317	ENSG00000131873	CHSY1	15	GB_NC		cg24694018	ENSG00000121851	POLR3GL	1	GB_NC
cg12950066	ENSG00000127586	CHTF18	16	DP_SHO		cg06553792	ENSG00000265469	POLR3KP2	17	IG_NC
cg00793843	ENSG00000185043	CIB1	15	PP_SHO		cg15685223	ENSG00000224124	POM121L10P	22	IG_SHE
cg19577671	ENSG00000079432	CIC	19	DP_SHO		cg16121907	ENSG00000104356	POP1	8	IG_NC
cg20007021	ENSG00000136305	CIDEB	14	PP_CGI		cg13564588	ENSG00000204531	POU5F1	6	GB_NC
cg25576711	ENSG00000136305	CIDEB	14	PP_CGI		cg09904051	ENSG00000204531	POU5F1	6	PP_NC
cg16075268	ENSG00000136305	CIDEB	14	PP_SHO		cg22866749	ENSG00000134283	PPHLN1	12	DP_SHE
cg00481600	ENSG00000138615	CILP	15	PP_NC		cg25425390	ENSG00000134283	PPHLN1	12	GB_NC
cg07002447	ENSG00000160161	CILP2	19	PP_CGI		cg08395904	ENSG00000214975	PPIAP29	6	IG_NC
cg06547984	ENSG00000267493	CIRBP-AS1	19	DP_CGI		cg23079522	ENSG00000163590	PPM1L	3	GB_NC
cg09487101	ENSG00000267493	CIRBP-AS1	19	GB_CGI		cg20229609	ENSG00000213133	PPP1R14BP5	6	PP_SHO
cg15998406	ENSG00000267493	CIRBP-AS1	19	GB_CGI		cg26680502	ENSG00000101445	PPP1R16B	20	PP_SHO
cg03834909	ENSG00000267493	CIRBP-AS1	19	PP_SHO		cg16119522	ENSG00000101445	PPP1R16B	20	PP_SHO
cg14198101	ENSG00000267493	CIRBP-AS1	19	PP_SHO		cg14697334	ENSG00000131771	PPP1R1B	17	PP_SHO
cg00579859	ENSG00000122873	CISD1	10	GB_SHO		cg12177546	ENSG00000154415	PPP1R3A	7	DP_SHO
cg17617387	ENSG00000148337	CIZ1	9	GB_SHO		cg26906737	ENSG00000066027	PPP2R5A	1	GB_NC
cg13642260	ENSG00000148337	CIZ1	9	PP_CGI		cg24791965	ENSG00000138814	PPP3CA	4	GB_NC
cg26002218	ENSG00000166165	CKB	14	GB_SHO		cg25107024	ENSG00000122490	PQLC1	18	DP_SHO
cg00652908	ENSG00000260889	CKBP1	16	IG_CGI		cg12688942	ENSG00000040487	PQLC2	1	GB_NC
cg19154438	ENSG00000104879	CKM	19	GB_SHO		cg25618424	ENSG00000142611	PRDM16	1	GB_SHO
cg16832421	ENSG00000074054	CLASP1	2	GB_NC		cg05668996	ENSG00000061455	PRDM6	5	GB_CGI
cg15453278	ENSG00000175505	CLCF1	11	GB_NC		cg04237522	ENSG00000152784	PRDM8	4	DS_SHO
cg14742211	ENSG00000186510	CLCNKA	1	PP_NC		cg09647110	ENSG00000138078	PREPL	2	GB_NC
cg16450309	ENSG00000013297	CLDN11	3	PP_CGI		cg26845430	ENSG00000180644	PRF1	10	IG_NC
cg01379237	ENSG00000113946	CLDN16	3	IG_NC		cg15081402	ENSG00000163637	PRICKLE2	3	IG_SHE
cg25799059	ENSG00000163815	CLEC3B	3	GB_NC		cg11897377	ENSG00000012211	PRICKLE3	X	DP_SHO
cg06117855	ENSG00000163815	CLEC3B	3	PP_NC		cg24881209	ENSG00000012211	PRICKLE3	X	PP_CGI
ch.12.2571969F	ENSG00000130779	CLIP1	12	GB_NC		cg13859886	ENSG00000165059	PRKACG	9	GB_NC
cg14389122	ENSG00000179335	CLK3	15	GB_NC		cg21150288	ENSG00000188191	PRKAR1B	7	GB_SHO
cg21871232	ENSG00000165959	CLMN	14	GB_NC		cg19363669	ENSG00000188191	PRKAR1B	7	PP_SHO
cg04518186	ENSG00000074201	CLNS1A	11	PP_SHO		cg16661157	ENSG00000154229	PRKCA	17	GB_NC
cg12586386	ENSG00000074201	CLNS1A	11	PP_SHO		cg21350778	ENSG00000154229	PRKCA	17	PP_SHO
cg06061081	ENSG00000074201	CLNS1A	11	PP_SHO		cg09357761	ENSG00000027075	PRKCH	14	GB_NC
cg24855075	ENSG00000137392	CLPS	6	PP_SHO		cg13796211	ENSG00000065675	PRKCQ	10	IG_NC
cg01820273	ENSG00000204140	CLPSL1	6	GB_CGI		cg27125304	ENSG00000185532	PRKG1	10	GB_NC
cg22137772	ENSG00000239265	CLRN1-AS1	3	GB_NC		cg13792641	ENSG00000185532	PRKG1	10	GB_NC
cg16750801	ENSG00000180745	CLRN3	10	GB_SHO		cg18448746	ENSG00000167525	PROCA1	17	PP_SHO
cg04163216	ENSG00000171603	CLSTN1	1	GB_SHO		cg02141748	ENSG00000088899	PROSAPIP1	20	PP_SHO
cg07291100	ENSG00000158258	CLSTN2	3	GB_NC		cg12919829	ENSG00000088899	PROSAPIP1	20	PP_SHO
cg05389310	ENSG00000132361	CLUH	17	GB_SHO		cg05749493	ENSG00000088899	PROSAPIP1	20	PP_SHO
cg00668150	ENSG00000132361	CLUH	17	PP_SHO		cg06087349	ENSG00000117707	PROX1	1	DP_SHO
cg23401601	ENSG00000125246	CLYBL	13	IG_NC		cg25196158	ENSG00000117707	PROX1	1	DP_SHO
cg00864293	ENSG00000153815	CMIP	16	GB_NC		cg00668303	ENSG00000117707	PROX1	1	DP_SHO
cg08453449	ENSG00000174600	CMKLR1	12	GB_NC		cg01631319	ENSG00000117707	PROX1	1	DP_SHO
cg15448445	ENSG00000174600	CMKLR1	12	PP_NC		cg26933866	ENSG00000117707	PROX1	1	DP_SHO
cg09760574	ENSG00000149646	CNBD2	20	GB_NC		cg01659176	ENSG00000117707	PROX1	1	DP_SHO
cg21100375	ENSG00000169714	CNBP	3	PP_SHO		cg16242653	ENSG00000117707	PROX1	1	DP_SHO
cg20535646	ENSG00000144191	CNGA3	2	GB_NC		cg02919116	ENSG00000117707	PROX1	1	DP_SHO
cg01035261	ENSG00000070729	CNGB1	16	GB_CGI		cg23633547	ENSG00000230461	PROX1-AS1	1	DP_SHO
cg25212053	ENSG00000174871	CNIH2	11	GB_SHO		cg06177568	ENSG00000230461	PROX1-AS1	1	DP_SHO
cg04099562	ENSG00000143786	CNIH3	1	GB_SHO		cg26054764	ENSG00000230461	PROX1-AS1	1	DP_SHO
cg01640808	ENSG00000149970	CNKSR2	X	GB_CGI		cg11953609	ENSG00000116132	PRRX1	1	DP_SHO
ch.1.2348804F	ENSG00000117519	CNN3	1	GB_NC		cg24376434	ENSG00000116132	PRRX1	1	GB_SHO
cg25800500	ENSG00000168763	CNNM3	2	GB_CGI		cg01878252	ENSG00000166450	PRTG	15	GB_SHE
cg23689052	ENSG00000158158	CNNM4	2	PP_CGI		cg01222719	ENSG00000185920	PTCH1	9	GB_SHO
cg26280415	ENSG00000088038	CNOT3	19	GB_SHO		cg03667488	ENSG00000171862	PTEN	10	DS_NC
cg27474649	ENSG00000080802	CNOT4	7	PP_SHO		cg18250736	ENSG00000243014	PTMAP8	3	IG_NC
cg13313295	ENSG00000138767	CNOT6L	4	PP_SHO		cg18816474	ENSG00000152104	PTPN14	1	GB_NC
cg10508639	ENSG00000155508	CNOT8	5	GB_SHO		cg15873449	ENSG00000175354	PTPN2	18	PP_SHO
cg25631936	ENSG00000155508	CNOT8	5	GB_SHO		cg07488154	ENSG00000070778	PTPN21	14	GB_SHE
cg08871608	ENSG00000105219	CNTD2	19	GB_CGI		cg10832714	ENSG00000127329	PTPRB	12	IG_NC
cg00670913	ENSG00000149972	CNTN5	11	PP_SHO		cg12390585	ENSG00000081237	PTPRC	1	GB_NC
cg03989507	ENSG00000108797	CNTNAP1	17	GB_CGI		cg19824710	ENSG00000142949	PTPRF	1	PP_SHO
cg07871971	ENSG00000108797	CNTNAP1	17	GB_CGI		cg15621731	ENSG00000105426	PTPRS	19	GB_CGI
cg11629889	ENSG00000108797	CNTNAP1	17	GB_CGI		cg00914222	ENSG00000060656	PTPRU	1	GB_CGI
cg12559685	ENSG00000108797	CNTNAP1	17	GB_SHO		cg01115565	ENSG00000060656	PTPRU	1	GB_SHO
cg13021301	ENSG00000170037	CNTROB	17	PP_SHO		cg00145955	ENSG00000103485	QPRT	16	GB_SHE
cg12808359	ENSG00000183978	COA3	17	GB_CGI		cg01481251	ENSG00000060749	QSER1	11	DP_SHO
cg05886546	ENSG00000183978	COA3	17	GB_CGI		cg13080137	ENSG00000112210	RAB23	6	GB_NC
cg18963509	ENSG00000183978	COA3	17	GB_CGI		cg15896939	ENSG00000132698	RAB25	1	PP_NC
cg05614735	ENSG00000183978	COA3	17	GB_CGI		cg13951797	ENSG00000167964	RAB26	16	PP_SHO
cg16265599	ENSG00000183978	COA3	17	GB_CGI		cg24744430	ENSG00000118508	RAB32	6	PP_SHO
cg14886572	ENSG00000183978	COA3	17	GB_SHO		cg27278729	ENSG00000167994	RAB3IL1	11	GB_NC
cg23448978	ENSG00000106078	COBL	7	GB_NC		cg20176388	ENSG00000214842	RAD51AP2	2	GB_SHE
cg04190119	ENSG00000168434	COG7	16	GB_NC		cg01989902	ENSG00000182185	RAD51B	14	GB_NC
cg21539779	ENSG00000182871	COL18A1	21	GB_CGI		cg24287175	ENSG00000108557	RAI1	17	GB_CGI
cg20383948	ENSG00000182871	COL18A1	21	GB_CGI		cg09103877	ENSG00000108557	RAI1	17	GB_CGI
cg17243364	ENSG00000182871	COL18A1	21	PP_CGI		cg22395355	ENSG00000108557	RAI1	17	GB_CGI
cg14903689	ENSG00000182871	COL18A1	21	PP_SHO		cg11851174	ENSG00000108557	RAI1	17	GB_SHO
cg11029358	ENSG00000183535	COL18A1-AS1	21	PP_SHO		cg06788278	ENSG00000116191	RALGPS2	1	PP_SHO
cg16121744	ENSG00000183535	COL18A1-AS1	21	PP_SHO		cg15169286	ENSG00000164188	RANBP3L	5	IG_NC
cg07279557	ENSG00000183535	COL18A1-AS1	21	PP_SHO		cg10837016	ENSG00000136237	RAPGEF5	7	GB_NC
cg23950157	ENSG00000108821	COL1A1	17	GB_SHO		cg16595288	ENSG00000198915	RASGEF1A	10	GB_SHO
cg16629179	ENSG00000108821	COL1A1	17	PP_CGI		cg02649698	ENSG00000198915	RASGEF1A	10	IG_SHO
cg13339881	ENSG00000050767	COL23A1	5	GB_CGI		cg01927373	ENSG00000138670	RASGEF1B	4	IG_NC
cg13889415	ENSG00000196739	COL27A1	9	GB_NC		cg14091372	ENSG00000113319	RASGRF2	5	GB_NC
cg08507571	ENSG00000215018	COL28A1	7	PP_NC		cg00353571	ENSG00000105538	RASIP1	19	GB_CGI
cg06118478	ENSG00000139219	COL2A1	12	GB_NC		cg17212500	ENSG00000183808	RBM12B	8	PP_SHO
cg22382805	ENSG00000134871	COL4A2	13	GB_SHO		cg10019467	ENSG00000163694	RBM47	4	PP_SHO
cg22232704	ENSG00000134871	COL4A2	13	GB_SHO		cg08949974	ENSG00000163694	RBM47	4	PP_SHO
ch.13.1783356F	ENSG00000232814	COL4A2-AS1	13	GB_NC		cg02696675	ENSG00000153250	RBMS1	2	PP_SHO
cg14274542	ENSG00000130635	COL5A1	9	GB_CGI		cg13456241	ENSG00000157110	RBPMS	8	GB_NC
cg21229975	ENSG00000130635	COL5A1	9	GB_NC		cg05001531	ENSG00000157110	RBPMS	8	GB_NC
cg14482968	ENSG00000130635	COL5A1	9	GB_NC		cg26971928	ENSG00000157110	RBPMS	8	GB_NC
cg01647561	ENSG00000163359	COL6A3	2	IG_NC		cg23830290	ENSG00000157110	RBPMS	8	GB_NC
cg15541170	ENSG00000163359	COL6A3	2	IG_NC		cg18210365	ENSG00000166831	RBPMS2	15	GB_SHO
cg27294164	ENSG00000171812	COL8A2	1	IG_NC		cg06980341	ENSG00000179051	RCC2	1	GB_NC
cg13283635	ENSG00000092758	COL9A3	20	GB_SHO		cg11990419	ENSG00000049449	RCN1	11	GB_SHO
cg15784332	ENSG00000105664	COMP	19	PP_CGI		cg04355077	ENSG00000142552	RCN3	19	GB_CGI
cg00107488	ENSG00000093010	COMT	22	PP_SHO		cg21292909	ENSG00000142552	RCN3	19	GB_CGI
cg24547396	ENSG00000093010	COMT	22	PP_SHO		cg27073068	ENSG00000084093	REST	4	PP_SHO
cg00881010	ENSG00000122218	COPA	1	PP_SHE		cg10416814	ENSG00000231650	RFESDP1	13	IG_CGI
cg06143979	ENSG00000172301	COPRS	17	IG_NC		cg20196215	ENSG00000231650	RFESDP1	13	IG_CGI
cg17381032	ENSG00000138663	COPS4	4	GB_NC		cg06509223	ENSG00000231650	RFESDP1	13	IG_CGI
cg18339598	ENSG00000198612	COPS8	2	IG_NC		cg26494441	ENSG00000128253	RFPL2	22	PP_NC
cg06899799	ENSG00000135469	COQ10A	12	GB_SHO		cg26792295	ENSG00000131378	RFTN1	3	GB_NC
cg08160619	ENSG00000102879	CORO1A	16	GB_CGI		cg05907649	ENSG00000181827	RFX7	15	GB_NC
cg02220365	ENSG00000172725	CORO1B	11	PP_NC		cg25354858	ENSG00000181827	RFX7	15	GB_NC
cg01085165	ENSG00000262246	CORO7	16	GB_NC		cg19822851	ENSG00000064490	RFXANK	19	PP_SHO
cg02833172	ENSG00000103187	COTL1	16	GB_NC		cg14104252	ENSG00000138835	RGS3	9	PP_NC
cg04102894	ENSG00000240230	COX19	7	DP_NC		cg09803904	ENSG00000140519	RHCG	15	GB_SHE
cg12575883	ENSG00000240230	COX19	7	DP_SHE		cg25932290	ENSG00000140519	RHCG	15	GB_SHE
cg07930192	ENSG00000240230	COX19	7	DP_SHE		cg16677191	ENSG00000164292	RHOBTB3	5	PP_NC
cg03322234	ENSG00000240230	COX19	7	PP_SHO		cg01717649	ENSG00000173156	RHOD	11	DP_SHE
cg21077578	ENSG00000240230	COX19	7	PP_SHO		cg13311328	ENSG00000126858	RHOT1	17	DS_NC
cg25428297	ENSG00000240230	COX19	7	PP_SHO		cg17138415	ENSG00000111785	RIC8B	12	GB_NC
cg15914863	ENSG00000240230	COX19	7	PP_SHO		cg26542302	ENSG00000164327	RICTOR	5	GB_NC
cg06911613	ENSG00000131143	COX4I1	16	IG_SHO		cg01302562	ENSG00000060709	RIMBP2	12	GB_NC
cg26070540	ENSG00000131055	COX4I2	20	PP_CGI		cg01714342	ENSG00000129465	RIPK3	14	PP_SHO
cg05511196	ENSG00000213111	COX5BP2	6	GB_NC		cg03540028	ENSG00000183421	RIPK4	21	GB_SHE
cg07053699	ENSG00000156885	COX6A2	16	PP_SHO		cg10635188	ENSG00000255794	RMST	12	IG_NC
cg15154229	ENSG00000091704	CPA1	7	PP_SHO		cg07062338	ENSG00000222979	RN7SKP167	10	GB_NC
cg09428251	ENSG00000165078	CPA6	8	PP_NC		cg20050237	ENSG00000223174	RN7SKP17	14	IG_NC
ch.19.714922F	ENSG00000160111	CPAMD8	19	GB_SHO		cg19749916	ENSG00000200198	RN7SKP211	6	IG_SHO
cg19999682	ENSG00000137449	CPEB2	4	IG_SHO		cg05009605	ENSG00000201010	RN7SKP224	2	IG_NC
cg20948258	ENSG00000168993	CPLX1	4	GB_SHO		cg11169848	ENSG00000201684	RN7SKP239	11	PP_SHO
cg13055199	ENSG00000213578	CPLX3	15	PP_SHO		cg18101140	ENSG00000201684	RN7SKP239	11	PP_SHO
cg01966816	ENSG00000196353	CPNE4	3	IG_CGI		cg17468267	ENSG00000223142	RN7SKP252	22	IG_SHE
cg08151596	ENSG00000196353	CPNE4	3	IG_SHO		cg07182010	ENSG00000252797	RN7SKP272	1	GB_NC
cg03483464	ENSG00000080819	CPOX	3	PP_SHO		cg04833853	ENSG00000252355	RN7SKP287	11	DS_SHO
cg13257412	ENSG00000021826	CPS1	2	GB_SHO		cg22133777	ENSG00000200379	RN7SKP45	3	GB_NC
cg17231293	ENSG00000109625	CPZ	4	IG_NC		cg07745671	ENSG00000252028	RN7SKP52	3	GB_NC
cg18608749	ENSG00000109625	CPZ	4	IG_NC		cg01811153	ENSG00000222969	RN7SKP8	13	GB_NC
cg25006194	ENSG00000169372	CRADD	12	IG_NC		cg02283238	ENSG00000243333	RN7SL174P	5	PP_SHO
ch.9.2172872F	ENSG00000095321	CRAT	9	GB_NC		cg00499700	ENSG00000264391	RN7SL208P	5	GB_CGI
cg09873164	ENSG00000169509	CRCT1	1	GB_CGI		cg16021217	ENSG00000244404	RN7SL216P	3	IG_NC
cg15700437	ENSG00000169509	CRCT1	1	GB_SHO		cg12140749	ENSG00000263694	RN7SL224P	14	PP_SHO
cg00302521	ENSG00000169509	CRCT1	1	GB_SHO		cg00320765	ENSG00000263694	RN7SL224P	14	PP_SHO
cg03606772	ENSG00000169509	CRCT1	1	GB_SHO		cg14495399	ENSG00000264227	RN7SL227P	9	IG_NC
cg16641411	ENSG00000118260	CREB1	2	GB_SHO		cg13613180	ENSG00000242999	RN7SL239P	11	GB_NC
cg09895920	ENSG00000143578	CREB3L4	1	PP_SHO		cg17081867	ENSG00000240490	RN7SL277P	1	GB_NC
cg08156867	ENSG00000005339	CREBBP	16	GB_NC		cg22497133	ENSG00000242650	RN7SL292P	7	IG_NC
cg02717454	ENSG00000005339	CREBBP	16	GB_SHO		cg23557755	ENSG00000242650	RN7SL292P	7	IG_NC
cg02687418	ENSG00000137504	CREBZF	11	DS_NC		cg03857198	ENSG00000265813	RN7SL300P	3	IG_NC
cg20544552	ENSG00000137504	CREBZF	11	DS_NC		cg11358405	ENSG00000241869	RN7SL363P	15	IG_NC
cg08689926	ENSG00000184164	CRELD2	22	DS_CGI		cg12988813	ENSG00000265382	RN7SL365P	7	GB_NC
cg00684283	ENSG00000182809	CRIP2	14	PP_SHO		cg13695383	ENSG00000242101	RN7SL416P	7	GB_SHE
cg09462240	ENSG00000179979	CRIPAK	4	IG_SHO		cg06789445	ENSG00000241665	RN7SL418P	3	GB_NC
cg26715042	ENSG00000124490	CRISP2	6	PP_NC		cg08035195	ENSG00000244372	RN7SL423P	2	GB_SHO
cg25390787	ENSG00000124490	CRISP2	6	PP_NC		cg03157115	ENSG00000244372	RN7SL423P	2	PP_SHO
cg02069721	ENSG00000103196	CRISPLD2	16	GB_NC		cg06708888	ENSG00000240993	RN7SL459P	12	GB_NC
cg12432980	ENSG00000088766	CRLS1	20	PP_SHO		cg18200075	ENSG00000241347	RN7SL466P	1	IG_NC
cg23529754	ENSG00000088766	CRLS1	20	PP_SHO		cg03278271	ENSG00000265119	RN7SL676P	12	IG_NC
cg06911110	ENSG00000058453	CROCC	1	GB_SHO		cg01564640	ENSG00000266164	RN7SL758P	19	GB_CGI
cg12947833	ENSG00000109846	CRYAB	11	PP_NC		cg24872571	ENSG00000266164	RN7SL758P	19	GB_CGI
cg15545878	ENSG00000109846	CRYAB	11	PP_NC		cg15230883	ENSG00000263406	RN7SL821P	3	GB_NC
cg11694519	ENSG00000109846	CRYAB	11	PP_NC		cg17324671	ENSG00000253083	RNA5SP106	2	IG_NC
cg07476508	ENSG00000109846	CRYAB	11	PP_NC		cg01770810	ENSG00000199508	RNA5SP110	2	GB_NC
cg13271643	ENSG00000165475	CRYL1	13	GB_NC		cg15817130	ENSG00000253093	RNA5SP179	5	GB_NC
cg09957942	ENSG00000165475	CRYL1	13	IG_CGI		cg12032650	ENSG00000238391	RNA5SP233	7	DP_SHE
cg25447894	ENSG00000172346	CSDC2	22	PP_NC		cg10052687	ENSG00000238391	RNA5SP233	7	GB_SHE
cg14335069	ENSG00000172346	CSDC2	22	PP_NC		cg05487589	ENSG00000199620	RNA5SP258	8	GB_SHO
cg19384704	ENSG00000172346	CSDC2	22	PP_NC		cg15011734	ENSG00000200516	RNA5SP378	12	GB_NC
cg11303988	ENSG00000147408	CSGALNACT1	8	GB_NC		cg02043697	ENSG00000200516	RNA5SP378	12	GB_NC
cg03680517	ENSG00000169826	CSGALNACT2	10	PP_CGI		cg19960114	ENSG00000201086	RNA5SP394	15	GB_NC
cg02566978	ENSG00000103653	CSK	15	GB_SHO		cg26360924	ENSG00000222209	RNA5SP56	1	IG_NC
cg25104186	ENSG00000121904	CSMD2	1	GB_CGI		cg07159397	ENSG00000212527	RNA5SP63	1	IG_NC
cg07144560	ENSG00000113712	CSNK1A1	5	IG_NC		cg15138109	ENSG00000202430	RNA5SP88	2	IG_SHO
cg15296856	ENSG00000141551	CSNK1D	17	DS_SHO		cg07031650	ENSG00000251850	RNA5SP96	2	GB_NC
cg19761273	ENSG00000141551	CSNK1D	17	PP_SHO		cg18967728	ENSG00000133135	RNF128	X	GB_SHO
cg22494725	ENSG00000213923	CSNK1E	22	GB_SHE		cg08170294	ENSG00000267128	RNF157-AS1	17	GB_SHO
ch.19.103226F	ENSG00000180846	CSNK1G2-AS1	19	GB_SHO		cg16450097	ENSG00000034677	RNF19A	8	IG_NC
cg06470424	ENSG00000180846	CSNK1G2-AS1	19	GB_SHO		cg10334750	ENSG00000034677	RNF19A	8	IG_NC
cg17422460	ENSG00000204435	CSNK2B	6	PP_SHO		cg01928206	ENSG00000252027	RNU6ATAC14P	2	IG_NC
cg02400942	ENSG00000173546	CSPG4	15	PP_NC		cg08301211	ENSG00000238987	RNU7-133P	6	IG_NC
cg24899315	ENSG00000114646	CSPG5	3	PP_CGI		cg24126432	ENSG00000252590	RNU7-143P	7	GB_SHE
cg23654821	ENSG00000144655	CSRNP1	3	GB_SHO		cg26306530	ENSG00000239003	RNU7-88P	13	IG_NC
cg23618218	ENSG00000110925	CSRNP2	12	GB_SHE		cg07028929	ENSG00000239003	RNU7-88P	13	IG_NC
cg00864618	ENSG00000259891	CTA-204B4.2	8	DP_SHE		cg12127863	ENSG00000212197	RNY3P6	13	DP_NC
cg07372034	ENSG00000235154	CTA-280A3__B.2	22	IG_NC		cg08470863	ENSG00000185008	ROBO2	3	GB_NC
cg00083206	ENSG00000260188	CTA-331P3.1	6	GB_CGI		cg13072098	ENSG00000185483	ROR1	1	GB_NC
cg19196401	ENSG00000260188	CTA-331P3.1	6	GB_CGI		cg09954631	ENSG00000169071	ROR2	9	GB_CGI
cg13266496	ENSG00000260188	CTA-331P3.1	6	GB_SHO		cg14222307	ENSG00000069667	RORA	15	GB_NC
cg14398883	ENSG00000259294	CTA-339C12.1	7	IG_NC		cg24065451	ENSG00000254588	RP11-1007G5.2	11	GB_CGI
cg14823389	ENSG00000259294	CTA-339C12.1	7	IG_NC		cg02960148	ENSG00000225860	RP11-1018N14.2	17	IG_NC
cg22114489	ENSG00000259294	CTA-339C12.1	7	IG_NC		cg00713294	ENSG00000231090	RP11-101C11.1	1	GB_SHO
cg10691109	ENSG00000243193	CTA-360L10.1	7	GB_NC		cg26168772	ENSG00000258694	RP11-1033H12.1	14	GB_SHE
cg24363820	ENSG00000205559	CTA-384D8.20	22	PP_CGI		cg12482993	ENSG00000258285	RP11-103B5.2	12	GB_CGI
cg05156901	ENSG00000205559	CTA-384D8.20	22	PP_CGI		cg11155222	ENSG00000227945	RP11-103C16.2	6	GB_NC
cg10490842	ENSG00000205559	CTA-384D8.20	22	PP_CGI		cg01419914	ENSG00000263053	RP11-1055B8.6	17	PP_CGI
cg06530441	ENSG00000205559	CTA-384D8.20	22	PP_CGI		cg02905744	ENSG00000250400	RP11-1057N3.1	8	IG_NC
cg16386697	ENSG00000205559	CTA-384D8.20	22	PP_SHO		cg05588341	ENSG00000271382	RP11-1060G2.2	12	IG_NC
cg17137457	ENSG00000205559	CTA-384D8.20	22	PP_SHO		cg16386488	ENSG00000259727	RP11-1069G10.2	15	IG_NC
cg02680669	ENSG00000253802	CTA-392C11.1	8	IG_NC		cg07734052	ENSG00000250458	RP11-107E21.1	4	GB_NC
cg04889069	ENSG00000253603	CTA-397H3.3	8	DP_CGI		cg21954650	ENSG00000258931	RP11-1084I9.2	15	IG_NC
cg18976418	ENSG00000150527	CTAGE5	14	PP_SHO		cg10177518	ENSG00000258931	RP11-1084I9.2	15	IG_NC
cg15285733	ENSG00000264194	CTB-104H12.6	17	GB_NC		cg10833685	ENSG00000254823	RP11-109E10.1	11	IG_NC
cg17353900	ENSG00000264194	CTB-104H12.6	17	GB_SHO		cg04912710	ENSG00000253379	RP11-1102P16.1	8	IG_SHO
cg19795616	ENSG00000243797	CTB-111H14.1	7	IG_NC		cg19517470	ENSG00000220505	RP11-111D3.1	6	IG_NC
cg00077904	ENSG00000249035	CTB-113P19.1	5	IG_NC		cg09359749	ENSG00000264026	RP11-1124B17.1	17	IG_NC
cg23260877	ENSG00000248367	CTB-129O4.1	5	GB_SHO		cg00780520	ENSG00000249375	RP11-1136L8.1	8	PP_SHO
cg01643605	ENSG00000260908	CTB-134H23.3	16	IG_NC		cg11201447	ENSG00000249375	RP11-1136L8.1	8	PP_SHO
cg05876069	ENSG00000253852	CTB-140J7.2	5	PP_NC		cg25247520	ENSG00000249375	RP11-1136L8.1	8	PP_SHO
cg13590277	ENSG00000253852	CTB-140J7.2	5	PP_NC		cg22562591	ENSG00000254177	RP11-1149M10.1	8	GB_NC
cg26749518	ENSG00000267879	CTB-147C22.9	19	PP_CGI		cg06412435	ENSG00000257438	RP11-114F10.3	12	GB_NC
cg08473487	ENSG00000267879	CTB-147C22.9	19	PP_SHO		cg26165660	ENSG00000258077	RP11-114H23.1	12	IG_NC
cg01689657	ENSG00000188693	CTB-161K23.1	7	PP_SHO		cg05133323	ENSG00000257979	RP11-115H15.1	12	GB_NC
cg11616676	ENSG00000254003	CTB-167B5.1	7	GB_SHO		cg05345062	ENSG00000249867	RP11-115J23.1	11	IG_NC
ch.7.87722890F	ENSG00000264868	CTB-167B5.2	7	IG_NC		cg04212450	ENSG00000243144	RP11-115N4.1	7	IG_NC
cg04154281	ENSG00000267394	CTB-175E5.7	17	GB_SHO		cg02753719	ENSG00000267659	RP11-118B18.1	17	IG_NC
cg00192966	ENSG00000253978	CTB-178M22.2	5	GB_SHO		cg14579957	ENSG00000227399	RP11-118F2.2	9	GB_CGI
cg13525067	ENSG00000269765	CTB-187L3.1	19	GB_CGI		cg02785332	ENSG00000227399	RP11-118F2.2	9	GB_SHO
cg27638815	ENSG00000269765	CTB-187L3.1	19	GB_SHO		cg05189127	ENSG00000237675	RP11-118H17.1	10	IG_NC
cg23948204	ENSG00000248842	CTB-1H10.1	5	IG_CGI		cg24937136	ENSG00000229965	RP11-118H4.1	1	GB_SHO
cg14111332	ENSG00000267092	CTB-25B13.9	19	DS_CGI		cg10861135	ENSG00000225472	RP11-120J1.1	9	GB_SHO
ch.5.2470662F	ENSG00000241179	CTB-2L9.1	5	GB_NC		cg26181894	ENSG00000175773	RP11-121M22.1	11	DS_NC
cg07783666	ENSG00000267244	CTB-31O20.4	19	GB_SHO		cg17171127	ENSG00000175773	RP11-121M22.1	11	IG_NC
cg05006231	ENSG00000267125	CTB-31O20.6	19	DP_CGI		cg14475966	ENSG00000259280	RP11-122D10.1	15	GB_SHE
cg11434705	ENSG00000267125	CTB-31O20.6	19	DP_CGI		cg06451900	ENSG00000259280	RP11-122D10.1	15	GB_SHO
cg19481287	ENSG00000253968	CTB-32H22.1	5	GB_SHE		cg12616177	ENSG00000236305	RP11-126L15.4	7	DP_SHO
cg05516285	ENSG00000267498	CTB-32O4.2	19	PP_SHO		cg09006292	ENSG00000241111	RP11-129B22.1	3	DP_NC
cg21205305	ENSG00000268677	CTB-33G10.6	19	GB_CGI		cg05799088	ENSG00000241111	RP11-129B22.1	3	GB_NC
cg19309676	ENSG00000268677	CTB-33G10.6	19	PP_CGI		cg22443940	ENSG00000217139	RP11-129H15.4	6	IG_NC
cg15168577	ENSG00000249526	CTB-35F21.1	5	IG_CGI		cg08270888	ENSG00000218565	RP11-12A2.1	6	IG_NC
cg07494130	ENSG00000249526	CTB-35F21.1	5	IG_SHE		cg25278941	ENSG00000218565	RP11-12A2.1	6	PP_NC
cg25076039	ENSG00000253269	CTB-37A13.1	5	GB_NC		cg00291837	ENSG00000233271	RP11-12C17.2	1	DP_SHO
cg00715050	ENSG00000267344	CTB-39G8.3	17	GB_CGI		cg15526469	ENSG00000265494	RP11-131K5.2	17	GB_NC
cg18410271	ENSG00000267344	CTB-39G8.3	17	GB_SHO		cg00582902	ENSG00000270719	RP11-134N8.2	1	IG_NC
cg19820705	ENSG00000267769	CTB-50L17.9	19	PP_SHE		cg00860712	ENSG00000233791	RP11-134P9.1	1	PP_SHO
cg00423487	ENSG00000267769	CTB-50L17.9	19	PP_SHO		cg09246878	ENSG00000248552	RP11-138A23.1	4	IG_NC
cg09076650	ENSG00000232415	CTB-51J22.1	7	IG_NC		cg10152627	ENSG00000244247	RP11-139K4.2	3	IG_NC
cg17314888	ENSG00000232415	CTB-51J22.1	7	PP_NC		cg15424882	ENSG00000257629	RP11-13A1.2	12	IG_NC
cg08072992	ENSG00000267783	CTB-55O6.10	19	PP_SHO		cg13583316	ENSG00000230490	RP11-141M1.3	13	GB_NC
cg11139446	ENSG00000253370	CTB-56J15.1	5	GB_NC		cg12651914	ENSG00000250208	RP11-143E21.7	12	GB_SHE
cg01474424	ENSG00000253370	CTB-56J15.1	5	PP_NC		cg17345277	ENSG00000228718	RP11-145H9.3	6	DP_NC
cg19569526	ENSG00000253370	CTB-56J15.1	5	PP_NC		cg19641325	ENSG00000258346	RP11-148B3.2	12	DS_NC
cg04435420	ENSG00000253370	CTB-56J15.1	5	PP_NC		cg25722178	ENSG00000249532	RP11-148B6.1	4	GB_NC
cg21692159	ENSG00000227450	CTB-58E17.5	17	GB_NC		cg21270015	ENSG00000249532	RP11-148B6.1	4	GB_NC
cg16599136	ENSG00000268108	CTB-60B18.12	19	DP_CGI		cg12093220	ENSG00000249532	RP11-148B6.1	4	PP_NC
cg05962092	ENSG00000268287	CTB-60B18.18	19	GB_CGI		cg14719129	ENSG00000249532	RP11-148B6.1	4	PP_NC
cg06766626	ENSG00000236002	CTB-75G16.1	17	IG_SHE		cg00306893	ENSG00000241383	RP11-152C17.1	3	IG_NC
cg03008339	ENSG00000159692	CTBP1	4	GB_SHO		cg00096536	ENSG00000249309	RP11-153M7.5	4	DP_SHO
cg23095634	ENSG00000159692	CTBP1	4	GB_SHO		cg21630608	ENSG00000249309	RP11-153M7.5	4	PP_SHO
cg14128315	ENSG00000196810	CTBP1-AS1	4	GB_SHE		cg05050042	ENSG00000249309	RP11-153M7.5	4	PP_SHO
cg06738031	ENSG00000175029	CTBP2	10	GB_NC		cg20727217	ENSG00000249309	RP11-153M7.5	4	PP_SHO
cg00753287	ENSG00000175029	CTBP2	10	GB_NC		cg00705808	ENSG00000249309	RP11-153M7.5	4	PP_SHO
ch.10.2007128F	ENSG00000235746	CTBP2P2	10	GB_NC		cg01821854	ENSG00000249309	RP11-153M7.5	4	PP_SHO
ch.10.2006653F	ENSG00000235746	CTBP2P2	10	GB_NC		cg01298731	ENSG00000249309	RP11-153M7.5	4	PP_SHO
cg09456971	ENSG00000266936	CTC-215O4.4	19	GB_SHO		cg04959480	ENSG00000249309	RP11-153M7.5	4	PP_SHO
cg13676672	ENSG00000245937	CTC-228N24.3	5	GB_SHO		cg10616694	ENSG00000259488	RP11-154J22.1	15	GB_NC
cg12080675	ENSG00000245317	CTC-241N9.1	5	PP_SHO		cg09813874	ENSG00000168367	RP11-158I3.2	16	GB_NC
cg04988514	ENSG00000268530	CTC-273B12.5	19	PP_CGI		cg18177183	ENSG00000227143	RP11-159H3.2	10	IG_NC
cg09730930	ENSG00000204754	CTC-281M20.1	5	IG_NC		cg07704235	ENSG00000264269	RP11-15F12.1	18	IG_SHO
cg11640208	ENSG00000267405	CTC-296K1.4	17	GB_SHO		cg20506037	ENSG00000264269	RP11-15F12.1	18	IG_SHO
cg01882539	ENSG00000264791	CTC-304I17.2	17	GB_SHE		cg23982392	ENSG00000227660	RP11-162J8.2	6	GB_NC
cg17837526	ENSG00000204758	CTC-308K20.1	5	PP_SHO		cg12769599	ENSG00000255241	RP11-164N3.3	11	IG_NC
cg09643544	ENSG00000270614	CTC-325H20.7	19	PP_CGI		cg15440157	ENSG00000243944	RP11-167H9.4	3	IG_NC
cg12089570	ENSG00000270614	CTC-325H20.7	19	PP_CGI		cg06636220	ENSG00000241048	RP11-167H9.5	3	IG_NC
cg05928342	ENSG00000270614	CTC-325H20.7	19	PP_CGI		cg02662441	ENSG00000228657	RP11-170J3.2	10	GB_NC
cg17283453	ENSG00000270614	CTC-325H20.7	19	PP_CGI		cg08817634	ENSG00000250977	RP11-173E2.2	4	IG_NC
cg07788092	ENSG00000270614	CTC-325H20.7	19	PP_CGI		cg03385114	ENSG00000266313	RP11-173M1.4	17	IG_NC
cg17279652	ENSG00000250900	CTC-338M12.6	5	GB_CGI		cg13170807	ENSG00000266313	RP11-173M1.4	17	IG_NC
ch.19.58852620F	ENSG00000270347	CTC-339O9.2	19	DP_NC		cg10442251	ENSG00000230035	RP11-174G17	1	GB_SHE
cg15663074	ENSG00000249647	CTC-349C3.2	5	GB_NC		cg24903893	ENSG00000245812	RP11-175K6.1	5	GB_SHO
cg14739859	ENSG00000250025	CTC-359M8.1	5	IG_CGI		cg11898646	ENSG00000245812	RP11-175K6.1	5	GB_SHO
cg26607337	ENSG00000250025	CTC-359M8.1	5	IG_CGI		cg23465650	ENSG00000245812	RP11-175K6.1	5	GB_SHO
cg11334165	ENSG00000250025	CTC-359M8.1	5	IG_CGI		cg23933289	ENSG00000232750	RP11-177A2.5	1	GB_SHE
cg13337047	ENSG00000268379	CTC-360J11.4	19	DP_CGI		cg03593471	ENSG00000253695	RP11-177H2.2	8	IG_NC
cg15756858	ENSG00000267489	CTC-360P9.4	19	IG_NC		cg13600002	ENSG00000270897	RP11-179A10.3	11	IG_NC
cg15720112	ENSG00000249950	CTC-394G3.1	5	IG_NC		cg02614428	ENSG00000225497	RP11-180I22.2	10	GB_NC
cg11224407	ENSG00000213304	CTC-398G3.1	19	PP_SHO		cg05366923	ENSG00000224468	RP11-181K3.4	1	PP_NC
cg20091795	ENSG00000269235	CTC-429C10.4	19	DS_CGI		cg18227442	ENSG00000234784	RP11-182I10.1	1	GB_NC
cg24886257	ENSG00000269235	CTC-429C10.4	19	DS_CGI		cg06748470	ENSG00000226891	RP11-182I10.3	1	IG_SHO
cg04645914	ENSG00000269235	CTC-429C10.4	19	DS_CGI		cg12480580	ENSG00000249795	RP11-18O11.2	4	IG_NC
cg21549195	ENSG00000269235	CTC-429C10.4	19	DS_CGI		cg09709142	ENSG00000233124	RP11-199B17.1	13	GB_NC
cg14773694	ENSG00000267258	CTC-448F2.3	19	IG_SHO		cg23711166	ENSG00000237329	RP11-201O14.1	1	GB_NC
cg22340508	ENSG00000270475	CTC-451A6.5	19	IG_CGI		cg10254035	ENSG00000231754	RP11-204E9.1	6	GB_NC
cg27270541	ENSG00000269534	CTC-453G23.5	19	PP_NC		cg11724735	ENSG00000240210	RP11-204K16.1	14	GB_NC
cg26650655	ENSG00000248309	CTC-454M9.1	5	GB_SHO		cg21126229	ENSG00000251652	RP11-20I20.2	4	PP_SHO
cg16105687	ENSG00000268589	CTC-457E21.7	19	IG_CGI		cg25371017	ENSG00000264174	RP11-212E8.1	17	IG_NC
cg03885343	ENSG00000246763	CTC-463N11.3	5	GB_SHO		cg16738453	ENSG00000236776	RP11-213P13.1	1	GB_NC
cg10928294	ENSG00000267440	CTC-501O10.1	17	PP_NC		cg13284646	ENSG00000264990	RP11-215E13.2	17	IG_NC
cg22688564	ENSG00000267563	CTC-503J8.4	19	GB_CGI		cg17459778	ENSG00000248880	RP11-219G10.2	4	IG_NC
cg22548088	ENSG00000267563	CTC-503J8.4	19	GB_SHO		cg18290981	ENSG00000256824	RP11-21A7A.2	11	GB_NC
cg04672837	ENSG00000259912	CTC-527H23.2	16	PP_SHO		cg23588121	ENSG00000228082	RP1-121G13.2	6	GB_SHO
cg07988060	ENSG00000263990	CTC-542B22.2	17	DP_NC		cg15139452	ENSG00000224718	RP11-222A5.1	1	IG_NC
cg12000587	ENSG00000263990	CTC-542B22.2	17	PP_SHO		cg12427163	ENSG00000224718	RP11-222A5.1	1	IG_NC
cg18452695	ENSG00000267273	CTC-543D15.3	19	GB_SHO		cg19309488	ENSG00000224718	RP11-222A5.1	1	IG_NC
cg16646743	ENSG00000267273	CTC-543D15.3	19	PP_CGI		cg02481064	ENSG00000243920	RP11-223A2.1	4	IG_NC
cg15222651	ENSG00000267273	CTC-543D15.3	19	PP_CGI		cg18376497	ENSG00000249806	RP11-223C24.1	4	GB_NC
cg15834814	ENSG00000267273	CTC-543D15.3	19	PP_SHO		cg11669671	ENSG00000228453	RP11-229A19.3	1	IG_NC
cg05221167	ENSG00000267273	CTC-543D15.3	19	PP_SHO		cg14920334	ENSG00000255474	RP11-234B24.2	12	PP_NC
cg18568589	ENSG00000267273	CTC-543D15.3	19	PP_SHO		cg10210690	ENSG00000230728	RP11-240D10.4	1	GB_NC
cg19544372	ENSG00000267273	CTC-543D15.3	19	PP_SHO		cg12609322	ENSG00000227637	RP11-242O24.5	1	GB_NC
cg10638780	ENSG00000267273	CTC-543D15.3	19	PP_SHO		cg00543460	ENSG00000259498	RP11-244F12.3	15	GB_SHO
cg00853480	ENSG00000267565	CTC-559E9.8	19	PP_CGI		cg23243408	ENSG00000270488	RP11-245G13.1	2	DP_SHE
cg11627582	ENSG00000267760	CTC-565M22.1	19	GB_SHO		cg01178680	ENSG00000248540	RP11-247C2.2	15	GB_CGI
cg22821289	ENSG00000246100	CTC-774J1.2	11	IG_NC		cg05404792	ENSG00000260823	RP11-249C24.10	16	PP_SHO
cg00515814	ENSG00000246100	CTC-774J1.2	11	IG_NC		cg06925502	ENSG00000248827	RP11-252I13.1	5	GB_NC
cg06383124	ENSG00000262601	CTC-786C10.1	16	GB_CGI		cg24701772	ENSG00000238140	RP11-253A20.1	1	PP_NC
cg05691543	ENSG00000262601	CTC-786C10.1	16	IG_NC		cg13635299	ENSG00000237107	RP11-256G5.1	6	GB_NC
cg26559829	ENSG00000262601	CTC-786C10.1	16	IG_SHO		cg13198297	ENSG00000266677	RP11-258F1.1	17	GB_NC
cg09715545	ENSG00000262601	CTC-786C10.1	16	IG_SHO		cg02892925	ENSG00000167912	RP11-25K19.1	8	PP_SHO
cg04096653	ENSG00000262601	CTC-786C10.1	16	PP_CGI		cg16413763	ENSG00000246214	RP11-260E18.1	5	GB_NC
cg06330735	ENSG00000270313	CTC-786C10.2	16	GB_SHO		cg14689338	ENSG00000246214	RP11-260E18.1	5	GB_NC
cg03662545	ENSG00000270313	CTC-786C10.2	16	IG_NC		cg20279254	ENSG00000258598	RP11-260M19.1	14	IG_NC
cg16517579	ENSG00000102974	CTCF	16	GB_SHO		cg23936410	ENSG00000258598	RP11-260M19.1	14	IG_NC
cg09282500	ENSG00000124092	CTCFL	20	PP_NC		cg03851965	ENSG00000256164	RP11-264F23.3	12	IG_NC
cg11234339	ENSG00000250041	CTD-2003C8.2	11	IG_NC		cg12599765	ENSG00000250855	RP11-269F21.1	4	IG_NC
cg20815992	ENSG00000250041	CTD-2003C8.2	11	IG_SHE		cg18597940	ENSG00000259103	RP11-270M14.4	14	GB_NC
cg24779921	ENSG00000248489	CTD-2007H13.3	5	IG_NC		cg06186457	ENSG00000260239	RP11-274H24.1	6	IG_NC
cg19280540	ENSG00000267703	CTD-2013N17.4	19	GB_NC		cg23015991	ENSG00000256879	RP11-284H19.1	12	GB_NC
cg05307803	ENSG00000260026	CTD-2015G9.1	16	IG_NC		cg05729480	ENSG00000263718	RP11-285E9.6	17	PP_SHO
cg16379716	ENSG00000260892	CTD-2026K11.1	15	DS_NC		cg11190278	ENSG00000258843	RP11-286O18.1	14	GB_NC
cg20716653	ENSG00000269961	CTD-2033C11.1	5	GB_NC		cg06832246	ENSG00000234106	RP11-288E14.2	11	GB_NC
cg01754958	ENSG00000241026	CTD-2036J7.1	8	GB_NC		cg05030346	ENSG00000234531	RP11-288G11.3	10	GB_SHO
cg02331902	ENSG00000240388	CTD-2061E19.1	5	IG_NC		cg27430402	ENSG00000223353	RP11-290P14.2	1	GB_NC
cg16602846	ENSG00000259213	CTD-2071N1.1	15	IG_SHO		cg04203853	ENSG00000119660	RP11-293M10.4	14	IG_NC
cg06802630	ENSG00000250848	CTD-2083E4.5	5	GB_CGI		cg01935413	ENSG00000261103	RP11-298D21.3	16	GB_NC
cg09084391	ENSG00000250848	CTD-2083E4.5	5	GB_SHO		cg01090433	ENSG00000261176	RP11-2L4.1	16	GB_NC
cg18755531	ENSG00000248966	CTD-2089O24.1	5	IG_NC		cg07108441	ENSG00000233110	RP11-301L8.2	4	GB_NC
cg20565727	ENSG00000214105	CTD-2116F7.1	17	GB_SHO		cg08947894	ENSG00000232093	RP11-307C12.11	1	DP_SHO
cg16349876	ENSG00000204666	CTD-2126E3.1	19	PP_CGI		cg23008973	ENSG00000259420	RP11-307C19.2	15	GB_NC
cg22531183	ENSG00000269091	CTD-2126E3.3	19	GB_CGI		cg01310096	ENSG00000261728	RP11-307O13.1	13	IG_NC
cg27397787	ENSG00000269091	CTD-2126E3.3	19	PP_SHO		cg14512813	ENSG00000224049	RP11-30O15.1	3	IG_NC
cg26353468	ENSG00000269091	CTD-2126E3.3	19	PP_SHO		cg25353064	ENSG00000234026	RP11-310E22.4	10	DS_NC
cg12950030	ENSG00000258914	CTD-2134A5.3	14	IG_NC		cg24144651	ENSG00000234026	RP11-310E22.4	10	DS_NC
cg22994272	ENSG00000258914	CTD-2134A5.3	14	IG_NC		cg01165159	ENSG00000270387	RP11-315D13.1	4	GB_NC
cg01121022	ENSG00000258914	CTD-2134A5.3	14	IG_NC		cg24244500	ENSG00000260102	RP11-315H15.2	13	IG_SHO
cg26216433	ENSG00000258914	CTD-2134A5.3	14	IG_NC		cg05888252	ENSG00000227740	RP11-318C24.2	1	IG_NC
cg08884611	ENSG00000179755	CTD-2144E22.5	16	IG_CGI		cg12841068	ENSG00000227121	RP11-319F12.2	10	IG_NC
cg11058916	ENSG00000261566	CTD-2144E22.6	16	IG_CGI		cg11049634	ENSG00000236393	RP11-320G24.1	X	GB_CGI
cg07646362	ENSG00000261331	CTD-2144E22.7	16	IG_CGI		cg04101819	ENSG00000236393	RP11-320G24.1	X	GB_CGI
cg19718563	ENSG00000267260	CTD-2162K18.4	19	DP_CGI		cg01110765	ENSG00000236393	RP11-320G24.1	X	GB_SHO
cg02182594	ENSG00000258668	CTD-2175M1.4	14	IG_CGI		cg15366127	ENSG00000236393	RP11-320G24.1	X	GB_SHO
cg21228500	ENSG00000258668	CTD-2175M1.4	14	IG_CGI		cg24618413	ENSG00000236393	RP11-320G24.1	X	GB_SHO
cg19382136	ENSG00000259327	CTD-2184D3.6	15	DP_SHE		cg02931660	ENSG00000236393	RP11-320G24.1	X	GB_SHO
cg24932585	ENSG00000230310	CTD-2192J16.11	19	DP_CGI		cg07650640	ENSG00000236393	RP11-320G24.1	X	GB_SHO
cg10667167	ENSG00000230310	CTD-2192J16.11	19	PP_SHO		cg20545907	ENSG00000248455	RP11-321E2.3	5	IG_NC
cg06446548	ENSG00000249966	CTD-2194D22.1	5	IG_NC		cg22685659	ENSG00000247708	RP11-323F5.2	4	GB_NC
cg18260625	ENSG00000250711	CTD-2201E18.1	5	IG_CGI		cg15854548	ENSG00000247708	RP11-323F5.2	4	GB_NC
cg15936446	ENSG00000250711	CTD-2201E18.1	5	IG_CGI		cg04596201	ENSG00000247708	RP11-323F5.2	4	GB_NC
cg21587238	ENSG00000250711	CTD-2201E18.1	5	IG_SHO		cg14504586	ENSG00000236687	RP11-323H21.3	9	GB_NC
cg04141796	ENSG00000250711	CTD-2201E18.1	5	IG_SHO		cg25851222	ENSG00000259397	RP11-323I15.2	15	IG_NC
cg13930261	ENSG00000250711	CTD-2201E18.1	5	IG_SHO		cg03177666	ENSG00000259759	RP11-324D17.2	16	IG_NC
cg24833819	ENSG00000249516	CTD-2201E18.2	5	IG_CGI		cg17374034	ENSG00000259731	RP11-326N17.1	15	IG_NC
cg11206167	ENSG00000249516	CTD-2201E18.2	5	IG_CGI		cg06695286	ENSG00000258068	RP11-328C8.5	12	GB_SHE
cg03780132	ENSG00000251656	CTD-2201E18.4	5	IG_CGI		cg11177740	ENSG00000234753	RP11-328M4.2	6	GB_NC
cg17757602	ENSG00000251656	CTD-2201E18.4	5	IG_CGI		cg26432961	ENSG00000234753	RP11-328M4.2	6	GB_SHO
cg27605748	ENSG00000251656	CTD-2201E18.4	5	IG_CGI		cg03605610	ENSG00000234753	RP11-328M4.2	6	IG_SHO
cg18787478	ENSG00000251656	CTD-2201E18.4	5	IG_SHO		cg11036980	ENSG00000229433	RP11-329B9.1	3	GB_NC
cg02282631	ENSG00000251656	CTD-2201E18.4	5	IG_SHO		cg25142010	ENSG00000254135	RP11-32D16.1	5	GB_NC
cg06843889	ENSG00000251656	CTD-2201E18.4	5	IG_SHO		cg00581603	ENSG00000236360	RP11-334A14.2	1	GB_NC
cg19814934	ENSG00000251656	CTD-2201E18.4	5	IG_SHO		cg06705237	ENSG00000231806	RP11-342C23.4	9	PP_SHO
cg02413594	ENSG00000251656	CTD-2201E18.4	5	IG_SHO		cg10381520	ENSG00000233387	RP11-342D11.3	10	IG_NC
cg26353287	ENSG00000251656	CTD-2201E18.4	5	IG_SHO		cg22589511	ENSG00000259202	RP11-342M21.2	15	PP_NC
cg04159903	ENSG00000251656	CTD-2201E18.4	5	IG_SHO		cg10303698	ENSG00000264914	RP11-343K8.3	17	GB_NC
cg12924430	ENSG00000258748	CTD-2223O18.1	14	GB_CGI		cg05570141	ENSG00000253344	RP11-346L1.2	8	DS_SHO
cg10038250	ENSG00000258748	CTD-2223O18.1	14	GB_NC		cg14602087	ENSG00000253344	RP11-346L1.2	8	GB_SHO
cg21859216	ENSG00000258748	CTD-2223O18.1	14	IG_CGI		cg06001786	ENSG00000254373	RP11-34P1.2	5	GB_NC
cg18707489	ENSG00000258748	CTD-2223O18.1	14	IG_CGI		cg27646230	ENSG00000255201	RP11-350N15.4	8	PP_SHO
cg14879065	ENSG00000258748	CTD-2223O18.1	14	IG_NC		cg11079426	ENSG00000262768	RP11-353N14.1	17	GB_SHO
cg18480974	ENSG00000258748	CTD-2223O18.1	14	IG_NC		cg27478020	ENSG00000262768	RP11-353N14.1	17	GB_SHO
cg18970824	ENSG00000258748	CTD-2223O18.1	14	IG_NC		cg14122652	ENSG00000262768	RP11-353N14.1	17	GB_SHO
cg04778125	ENSG00000258748	CTD-2223O18.1	14	IG_NC		cg00192636	ENSG00000262772	RP11-353N14.2	17	DS_SHO
cg23385732	ENSG00000258748	CTD-2223O18.1	14	IG_SHO		cg14474966	ENSG00000262772	RP11-353N14.2	17	GB_CGI
cg13252700	ENSG00000258748	CTD-2223O18.1	14	IG_SHO		cg05384450	ENSG00000262772	RP11-353N14.2	17	GB_CGI
cg16329782	ENSG00000225138	CTD-2228K2.7	5	GB_SHO		cg07097310	ENSG00000262772	RP11-353N14.2	17	GB_CGI
cg05398307	ENSG00000260824	CTD-2235H24.2	15	GB_NC		cg13475704	ENSG00000262772	RP11-353N14.2	17	GB_SHO
cg00577865	ENSG00000249483	CTD-2249K22.1	5	IG_NC		cg14505694	ENSG00000262188	RP11-353N14.4	17	PP_CGI
cg26284638	ENSG00000259802	CTD-2256P15.2	5	GB_SHO		cg01084215	ENSG00000262188	RP11-353N14.4	17	PP_CGI
cg09781650	ENSG00000260146	CTD-2258A20.3	16	IG_NC		cg02795334	ENSG00000231104	RP11-354M20.3	10	IG_NC
cg16471830	ENSG00000260146	CTD-2258A20.3	16	PP_NC		cg00816152	ENSG00000240774	RP11-359H3.4	3	IG_NC
cg25625968	ENSG00000251257	CTD-2263F21.1	5	GB_NC		cg22689249	ENSG00000217181	RP11-360O19.5	6	PP_NC
cg03874358	ENSG00000269307	CTD-2278I10.6	19	PP_CGI		cg01485547	ENSG00000217181	RP11-360O19.5	6	PP_NC
cg27105390	ENSG00000267886	CTD-2291D10.4	19	IG_CGI		cg10325088	ENSG00000229841	RP11-361K17.2	1	GB_NC
cg23108232	ENSG00000258685	CTD-2315A10.2	14	IG_NC		cg04236178	ENSG00000229841	RP11-361K17.2	1	GB_SHO
cg14397231	ENSG00000249837	CTD-2325B11.1	4	IG_NC		cg26538442	ENSG00000265408	RP11-361L15.4	16	PP_NC
cg25947184	ENSG00000253982	CTD-2336O2.1	8	IG_NC		cg13698224	ENSG00000228095	RP11-361M4.1	9	GB_NC
cg17937101	ENSG00000253982	CTD-2336O2.1	8	PP_CGI		cg13112407	ENSG00000235480	RP11-363D14.1	2	GB_SHO
cg16481961	ENSG00000253982	CTD-2336O2.1	8	PP_SHO		cg18604939	ENSG00000256259	RP11-366L20.4	12	IG_NC
cg00790020	ENSG00000253982	CTD-2336O2.1	8	PP_SHO		cg20963865	ENSG00000245748	RP11-367J11.2	4	GB_NC
ch.11.2040533F	ENSG00000254939	CTD-2342I9.1	11	IG_NC		cg23296792	ENSG00000247199	RP11-373N22.3	5	GB_NC
cg00376735	ENSG00000267277	CTD-2342J14.6	19	GB_CGI		cg07795082	ENSG00000226169	RP11-375H17.1	22	DP_SHO
cg27614723	ENSG00000259057	CTD-2343P13.1	15	GB_SHE		cg08977270	ENSG00000240207	RP11-379F4.4	3	PP_SHO
cg01065586	ENSG00000247796	CTD-2366F13.1	5	PP_SHO		cg10899660	ENSG00000224765	RP1-137H15.2	X	DS_SHO
cg15194935	ENSG00000267607	CTD-2369P2.8	19	GB_CGI		cg25009842	ENSG00000233044	RP1-137K2.2	6	GB_NC
cg23936587	ENSG00000267607	CTD-2369P2.8	19	GB_CGI		cg26166817	ENSG00000251526	RP11-381N20.1	4	IG_NC
cg04999637	ENSG00000267491	CTD-2373H9.5	17	DP_NC		cg08736883	ENSG00000257124	RP11-384P14.1	12	IG_NC
cg17552357	ENSG00000267491	CTD-2373H9.5	17	IG_NC		cg10382206	ENSG00000228081	RP11-385M4.2	1	IG_NC
cg19944656	ENSG00000178404	CTD-2373H9.6	17	GB_NC		cg22784595	ENSG00000230121	RP11-385N23.1	10	DP_SHO
ch.11.319992F	ENSG00000255492	CTD-2381F24.1	11	GB_NC		cg00641679	ENSG00000253960	RP11-388K12.1	8	IG_NC
cg21325822	ENSG00000242151	CTD-2501O3.3	3	IG_NC		cg19425513	ENSG00000258220	RP11-38F22.1	12	IG_NC
cg17093877	ENSG00000246731	CTD-2514K5.2	17	GB_SHE		cg09452147	ENSG00000229190	RP11-390B4.3	10	GB_NC
cg25513853	ENSG00000264272	CTD-2514K5.4	17	GB_SHO		cg00050271	ENSG00000260229	RP11-391L3.5	16	GB_NC
cg06028605	ENSG00000261669	CTD-2515A14.1	16	GB_NC		cg22891561	ENSG00000231138	RP11-391M7.3	10	GB_NC
cg24811740	ENSG00000255182	CTD-2517M22.14	8	PP_SHO		cg02478731	ENSG00000267747	RP11-392O1.4	17	DP_NC
cg17869161	ENSG00000255182	CTD-2517M22.14	8	PP_SHO		cg20171453	ENSG00000248977	RP11-395I6.1	4	PP_NC
cg03770646	ENSG00000269720	CTD-2521M24.5	19	IG_CGI		cg26296101	ENSG00000248977	RP11-395I6.1	4	PP_NC
cg19261513	ENSG00000237351	CTD-2522E6.4	X	GB_SHE		cg24778614	ENSG00000249932	RP11-395P13.2	5	IG_NC
cg02601140	ENSG00000227397	CTD-2526L21.3	7	IG_CGI		cg16854312	ENSG00000267325	RP11-397A16.2	18	IG_SHO
cg08380252	ENSG00000271032	CTD-2527I21.14	19	PP_SHO		cg03652525	ENSG00000242609	RP11-398A8.1	3	IG_NC
cg15234271	ENSG00000271032	CTD-2527I21.14	19	PP_SHO		cg00071391	ENSG00000250149	RP11-399F2.2	4	IG_NC
cg08940505	ENSG00000261978	CTD-2529O21.2	17	GB_SHO		cg13818014	ENSG00000233936	RP11-399H11.2	9	IG_NC
cg09675820	ENSG00000261978	CTD-2529O21.2	17	GB_SHO		cg01424263	ENSG00000236842	RP11-399K21.10	10	IG_NC
cg12053891	ENSG00000255126	CTD-2531D15.5	11	IG_NC		cg00024967	ENSG00000244381	RP11-3K16.1	3	GB_SHO
cg03371613	ENSG00000267788	CTD-2534I21.9	17	GB_SHO		cg00152942	ENSG00000260148	RP11-407G23.1	16	PP_SHO
cg10598582	ENSG00000267788	CTD-2534I21.9	17	IG_SHE		cg16236146	ENSG00000242512	RP11-416O18.1	3	IG_NC
cg17838697	ENSG00000266076	CTD-2535L24.2	17	IG_NC		cg24804106	ENSG00000270255	RP11-420B22.2	8	PP_SHO
cg10450692	ENSG00000266076	CTD-2535L24.2	17	IG_NC		cg08954776	ENSG00000249854	RP11-420O16.1	5	GB_NC
cg06727338	ENSG00000248441	CTD-2536I1.1	15	GB_NC		cg23108580	ENSG00000270718	RP11-421H10.2	12	GB_NC
cg18359371	ENSG00000269859	CTD-2537I9.16	19	GB_CGI		cg13868520	ENSG00000227875	RP11-426M1.2	1	GB_NC
cg00830526	ENSG00000267475	CTD-2538C1.2	19	PP_CGI		cg19094530	ENSG00000213514	RP11-428P16.2	10	IG_SHO
cg19730268	ENSG00000258951	CTD-2540L5.3	14	IG_NC		cg06233517	ENSG00000254427	RP11-430H10.1	11	IG_SHE
cg11204974	ENSG00000258951	CTD-2540L5.3	14	IG_NC		cg25211093	ENSG00000229305	RP11-431K24.2	1	IG_NC
[truncated: 6,775 more rows]
