# Supplementary material for: DNA methylation and transcriptional trajectories during human development and reprogramming of isogenic pluripotent stem cells
Source: Nat Commun. 2017 Oct 13;8:908. doi: 10.1038/s41467-017-01077-3 (PMC5640655; doi:10.1038/s41467-017-01077-3)
Supplement: Supplementary file 9 — Supplementary Data 6 [file 41467_2017_1077_MOESM9_ESM.xlsx]

## Sheet: Sheet1
Supplementary Data File 6: Gene ontology analysis of hyper- and hypomethylated probes in hiPSCs.
Hypermethylated				Hypomethylated
Term	PValue	FDR		Term	PValue	FDR
GO:0007156~homophilic cell adhesion	2.07e-06	0.00387		GO:0016481~negative regulation of transcription	2.37e-11	4.31e-08
GO:0033554~cellular response to stress	1.8e-05	0.0338		GO:0048598~embryonic morphogenesis	7.93e-11	1.44e-07
GO:0016339~calcium-dependent cell-cell adhesion	0.000125	0.234		GO:0045892~negative regulation of transcription, DNA-dependent	5.34e-10	9.7e-07
GO:0008360~regulation of cell shape	0.000187	0.35		GO:0010629~negative regulation of gene expression	5.76e-10	1.05e-06
GO:0006974~response to DNA damage stimulus	0.00024	0.449		GO:0031327~negative regulation of cellular biosynthetic process	7.61e-10	1.38e-06
GO:0042325~regulation of phosphorylation	0.000457	0.852		GO:0051172~negative regulation of nitrogen compound metabolic process	7.82e-10	1.42e-06
GO:0019220~regulation of phosphate metabolic process	0.000485	0.904		GO:0006357~regulation of transcription from RNA polymerase II promoter	9.15e-10	1.66e-06
GO:0051174~regulation of phosphorus metabolic process	0.000485	0.904		GO:0051253~negative regulation of RNA metabolic process	9.27e-10	1.68e-06
GO:0042069~regulation of catecholamine metabolic process	0.000691	1.29		GO:0045934~negative regulation of nucleobase, nucleoside, nucleotide and nucleic acid metabolic process	1.17e-09	2.13e-06
GO:0006259~DNA metabolic process	0.000787	1.46		GO:0010558~negative regulation of macromolecule biosynthetic process	1.41e-09	2.57e-06
GO:0022604~regulation of cell morphogenesis	0.00197	3.63		GO:0009890~negative regulation of biosynthetic process	1.87e-09	3.41e-06
GO:0033238~regulation of cellular amine metabolic process	0.0021	3.86		GO:0043009~chordate embryonic development	3.56e-09	6.47e-06
GO:0016337~cell-cell adhesion	0.00216	3.96		GO:0000122~negative regulation of transcription from RNA polymerase II promoter	4.73e-09	8.6e-06
GO:0051056~regulation of small GTPase mediated signal transduction	0.00248	4.53		GO:0009792~embryonic development ending in birth or egg hatching	4.88e-09	8.87e-06
GO:0043549~regulation of kinase activity	0.00252	4.6		GO:0045449~regulation of transcription	9.12e-09	1.66e-05
GO:0043467~regulation of generation of precursor metabolites and energy	0.00289	5.27		GO:0000902~cell morphogenesis	1.84e-08	3.35e-05
GO:0042053~regulation of dopamine metabolic process	0.00291	5.3		GO:0032989~cellular component morphogenesis	4.38e-08	7.95e-05
GO:0006281~DNA repair	0.00291	5.31		GO:0048812~neuron projection morphogenesis	4.38e-08	7.95e-05
GO:0006997~nucleus organization	0.00315	5.74		GO:0051252~regulation of RNA metabolic process	4.51e-08	8.2e-05
GO:0006476~protein amino acid deacetylation	0.00496	8.88		GO:0006355~regulation of transcription, DNA-dependent	4.55e-08	8.26e-05
GO:0051338~regulation of transferase activity	0.00531	9.47		GO:0048562~embryonic organ morphogenesis	4.83e-08	8.77e-05
GO:0006811~ion transport	0.00694	12.2		GO:0007507~heart development	4.86e-08	8.83e-05
GO:0045859~regulation of protein kinase activity	0.00735	12.9		GO:0030030~cell projection organization	6.37e-08	0.000116
GO:0032012~regulation of ARF protein signal transduction	0.00797	13.9		GO:0000904~cell morphogenesis involved in differentiation	6.42e-08	0.000117
GO:0022610~biological adhesion	0.00871	15.1		GO:0031175~neuron projection development	6.78e-08	0.000123
GO:0009890~negative regulation of biosynthetic process	0.0104	17.7		GO:0030326~embryonic limb morphogenesis	7.1e-08	0.000129
GO:0042743~hydrogen peroxide metabolic process	0.0104	17.8		GO:0035113~embryonic appendage morphogenesis	7.1e-08	0.000129
GO:0010558~negative regulation of macromolecule biosynthetic process	0.0105	17.9		GO:0048666~neuron development	7.55e-08	0.000137
GO:0030182~neuron differentiation	0.0105	17.9		GO:0007409~axonogenesis	1.69e-07	0.000307
GO:0007155~cell adhesion	0.0108	18.4		GO:0048858~cell projection morphogenesis	1.93e-07	0.00035
GO:0042981~regulation of apoptosis	0.0111	18.9		GO:0048568~embryonic organ development	2.56e-07	0.000464
GO:0010906~regulation of glucose metabolic process	0.0126	21.2		GO:0060173~limb development	3.05e-07	0.000555
GO:0046626~regulation of insulin receptor signaling pathway	0.0128	21.4		GO:0048736~appendage development	3.05e-07	0.000555
GO:0043067~regulation of programmed cell death	0.0128	21.4		GO:0048667~cell morphogenesis involved in neuron differentiation	3.46e-07	0.000629
GO:0031327~negative regulation of cellular biosynthetic process	0.0132	22		GO:0010605~negative regulation of macromolecule metabolic process	6.01e-07	0.00109
GO:0016568~chromatin modification	0.0133	22.1		GO:0035107~appendage morphogenesis	6.3e-07	0.00115
GO:0010941~regulation of cell death	0.0146	24		GO:0035108~limb morphogenesis	6.3e-07	0.00115
GO:0070301~cellular response to hydrogen peroxide	0.0155	25.4		GO:0032990~cell part morphogenesis	6.33e-07	0.00115
GO:0042744~hydrogen peroxide catabolic process	0.0155	25.4		GO:0006350~transcription	9.59e-07	0.00174
GO:0033674~positive regulation of kinase activity	0.0168	27.1		GO:0030182~neuron differentiation	1.13e-06	0.00206
GO:0003012~muscle system process	0.0168	27.2		GO:0007411~axon guidance	1.28e-06	0.00232
GO:0016570~histone modification	0.0178	28.6		GO:0045935~positive regulation of nucleobase, nucleoside, nucleotide and nucleic acid metabolic process	1.77e-06	0.00321
GO:0033673~negative regulation of kinase activity	0.0183	29.2		GO:0003007~heart morphogenesis	2.07e-06	0.00375
GO:0009101~glycoprotein biosynthetic process	0.0188	29.9		GO:0051173~positive regulation of nitrogen compound metabolic process	2.46e-06	0.00447
GO:0008054~cyclin catabolic process	0.0204	31.9		GO:0048546~digestive tract morphogenesis	2.52e-06	0.00457
GO:0045860~positive regulation of protein kinase activity	0.021	32.8		GO:0055123~digestive system development	2.52e-06	0.00457
GO:0043405~regulation of MAP kinase activity	0.021	32.8		GO:0006928~cell motion	3.45e-06	0.00627
GO:0042592~homeostatic process	0.0211	33		GO:0010557~positive regulation of macromolecule biosynthetic process	3.69e-06	0.0067
GO:0006349~genetic imprinting	0.0216	33.5		GO:0045941~positive regulation of transcription	3.76e-06	0.00684
GO:0042770~DNA damage response, signal transduction	0.0223	34.4		GO:0048547~gut morphogenesis	3.94e-06	0.00715
GO:0042417~dopamine metabolic process	0.0224	34.5		GO:0010604~positive regulation of macromolecule metabolic process	3.96e-06	0.0072
GO:0008629~induction of apoptosis by intracellular signals	0.0227	34.9		GO:0051254~positive regulation of RNA metabolic process	4.45e-06	0.00809
GO:0051347~positive regulation of transferase activity	0.0235	36		GO:0010628~positive regulation of gene expression	4.93e-06	0.00895
GO:0043255~regulation of carbohydrate biosynthetic process	0.0245	37.2		GO:0045893~positive regulation of transcription, DNA-dependent	7.81e-06	0.0142
GO:0006936~muscle contraction	0.0248	37.5		GO:0003002~regionalization	9.55e-06	0.0173
GO:0010675~regulation of cellular carbohydrate metabolic process	0.0253	38.1		GO:0031328~positive regulation of cellular biosynthetic process	9.83e-06	0.0178
GO:0006112~energy reserve metabolic process	0.0253	38.1		GO:0007517~muscle organ development	1.18e-05	0.0214
GO:0048666~neuron development	0.0256	38.5		GO:0007389~pattern specification process	1.37e-05	0.0249
GO:0032312~regulation of ARF GTPase activity	0.0256	38.5		GO:0009891~positive regulation of biosynthetic process	1.41e-05	0.0255
GO:0008344~adult locomotory behavior	0.0257	38.6		GO:0045944~positive regulation of transcription from RNA polymerase II promoter	1.54e-05	0.028
GO:0045934~negative regulation of nucleobase, nucleoside, nucleotide and nucleic acid metabolic process	0.0264	39.4		GO:0007423~sensory organ development	3.25e-05	0.059
GO:0032989~cellular component morphogenesis	0.0271	40.2		GO:0035295~tube development	3.36e-05	0.061
GO:0060322~head development	0.0276	40.8		GO:0001944~vasculature development	5.19e-05	0.0942
GO:0005979~regulation of glycogen biosynthetic process	0.0276	40.8		GO:0048565~gut development	6.02e-05	0.109
GO:0010962~regulation of glucan biosynthetic process	0.0276	40.8		GO:0001501~skeletal system development	6.32e-05	0.115
GO:0046847~filopodium assembly	0.0276	40.8		GO:0060537~muscle tissue development	7.88e-05	0.143
GO:0032885~regulation of polysaccharide biosynthetic process	0.0276	40.8		GO:0009952~anterior/posterior pattern formation	9.32e-05	0.169
GO:0051172~negative regulation of nitrogen compound metabolic process	0.0277	40.9		GO:0042127~regulation of cell proliferation	0.000101	0.184
GO:0016569~covalent chromatin modification	0.0281	41.4		GO:0030334~regulation of cell migration	0.000107	0.195
GO:0046578~regulation of Ras protein signal transduction	0.0298	43.2		GO:0014706~striated muscle tissue development	0.000119	0.215
GO:0048812~neuron projection morphogenesis	0.0301	43.6		GO:0045596~negative regulation of cell differentiation	0.000124	0.225
GO:0019318~hexose metabolic process	0.0307	44.2		GO:0045165~cell fate commitment	0.00016	0.291
GO:0006004~fucose metabolic process	0.031	44.5		GO:0001568~blood vessel development	0.000179	0.325
GO:0006109~regulation of carbohydrate metabolic process	0.0311	44.6		GO:0048567~ectodermal gut morphogenesis	0.000204	0.37
GO:0050873~brown fat cell differentiation	0.0326	46.2		GO:0007439~ectodermal gut development	0.000204	0.37
GO:0030030~cell projection organization	0.0328	46.4		GO:0040012~regulation of locomotion	0.00026	0.471
GO:0006325~chromatin organization	0.033	46.6		GO:0060541~respiratory system development	0.00027	0.489
GO:0044057~regulation of system process	0.0331	46.7		GO:0030900~forebrain development	0.000294	0.533
GO:0000904~cell morphogenesis involved in differentiation	0.0342	47.8		GO:0048729~tissue morphogenesis	0.000296	0.537
GO:0010565~regulation of cellular ketone metabolic process	0.0357	49.3		GO:0051270~regulation of cell motion	0.000308	0.558
GO:0080135~regulation of cellular response to stress	0.0364	50		GO:0016477~cell migration	0.000318	0.576
GO:0006260~DNA replication	0.0364	50		GO:0001764~neuron migration	0.000483	0.873
GO:0001568~blood vessel development	0.0367	50.4		GO:0051094~positive regulation of developmental process	0.000508	0.918
GO:0007409~axonogenesis	0.0368	50.4		GO:0048870~cell motility	0.000511	0.925
GO:0000902~cell morphogenesis	0.0372	50.8		GO:0051674~localization of cell	0.000511	0.925
GO:0048667~cell morphogenesis involved in neuron differentiation	0.0379	51.5		GO:0001701~in utero embryonic development	0.000519	0.939
GO:0019725~cellular homeostasis	0.038	51.6		GO:0060021~palate development	0.000573	1.04
GO:0010629~negative regulation of gene expression	0.0384	52		GO:0043583~ear development	0.000695	1.25
GO:0051348~negative regulation of transferase activity	0.0392	52.6		GO:0007167~enzyme linked receptor protein signaling pathway	0.000802	1.45
GO:0030035~microspike assembly	0.0392	52.7		GO:0043010~camera-type eye development	0.000807	1.46
GO:0016575~histone deacetylation	0.0392	52.7		GO:0042471~ear morphogenesis	0.00087	1.57
GO:0006835~dicarboxylic acid transport	0.0392	52.7		GO:0035239~tube morphogenesis	0.000893	1.61
GO:0032881~regulation of polysaccharide metabolic process	0.0392	52.7		GO:0048762~mesenchymal cell differentiation	0.000914	1.65
GO:0008286~insulin receptor signaling pathway	0.0394	52.9		GO:0014031~mesenchymal cell development	0.000914	1.65
GO:0006469~negative regulation of protein kinase activity	0.0403	53.7		GO:0060485~mesenchyme development	0.00108	1.94
GO:0019217~regulation of fatty acid metabolic process	0.0404	53.7		GO:0051056~regulation of small GTPase mediated signal transduction	0.00108	1.95
GO:0010907~positive regulation of glucose metabolic process	0.0416	54.9		GO:0032956~regulation of actin cytoskeleton organization	0.00111	2
GO:0010970~microtubule-based transport	0.0419	55.1		GO:0021954~central nervous system neuron development	0.00123	2.21
GO:0060541~respiratory system development	0.0422	55.3		GO:0021955~central nervous system neuron axonogenesis	0.00131	2.35
GO:0055082~cellular chemical homeostasis	0.0436	56.6		GO:0008284~positive regulation of cell proliferation	0.00147	2.64
GO:0032868~response to insulin stimulus	0.0439	56.8		GO:0046578~regulation of Ras protein signal transduction	0.00154	2.76
GO:0048878~chemical homeostasis	0.044	56.9		GO:0032970~regulation of actin filament-based process	0.0016	2.86
GO:0007507~heart development	0.0446	57.4		GO:0048705~skeletal system morphogenesis	0.00165	2.96
GO:0006473~protein amino acid acetylation	0.0475	59.7		GO:0051216~cartilage development	0.00191	3.41
GO:0042593~glucose homeostasis	0.0475	59.7		GO:0048332~mesoderm morphogenesis	0.00199	3.56
GO:0033500~carbohydrate homeostasis	0.0475	59.7		GO:0001822~kidney development	0.00227	4.05
GO:0048514~blood vessel morphogenesis	0.0476	59.8		GO:0048738~cardiac muscle tissue development	0.0023	4.09
GO:0019216~regulation of lipid metabolic process	0.0482	60.3		GO:0048514~blood vessel morphogenesis	0.00232	4.13
GO:0031279~regulation of cyclase activity	0.049	61		GO:0007442~hindgut morphogenesis	0.00237	4.22
GO:0032318~regulation of Ras GTPase activity	0.049	61		GO:0030324~lung development	0.00252	4.47
GO:0042354~L-fucose metabolic process	0.0495	61.3		GO:0050678~regulation of epithelial cell proliferation	0.00257	4.56
GO:0007242~intracellular signaling cascade	0.0501	61.7		GO:0042472~inner ear morphogenesis	0.00264	4.69
GO:0051650~establishment of vesicle localization	0.0501	61.8		GO:0048706~embryonic skeletal system development	0.00272	4.83
GO:0010605~negative regulation of macromolecule metabolic process	0.0513	62.7		GO:0044087~regulation of cellular component biogenesis	0.00274	4.86
GO:0015758~glucose transport	0.0522	63.3		GO:0034637~cellular carbohydrate biosynthetic process	0.00291	5.15
GO:0032870~cellular response to hormone stimulus	0.0525	63.5		GO:0001655~urogenital system development	0.00299	5.3
GO:0043470~regulation of carbohydrate catabolic process	0.0534	64.2		GO:0001654~eye development	0.00324	5.72
GO:0043471~regulation of cellular carbohydrate catabolic process	0.0534	64.2		GO:0016568~chromatin modification	0.00324	5.72
GO:0010676~positive regulation of cellular carbohydrate metabolic process	0.0544	64.9		GO:0030323~respiratory tube development	0.00338	5.97
GO:0045913~positive regulation of carbohydrate metabolic process	0.0544	64.9		GO:0048839~inner ear development	0.00341	6.01
GO:0006873~cellular ion homeostasis	0.0547	65.1		GO:0002053~positive regulation of mesenchymal cell proliferation	0.00344	6.07
GO:0009968~negative regulation of signal transduction	0.0552	65.5		GO:0040007~growth	0.00347	6.12
GO:0045444~fat cell differentiation	0.0554	65.5		GO:0014033~neural crest cell differentiation	0.00352	6.21
GO:0031570~DNA integrity checkpoint	0.0554	65.5		GO:0014032~neural crest cell development	0.00352	6.21
GO:0001944~vasculature development	0.0555	65.6		GO:0021915~neural tube development	0.0037	6.5
GO:0006486~protein amino acid glycosylation	0.0555	65.7		GO:0021952~central nervous system projection neuron axonogenesis	0.00382	6.72
GO:0043413~biopolymer glycosylation	0.0555	65.7		GO:0051493~regulation of cytoskeleton organization	0.0044	7.7
GO:0070085~glycosylation	0.0555	65.7		GO:0010464~regulation of mesenchymal cell proliferation	0.00451	7.89
GO:0050801~ion homeostasis	0.0558	65.8		GO:0048484~enteric nervous system development	0.00452	7.89
GO:0060173~limb development	0.0561	66.1		GO:0048557~embryonic digestive tract morphogenesis	0.00452	7.89
GO:0048736~appendage development	0.0561	66.1		GO:0001656~metanephros development	0.00459	8.02
GO:0051726~regulation of cell cycle	0.0566	66.4		GO:0022037~metencephalon development	0.00504	8.77
GO:0000075~cell cycle checkpoint	0.0571	66.7		GO:0006325~chromatin organization	0.00512	8.9
GO:0016481~negative regulation of transcription	0.0575	67		GO:0046890~regulation of lipid biosynthetic process	0.00533	9.26
GO:0043087~regulation of GTPase activity	0.0587	67.8		GO:0048566~embryonic gut development	0.00545	9.45
GO:0019933~cAMP-mediated signaling	0.0589	67.9		GO:0006865~amino acid transport	0.00574	9.93
GO:0051339~regulation of lyase activity	0.0606	68.9		GO:0048483~autonomic nervous system development	0.00581	10
GO:0035108~limb morphogenesis	0.0606	68.9		GO:0001707~mesoderm formation	0.00596	10.3
GO:0035107~appendage morphogenesis	0.0606	68.9		GO:0021953~central nervous system neuron differentiation	0.00596	10.3
GO:0030521~androgen receptor signaling pathway	0.0607	69		GO:0035023~regulation of Rho protein signal transduction	0.00613	10.6
GO:0019229~regulation of vasoconstriction	0.0607	69		GO:0051240~positive regulation of multicellular organismal process	0.00693	11.9
GO:0001932~regulation of protein amino acid phosphorylation	0.0615	69.5		GO:0008285~negative regulation of cell proliferation	0.00701	12
GO:0006986~response to unfolded protein	0.0616	69.6		GO:0035282~segmentation	0.00709	12.1
GO:0048009~insulin-like growth factor receptor signaling pathway	0.0621	69.9		GO:0032318~regulation of Ras GTPase activity	0.00733	12.5
GO:0001666~response to hypoxia	0.0627	70.2		GO:0045668~negative regulation of osteoblast differentiation	0.00748	12.7
GO:0010648~negative regulation of cell communication	0.0631	70.4		GO:0001945~lymph vessel development	0.00753	12.8
GO:0008645~hexose transport	0.064	71		GO:0043067~regulation of programmed cell death	0.0076	12.9
GO:0051276~chromosome organization	0.0662	72.2		GO:0048704~embryonic skeletal system morphogenesis	0.00769	13.1
GO:0032869~cellular response to insulin stimulus	0.0666	72.4		GO:0010941~regulation of cell death	0.00816	13.8
GO:0035137~hindlimb morphogenesis	0.067	72.7		GO:0048732~gland development	0.00817	13.8
GO:0048858~cell projection morphogenesis	0.0674	72.9		GO:0016569~covalent chromatin modification	0.00822	13.9
GO:0044093~positive regulation of molecular function	0.068	73.2		GO:0042981~regulation of apoptosis	0.00875	14.7
GO:0007193~inhibition of adenylate cyclase activity by G-protein signaling	0.068	73.2		GO:0021549~cerebellum development	0.00901	15.2
GO:0043543~protein amino acid acylation	0.0683	73.4		GO:0006796~phosphate metabolic process	0.00905	15.2
GO:0043408~regulation of MAPKKK cascade	0.0684	73.4		GO:0006793~phosphorus metabolic process	0.00905	15.2
GO:0060047~heart contraction	0.0693	73.9		GO:0007242~intracellular signaling cascade	0.00955	16
GO:0051017~actin filament bundle formation	0.0693	73.9		GO:0060284~regulation of cell development	0.00958	16
GO:0003015~heart process	0.0693	73.9		GO:0042307~positive regulation of protein import into nucleus	0.00995	16.6
GO:0060193~positive regulation of lipase activity	0.0695	74		GO:0048844~artery morphogenesis	0.00995	16.6
GO:0043086~negative regulation of catalytic activity	0.0702	74.4		GO:0051336~regulation of hydrolase activity	0.0102	17.1
GO:0051336~regulation of hydrolase activity	0.0711	74.8		GO:0007169~transmembrane receptor protein tyrosine kinase signaling pathway	0.0107	17.7
GO:0010035~response to inorganic substance	0.0723	75.5		GO:0007498~mesoderm development	0.0108	17.9
GO:0015849~organic acid transport	0.0748	76.7		GO:0001704~formation of primary germ layer	0.0109	18.1
GO:0051656~establishment of organelle localization	0.0752	76.8		GO:0021510~spinal cord development	0.0109	18.1
GO:0030799~regulation of cyclic nucleotide metabolic process	0.0764	77.4		GO:0006470~protein amino acid dephosphorylation	0.0111	18.3
GO:0010551~regulation of specific transcription from RNA polymerase II promoter	0.0765	77.4		GO:0043087~regulation of GTPase activity	0.0112	18.5
GO:0042059~negative regulation of epidermal growth factor receptor signaling pathway	0.0765	77.4		GO:0001823~mesonephros development	0.0118	19.3
GO:0015749~monosaccharide transport	0.0774	77.8		GO:0016202~regulation of striated muscle tissue development	0.0118	19.5
GO:0042398~cellular amino acid derivative biosynthetic process	0.0797	78.8		GO:0030902~hindbrain development	0.0121	19.9
GO:0051591~response to cAMP	0.0799	79		GO:0016337~cell-cell adhesion	0.0128	20.8
GO:0031668~cellular response to extracellular stimulus	0.0814	79.6		GO:0048534~hemopoietic or lymphoid organ development	0.0128	20.8
GO:0006879~cellular iron ion homeostasis	0.0821	79.9		GO:0021517~ventral spinal cord development	0.0129	21
GO:0005996~monosaccharide metabolic process	0.0824	80		GO:0048634~regulation of muscle development	0.0133	21.6
GO:0044092~negative regulation of molecular function	0.0826	80.1		GO:0044057~regulation of system process	0.014	22.6
GO:0009100~glycoprotein metabolic process	0.0828	80.1		GO:0002520~immune system development	0.0144	23.2
GO:0030001~metal ion transport	0.0828	80.1		GO:0030097~hemopoiesis	0.0145	23.3
GO:0051350~negative regulation of lyase activity	0.0843	80.7		GO:0048863~stem cell differentiation	0.0146	23.5
GO:0042542~response to hydrogen peroxide	0.0843	80.7		GO:0001756~somitogenesis	0.0146	23.5
GO:0031280~negative regulation of cyclase activity	0.0843	80.7		GO:0007155~cell adhesion	0.0146	23.5
GO:0007194~negative regulation of adenylate cyclase activity	0.0843	80.7		GO:0022610~biological adhesion	0.015	24.1
GO:0007015~actin filament organization	0.0845	80.8		GO:0044093~positive regulation of molecular function	0.0155	24.7
GO:0030326~embryonic limb morphogenesis	0.0847	80.9		GO:0050804~regulation of synaptic transmission	0.0156	24.9
GO:0035113~embryonic appendage morphogenesis	0.0847	80.9		GO:0045597~positive regulation of cell differentiation	0.016	25.4
GO:0021953~central nervous system neuron differentiation	0.086	81.4		GO:0033209~tumor necrosis factor-mediated signaling pathway	0.0164	25.9
GO:0042420~dopamine catabolic process	0.0861	81.4		GO:0016055~Wnt receptor signaling pathway	0.0167	26.3
GO:0046628~positive regulation of insulin receptor signaling pathway	0.0861	81.4		GO:0030155~regulation of cell adhesion	0.0178	27.8
GO:0032582~negative regulation of gene-specific transcription	0.0861	81.4		GO:0051129~negative regulation of cellular component organization	0.0178	27.8
GO:0007628~adult walking behavior	0.0864	81.6		GO:0040017~positive regulation of locomotion	0.0178	27.9
GO:0055007~cardiac muscle cell differentiation	0.0864	81.6		GO:0051050~positive regulation of transport	0.0179	28
GO:0042391~regulation of membrane potential	0.0866	81.7		GO:0060538~skeletal muscle organ development	0.0182	28.4
GO:0051301~cell division	0.0869	81.8		GO:0007519~skeletal muscle tissue development	0.0182	28.4
GO:0010033~response to organic substance	0.0886	82.4		GO:0016311~dephosphorylation	0.0182	28.4
GO:0001701~in utero embryonic development	0.0887	82.4		GO:0043085~positive regulation of catalytic activity	0.0188	29.2
GO:0042355~L-fucose catabolic process	0.0892	82.6		GO:0032312~regulation of ARF GTPase activity	0.0193	29.8
GO:0050650~chondroitin sulfate proteoglycan biosynthetic process	0.0892	82.6		GO:0021675~nerve development	0.0193	29.8
GO:0045725~positive regulation of glycogen biosynthetic process	0.0892	82.6		GO:0045833~negative regulation of lipid metabolic process	0.0193	29.8
GO:0019317~fucose catabolic process	0.0892	82.6		GO:0042733~embryonic digit morphogenesis	0.0193	29.8
GO:0043550~regulation of lipid kinase activity	0.0892	82.6		GO:0033692~cellular polysaccharide biosynthetic process	0.0193	29.8
GO:0046717~acid secretion	0.09	82.9		GO:0001657~ureteric bud development	0.0195	30
GO:0030890~positive regulation of B cell proliferation	0.09	82.9		GO:0042692~muscle cell differentiation	0.0197	30.3
GO:0045892~negative regulation of transcription, DNA-dependent	0.09	82.9		GO:0048754~branching morphogenesis of a tube	0.02	30.7
GO:0030802~regulation of cyclic nucleotide biosynthetic process	0.0902	83		GO:0015837~amine transport	0.0203	31.1
GO:0030808~regulation of nucleotide biosynthetic process	0.0902	83		GO:0051492~regulation of stress fiber formation	0.0203	31.1
GO:0007188~G-protein signaling, coupled to cAMP nucleotide second messenger	0.0917	83.4		GO:0008589~regulation of smoothened signaling pathway	0.0203	31.1
GO:0008630~DNA damage response, signal transduction resulting in induction of apoptosis	0.0923	83.7		GO:0043069~negative regulation of programmed cell death	0.0205	31.3
GO:0007416~synaptogenesis	0.0923	83.7		GO:0051495~positive regulation of cytoskeleton organization	0.0207	31.5
GO:0055072~iron ion homeostasis	0.0923	83.7		GO:0000079~regulation of cyclin-dependent protein kinase activity	0.0207	31.6
GO:0007605~sensory perception of sound	0.095	84.5		GO:0030335~positive regulation of cell migration	0.0209	31.9
GO:0045761~regulation of adenylate cyclase activity	0.095	84.5		GO:0060548~negative regulation of cell death	0.0213	32.4
GO:0043406~positive regulation of MAP kinase activity	0.0963	85		GO:0031644~regulation of neurological system process	0.0218	33
GO:0030323~respiratory tube development	0.0963	85		GO:0051329~interphase of mitotic cell cycle	0.0223	33.6
GO:0007568~aging	0.0984	85.6		GO:0021513~spinal cord dorsal/ventral patterning	0.0223	33.7
GO:0007018~microtubule-based movement	0.0984	85.6		GO:0031659~positive regulation of cyclin-dependent protein kinase activity during G1/S	0.0225	33.9
GO:0021954~central nervous system neuron development	0.099	85.8		GO:0031657~regulation of cyclin-dependent protein kinase activity during G1/S	0.0225	33.9
GO:0006140~regulation of nucleotide metabolic process	0.0992	85.8		GO:0048558~embryonic gut morphogenesis	0.0225	33.9
GO:0040014~regulation of multicellular organism growth	0.0994	85.9		GO:0030916~otic vesicle formation	0.0225	33.9
GO:0006800~oxygen and reactive oxygen species metabolic process	0.0994	85.9		GO:0007588~excretion	0.0229	34.3
				GO:0032583~regulation of gene-specific transcription	0.0239	35.6
				GO:0002009~morphogenesis of an epithelium	0.0239	35.6
				GO:0048701~embryonic cranial skeleton morphogenesis	0.0248	36.6
				GO:0021587~cerebellum morphogenesis	0.0248	36.6
				GO:0060079~regulation of excitatory postsynaptic membrane potential	0.0248	36.6
				GO:0055008~cardiac muscle tissue morphogenesis	0.0264	38.5
				GO:0060415~muscle tissue morphogenesis	0.0264	38.5
				GO:0033043~regulation of organelle organization	0.0274	39.6
				GO:0043066~negative regulation of apoptosis	0.0274	39.7
				GO:0051325~interphase	0.0275	39.8
				GO:0006468~protein amino acid phosphorylation	0.0283	40.6
				GO:0007268~synaptic transmission	0.0286	41
				GO:0051496~positive regulation of stress fiber formation	0.0293	41.7
				GO:0007512~adult heart development	0.0293	41.7
				GO:0043576~regulation of respiratory gaseous exchange	0.0293	41.7
				GO:0021545~cranial nerve development	0.0299	42.4
				GO:0007224~smoothened signaling pathway	0.0299	42.4
				GO:0032231~regulation of actin filament bundle formation	0.0299	42.4
				GO:0046824~positive regulation of nucleocytoplasmic transport	0.0299	42.4
				GO:0016570~histone modification	0.0302	42.7
				GO:0051969~regulation of transmission of nerve impulse	0.0307	43.2
				GO:0042113~B cell activation	0.0311	43.7
				GO:0051276~chromosome organization	0.0313	43.8
				GO:0016051~carbohydrate biosynthetic process	0.0315	44.1
				GO:0050767~regulation of neurogenesis	0.0318	44.4
				GO:0001570~vasculogenesis	0.0322	44.8
				GO:0042325~regulation of phosphorylation	0.0323	44.9
				GO:0000165~MAPKKK cascade	0.0329	45.5
				GO:0051174~regulation of phosphorus metabolic process	0.0332	45.8
				GO:0019220~regulation of phosphate metabolic process	0.0332	45.8
				GO:0010648~negative regulation of cell communication	0.0342	46.9
				GO:0051338~regulation of transferase activity	0.0346	47.2
				GO:0046620~regulation of organ growth	0.035	47.7
				GO:0045880~positive regulation of smoothened signaling pathway	0.036	48.6
				GO:0060411~heart septum morphogenesis	0.036	48.6
				GO:0048589~developmental growth	0.036	48.6
				GO:0050868~negative regulation of T cell activation	0.0361	48.7
				GO:0030879~mammary gland development	0.0364	49
				GO:0009953~dorsal/ventral pattern formation	0.0364	49
				GO:0060420~regulation of heart growth	0.0372	49.8
				GO:0048048~embryonic eye morphogenesis	0.0372	49.8
				GO:0021511~spinal cord patterning	0.0372	49.8
				GO:0033198~response to ATP	0.0372	49.8
				GO:0035050~embryonic heart tube development	0.0372	49.8
				GO:0051272~positive regulation of cell motion	0.0374	49.9
				GO:0001763~morphogenesis of a branching structure	0.0395	51.9
				GO:0019319~hexose biosynthetic process	0.0399	52.2
				GO:0032012~regulation of ARF protein signal transduction	0.0403	52.6
				GO:0045664~regulation of neuron differentiation	0.0406	52.9
				GO:0006366~transcription from RNA polymerase II promoter	0.0414	53.6
				GO:0007267~cell-cell signaling	0.0417	53.8
				GO:0021532~neural tube patterning	0.0417	53.9
				GO:0001947~heart looping	0.0417	53.9
				GO:0060078~regulation of postsynaptic membrane potential	0.0417	53.9
				GO:0042306~regulation of protein import into nucleus	0.0447	56.4
				GO:0019226~transmission of nerve impulse	0.0448	56.5
				GO:0051130~positive regulation of cellular component organization	0.0448	56.5
				GO:0051705~behavioral interaction between organisms	0.0451	56.8
				GO:0019216~regulation of lipid metabolic process	0.0457	57.3
				GO:0042474~middle ear morphogenesis	0.0461	57.6
				GO:0021522~spinal cord motor neuron differentiation	0.0461	57.6
				GO:0032233~positive regulation of actin filament bundle formation	0.0461	57.6
				GO:0030098~lymphocyte differentiation	0.0483	59.3
				GO:0021575~hindbrain morphogenesis	0.0485	59.4
				GO:0001755~neural crest cell migration	0.0485	59.4
				GO:0045667~regulation of osteoblast differentiation	0.0495	60.2
				GO:0051899~membrane depolarization	0.0495	60.2
				GO:0006811~ion transport	0.0505	61
				GO:0001709~cell fate determination	0.0508	61.2
				GO:0043473~pigmentation	0.0509	61.2
				GO:0021521~ventral spinal cord interneuron specification	0.0517	61.8
				GO:0060579~ventral spinal cord interneuron fate commitment	0.0517	61.8
				GO:0021514~ventral spinal cord interneuron differentiation	0.0517	61.8
				GO:0043549~regulation of kinase activity	0.0525	62.4
				GO:0045927~positive regulation of growth	0.0529	62.7
				GO:0060562~epithelial tube morphogenesis	0.0546	63.9
				GO:0007369~gastrulation	0.0546	63.9
				GO:0016310~phosphorylation	0.0547	64
				GO:0070482~response to oxygen levels	0.0556	64.6
				GO:0046942~carboxylic acid transport	0.0556	64.6
				GO:0035265~organ growth	0.056	64.9
				GO:0021904~dorsal/ventral neural tube patterning	0.056	64.9
				GO:0043254~regulation of protein complex assembly	0.0567	65.3
				GO:0009719~response to endogenous stimulus	0.0579	66.2
				GO:0015849~organic acid transport	0.0584	66.5
				GO:0051960~regulation of nervous system development	0.059	66.9
				GO:0060429~epithelium development	0.0592	67
				GO:0032582~negative regulation of gene-specific transcription	0.0599	67.4
				GO:0000082~G1/S transition of mitotic cell cycle	0.0601	67.5
				GO:0010638~positive regulation of organelle organization	0.0606	67.9
				GO:0001667~ameboidal cell migration	0.0633	69.5
				GO:0050680~negative regulation of epithelial cell proliferation	0.0637	69.8
				GO:0043588~skin development	0.0637	69.8
				GO:0050810~regulation of steroid biosynthetic process	0.0637	69.8
				GO:0043193~positive regulation of gene-specific transcription	0.0647	70.3
				GO:0030336~negative regulation of cell migration	0.0651	70.5
				GO:0050866~negative regulation of cell activation	0.0651	70.5
				GO:0030833~regulation of actin filament polymerization	0.0655	70.8
				GO:0051347~positive regulation of transferase activity	0.0659	71
				GO:0051259~protein oligomerization	0.0661	71.1
				GO:0001817~regulation of cytokine production	0.0661	71.1
				GO:0031290~retinal ganglion cell axon guidance	0.0668	71.5
				GO:0051055~negative regulation of lipid biosynthetic process	0.0668	71.5
				GO:0048592~eye morphogenesis	0.0678	72.1
				GO:0051047~positive regulation of secretion	0.0685	72.4
				GO:0060425~lung morphogenesis	0.0693	72.9
				GO:0060419~heart growth	0.0693	72.9
				GO:0007185~transmembrane receptor protein tyrosine phosphatase signaling pathway	0.0693	72.9
				GO:0015838~betaine transport	0.0693	72.9
				GO:0015879~carnitine transport	0.0693	72.9
				GO:0055017~cardiac muscle tissue growth	0.0693	72.9
				GO:0060038~cardiac muscle cell proliferation	0.0693	72.9
				GO:0014855~striated muscle cell proliferation	0.0693	72.9
				GO:0015858~nucleoside transport	0.0693	72.9
				GO:0035112~genitalia morphogenesis	0.0693	72.9
				GO:0060037~pharyngeal system development	0.0693	72.9
				GO:0009103~lipopolysaccharide biosynthetic process	0.0693	72.9
				GO:0007266~Rho protein signal transduction	0.0701	73.3
				GO:0019218~regulation of steroid metabolic process	0.0701	73.3
				GO:0046364~monosaccharide biosynthetic process	0.0701	73.3
				GO:0006461~protein complex assembly	0.071	73.7
				GO:0070271~protein complex biogenesis	0.071	73.7
				GO:0044264~cellular polysaccharide metabolic process	0.0714	74
				GO:0035137~hindlimb morphogenesis	0.0722	74.4
				GO:0021515~cell differentiation in spinal cord	0.0722	74.4
				GO:0048146~positive regulation of fibroblast proliferation	0.0722	74.4
				GO:0042391~regulation of membrane potential	0.0727	74.6
				GO:0051345~positive regulation of hydrolase activity	0.075	75.7
				GO:0007178~transmembrane receptor protein serine/threonine kinase signaling pathway	0.0775	76.9
				GO:0006000~fructose metabolic process	0.0784	77.3
				GO:0007274~neuromuscular synaptic transmission	0.0784	77.3
				GO:0032320~positive regulation of Ras GTPase activity	0.0784	77.3
				GO:0009595~detection of biotic stimulus	0.0784	77.3
				GO:0030036~actin cytoskeleton organization	0.0802	78.1
				GO:0048864~stem cell development	0.0812	78.5
				GO:0031098~stress-activated protein kinase signaling pathway	0.0814	78.6
				GO:0009743~response to carbohydrate stimulus	0.0814	78.6
				GO:0040013~negative regulation of locomotion	0.0814	78.6
				GO:0010639~negative regulation of organelle organization	0.0829	79.2
				GO:0045859~regulation of protein kinase activity	0.0841	79.7
				GO:0030705~cytoskeleton-dependent intracellular transport	0.0842	79.8
				GO:0030162~regulation of proteolysis	0.0842	79.8
				GO:0050679~positive regulation of epithelial cell proliferation	0.085	80.1
				GO:0008653~lipopolysaccharide metabolic process	0.0886	81.5
				GO:0045737~positive regulation of cyclin-dependent protein kinase activity	0.0886	81.5
				GO:0043584~nose development	0.0886	81.5
				GO:0048340~paraxial mesoderm morphogenesis	0.0886	81.5
				GO:0009968~negative regulation of signal transduction	0.0892	81.7
				GO:0007243~protein kinase cascade	0.09	82
				GO:0032388~positive regulation of intracellular transport	0.0907	82.2
				GO:0010811~positive regulation of cell-substrate adhesion	0.0907	82.2
				GO:0042990~regulation of transcription factor import into nucleus	0.0907	82.2
				GO:0010970~microtubule-based transport	0.0907	82.2
				GO:0035051~cardiac cell differentiation	0.0907	82.2
				GO:0032228~regulation of synaptic transmission, GABAergic	0.0909	82.3
				GO:0051250~negative regulation of lymphocyte activation	0.0911	82.4
				GO:0010033~response to organic substance	0.0912	82.4
				GO:0043068~positive regulation of programmed cell death	0.0928	82.9
				GO:0010551~regulation of specific transcription from RNA polymerase II promoter	0.093	83
				GO:0043523~regulation of neuron apoptosis	0.093	83
				GO:0021537~telencephalon development	0.0936	83.2
				GO:0009725~response to hormone stimulus	0.0974	84.5
				GO:0050863~regulation of T cell activation	0.0981	84.7
				GO:0033157~regulation of intracellular protein transport	0.0982	84.7
				GO:0051146~striated muscle cell differentiation	0.0983	84.7
				GO:0010942~positive regulation of cell death	0.0991	85
				GO:0002521~leukocyte differentiation	0.0992	85
				GO:0051271~negative regulation of cell motion	0.1	85.2
